# Supplementary material for: Comprehensive profiling of 1015 patients’ exomes reveals genomic-clinical associations in colorectal cancer
Source: Nat Commun. 2022 Apr 29;13:2342. doi: 10.1038/s41467-022-30062-8 (PMC9055073; doi:10.1038/s41467-022-30062-8)
Supplement: Supplementary file 2 — Supplementary Data [file 41467_2022_30062_MOESM2_ESM.zip]

Archive with 22 entries (21 files):
- Supplementary Data/
- __MACOSX/._Supplementary Data
- Supplementary Data/Supplementary Data 4.xlsx
- __MACOSX/Supplementary Data/._Supplementary Data 4.xlsx
- Supplementary Data/Supplementary Data 8.xlsx
- __MACOSX/Supplementary Data/._Supplementary Data 8.xlsx
- Supplementary Data/Supplementary Data 9.xlsx
- __MACOSX/Supplementary Data/._Supplementary Data 9.xlsx
- Supplementary Data/Supplementary Data 5.xlsx
- __MACOSX/Supplementary Data/._Supplementary Data 5.xlsx
- Supplementary Data/Supplementary Data 2.xlsx
- __MACOSX/Supplementary Data/._Supplementary Data 2.xlsx
- Supplementary Data/Supplementary Data 3.xlsx
- __MACOSX/Supplementary Data/._Supplementary Data 3.xlsx
- Supplementary Data/Supplementary Data 10.xlsx
- __MACOSX/Supplementary Data/._Supplementary Data 10.xlsx
- Supplementary Data/Supplementary Data 1.xlsx
- __MACOSX/Supplementary Data/._Supplementary Data 1.xlsx
- Supplementary Data/Supplementary Data 6.xlsx
- __MACOSX/Supplementary Data/._Supplementary Data 6.xlsx
- Supplementary Data/Supplementary Data 7.xlsx
- __MACOSX/Supplementary Data/._Supplementary Data 7.xlsx
