# Supplementary material for: Comprehensive profiling of 1015 patients’ exomes reveals genomic-clinical associations in colorectal cancer
Source: Nat Commun. 2022 Apr 29;13:2342. doi: 10.1038/s41467-022-30062-8 (PMC9055073; doi:10.1038/s41467-022-30062-8)
Supplement: Supplementary file 2 — Supplementary Data [file 41467_2022_30062_MOESM2_ESM.zip › Supplementary Data/Supplementary Data 4.xlsx]

## Sheet: Supplementary Data 4
Supplementary Data 4. Frequency of mutation combined with LOH of each driver gene in SYSUCC-CRC cohort.
Gene	Mut_Freq	Mut_Prop	LOH_Freq	LOH_Prop
TP53	488	0.480788	191	0.188177
APC	665	0.655172	75	0.0738916
KRAS	244	0.240394	20	0.0197044
RNF43	74	0.0729064	8	0.00788177
SOX9	87	0.0857143	7	0.00689655
AXIN2	53	0.0522167	7	0.00689655
DAPK1	58	0.0571429	5	0.00492611
FBXW7	149	0.146798	4	0.00394089
CTNNB1	56	0.0551724	4	0.00394089
PBRM1	41	0.0403941	4	0.00394089
B2M	39	0.0384236	4	0.00394089
PIK3CA	166	0.163547	3	0.00295567
TCF7L2	102	0.100493	2	0.00197044
ZFP36L2	80	0.0788177	2	0.00197044
ACVR1B	43	0.0423645	2	0.00197044
BCL9L	70	0.0689655	2	0.00197044
CTNND1	44	0.0433498	2	0.00197044
SMAD4	90	0.08867	1	0.000985222
BRAF	43	0.0423645	1	0.000985222
ARID1A	82	0.0807882	1	0.000985222
ELF3	15	0.0147783	1	0.000985222
ERBB3	38	0.0374384	1	0.000985222
GNAS	50	0.0492611	1	0.000985222
KIAA0586	29	0.0285714	1	0.000985222
KIF16B	43	0.0423645	1	0.000985222
LYST	117	0.115271	1	0.000985222
MAP2K4	37	0.0364532	1	0.000985222
PDE8A	16	0.0157635	1	0.000985222
PIK3R1	46	0.0453202	1	0.000985222
USP9X	41	0.0403941	1	0.000985222
NRAS	24	0.0236453	0	0
PCBP1	18	0.017734	0	0
ERBB2	37	0.0364532	0	0
PTEN	59	0.0581281	0	0
SMAD2	32	0.0315271	0	0
ACVR2A	69	0.0679803	0	0
AMER1	59	0.0581281	0	0
BCL9	46	0.0453202	0	0
BMPR2	65	0.0640394	0	0
CD58	27	0.026601	0	0
CR2	52	0.0512315	0	0
DICER1	48	0.0472906	0	0
NPIPB15	34	0.0334975	0	0
SYTL2	55	0.0541872	0	0
TCF12	25	0.0246305	0	0
ZNF91	56	0.0551724	0	0
