# Supplementary material for: Comprehensive profiling of 1015 patients’ exomes reveals genomic-clinical associations in colorectal cancer
Source: Nat Commun. 2022 Apr 29;13:2342. doi: 10.1038/s41467-022-30062-8 (PMC9055073; doi:10.1038/s41467-022-30062-8)
Supplement: Supplementary file 2 — Supplementary Data [file 41467_2022_30062_MOESM2_ESM.zip › Supplementary Data/Supplementary Data 9.xlsx]

## Sheet: Supplementary Data 9
Supplementary Data 9. Comparison of mutation frequency of SMGs between mScore-high CRCs and mScore-low CRCs
Hugo_Symbol	mtValue_High	mtValue_Low	pval	or	ci.up	ci.low	adjPval	FDR	High_Total	Low_Total
TP53	27	356	0.0057112	0.494164	0.824382	0.290669	1	0.262715	78	695
DICER1	7	20	0.0143426	3.28521	8.44391	1.13338	1	0.329881	78	695
CTNNB1	0	31	0.0636914	0	1.09208	0	1	0.829338	78	695
ELF3	3	7	0.0721164	3.87986	17.4492	0.634329	1	0.829338	78	695
NPIPB15	0	23	0.156164	0	1.52058	0	1	1	78	695
LYST	1	35	0.164073	0.24257	1.48725	0.00589418	1	1	78	695
APC	43	323	0.188926	1.38772	2.2935	0.844531	1	1	78	695
NRAS	0	19	0.245028	0	1.88306	0	1	1	78	695
CTNND1	1	28	0.348282	0.306429	1.90866	0.00739497	1	1	78	695
ACVR2A	1	30	0.355767	0.285144	1.76682	0.00689698	1	1	78	695
KIAA0586	0	14	0.382444	0	2.66583	0	1	1	78	695
ACVR1B	0	15	0.386245	0	2.46251	0	1	1	78	695
ZNF91	0	15	0.386245	0	2.46251	0	1	1	78	695
SMAD2	3	17	0.446683	1.5777	5.63971	0.289599	1	1	78	695
USP9X	1	26	0.510234	0.330987	2.07423	0.00796678	1	1	78	695
CR2	4	24	0.5172	1.49458	4.52086	0.366948	1	1	78	695
FBXW7	7	83	0.576901	0.718932	1.63261	0.269826	1	1	78	695
AMER1	5	35	0.590283	1.27744	3.41932	0.378855	1	1	78	695
ARID1A	3	41	0.610121	0.631542	2.05682	0.122157	1	1	78	695
CD58	0	11	0.614837	0	3.53491	0	1	1	78	695
TCF12	0	11	0.614837	0	3.53491	0	1	1	78	695
KIF16B	2	14	0.673315	1.26649	5.67957	0.137196	1	1	78	695
B2M	2	15	0.688533	1.18043	5.22978	0.128576	1	1	78	695
PBRM1	1	19	0.711201	0.457627	2.95985	0.0108693	1	1	78	695
ERBB3	3	21	0.727293	1.27004	4.40473	0.237043	1	1	78	695
BCL9	2	28	0.759375	0.620626	2.54464	0.0702873	1	1	78	695
BRAF	2	30	0.76293	0.577532	2.35384	0.0656068	1	1	78	695
GNAS	4	29	0.765869	1.22798	3.63786	0.30524	1	1	78	695
DAPK1	4	30	0.769486	1.1853	3.49995	0.29525	1	1	78	695
RNF43	3	35	0.788581	0.746543	2.45897	0.143486	1	1	78	695
SOX9	4	44	0.808729	0.791378	2.26654	0.200868	1	1	78	695
TCF7L2	6	64	0.835632	0.812706	1.96209	0.277711	1	1	78	695
KRAS	18	167	0.889567	0.936009	1.66185	0.505183	1	1	78	695
PDE8A	1	8	1	1.10372	8.4195	0.0245628	1	1	78	695
AXIN2	3	32	1	0.820206	2.72119	0.156943	1	1	78	695
BCL9L	3	32	1	0.820206	2.72119	0.156943	1	1	78	695
BMPR2	3	28	1	0.942922	3.16647	0.179205	1	1	78	695
ERBB2	2	21	1	0.836049	3.53098	0.0932621	1	1	78	695
MAP2K4	1	16	1	0.545798	3.60935	0.0128456	1	1	78	695
PCBP1	1	11	1	0.79953	5.63929	0.0183345	1	1	78	695
PIK3CA	8	75	1	0.934154	2.04702	0.373425	1	1	78	695
PIK3R1	2	23	1	0.761115	3.1818	0.0853507	1	1	78	695
PTEN	3	27	1	0.979285	3.30035	0.18574	1	1	78	695
SMAD4	6	61	1	0.856722	2.07346	0.292262	1	1	78	695
SYTL2	2	17	1	1.03866	4.51185	0.114246	1	1	78	695
ZFP36L2	5	44	1	1.00249	2.63621	0.300752	1	1	78	695
