# Supplementary material for: Comprehensive profiling of 1015 patients’ exomes reveals genomic-clinical associations in colorectal cancer
Source: Nat Commun. 2022 Apr 29;13:2342. doi: 10.1038/s41467-022-30062-8 (PMC9055073; doi:10.1038/s41467-022-30062-8)
Supplement: Supplementary file 2 — Supplementary Data [file 41467_2022_30062_MOESM2_ESM.zip › Supplementary Data/Supplementary Data 5.xlsx]

## Sheet: Supplementary Data 5
Supplementary Data 5. The cancer hotspots identified in this study. The hotspots information was compared with the TCGA dataset (Chang et al., 2016).
Hugo_Symbol	Amino_Acid_Position	hotspot	TCGA	log10_pvalue	Mutation_Count	Reference_Amino_Acid	Reference.Amino.Acid	Total_Mutations_in_Gene	Median_Allele_Freq_Rank	Allele_Freq_Rank	SNP_ID	Variant_Amino_Acid	Codon_Change	Genomic_Position	Samples	Tri.nucleotides	Mutability	mu_protein	ccf	qvalue	Is_repeat	seq	length	pad12entropy	pad24entropy	pad36entropy	TP	reason
KRAS	12	KRAS:G:12	Yes	-276.67	139	G:139	G	248	0.21248	138|0.00666666666666667:0.301075268817204:0.0843373493975904:0.945205479452055:0.103448275862069:0.74:0.147887323943662:0.460869565217391:0.0601503759398496:0.146341463414634:0.780487804878049:0.0301204819277108:0.102702702702703:0.526315789473684:0.375:0.2:0.470588235294118:0.22093023255814:0.0894308943089431:0.235772357723577:0.208333333333333:0.380952380952381:0.104895104895105:0.0588235294117…	rs121913529:115|rs121913530:24	D:73|V:38|C:13|S:10|A:4|R:1	gGt/gAt:73|gGt/gTt:38|Ggt/Tgt:13|Ggt/Agt:10|gGt/gCt:4|Ggt/Cgt:1	chr12:25398284_115|chr12:25398285_24	none:1004:139	ACC|CCA	0.0383325	0.0384678	NA	2.35355e-274	FALSE	NA	NA	1.26044	1.29501	1.29721	TRUE	NA
KRAS	13	KRAS:G:13	Yes	-91.0683	59	G:59	G	248	0.25371	56|0.173913043478261:0.0382165605095541:0.0515463917525773:0.432098765432099:0.3625:0.539823008849557:0.0111731843575419:0.290598290598291:0.114942528735632:0.119266055045872:0.323809523809524:0.252100840336134:0.208333333333333:0.356164383561644:0.426630434782609:0.127717391304348:0.0294117647058824:0.759094028826356:0.333333333333333:0.388059701492537:0.72972972972973:0.424261874197689:0.181498…	rs112445441:56|rs121913535:2|rs397517040:1	D:55|C:2|V:1	gGc/gAc:55|Ggc/Tgc:2|gGc/gTc:1|ggC/ggT:1	chr12:25398281_56|chr12:25398282_2|chr12:25398280_1	none:1004:59	GCC|CCA|GCG	0.0450883	0.0384678	NA	4.70116e-89	FALSE	NA	NA	1.16796	1.24936	1.29217	TRUE	NA
BRAF	600	BRAF:V:600	Yes	-69.9281	23	V:23	V	37	0.27907	23|0.152941176470588:0.00740740740740741:0.337662337662338:0.696551724137931:0.27906976744186:0.744360902255639:0.0674157303370786:0.365591397849462:0.176923076923077:0.255555555555556:0.0555555555555556:0.230769230769231:0.0699507389162562:0.0333333333333333:0.725506756756757:0.808510638297872:0.358778625954198:0.0276210276210276:0.406374501992032:0.635437881873727:0.307692307692308:0.8292682926…	rs113488022:23	E:23	gTg/gAg:23	chr7:140453136_23	none:1004:23	GTG	0.0218907	0.046097	NA	6.52572e-67	FALSE	NA	NA	1.33818	1.31982	1.33965	TRUE	NA
PCBP1	100	PCBP1:L:100	No	-38.3948	15	L:15	L	20	0.256757	15|0.292682926829268:0.0442477876106195:0.307692307692308:0.873015873015873:0.316176470588235:0.0625:0.358024691358025:0.128205128205128:0.202020202020202:0.918181818181818:0.64:0.223214285714286:0.0842105263157895:0.256756756756757:0.241071428571429	rs1422143141:13|:2	Q:9|P:4|R:2	cTg/cAg:9|cTg/cCg:4|cTg/cGg:2	chr2:70315174_15	none:1004:15	CTG	0.0179187	0.0563967	NA	9.25666e-36	FALSE	NA	NA	1.12258	1.19047	1.23537	FALSE	NA
PIK3CA	1047	PIK3CA:H:1047	Yes	-38.7581	19	H:19	H	169	0.447761	19|0.694117647058824:0.0380090497737557:0.0990566037735849:0.170608108108108:0.486772486772487:0.966942148760331:0.447761194029851:0.36392811296534:0.252927400468384:0.73027989821883:0.12987012987013:0.660606060606061:0.739130434782609:0.43005643005643:0.370689655172414:0.544871794871795:0.862068965517241:0.946161515453639:0.157894736842105	rs121913279:19	R:18|L:1	cAt/cGt:18|cAt/cTt:1	chr3:178952085_19	none:1004:19	ATG	0.019779	0.0372018	NA	1.40762e-35	FALSE	NA	NA	1.31991	1.25324	1.29742	TRUE	NA
APC	876	APC:R:876	No	-39.17	28	R:28	R	406	0.36828	28|0.0402298850574713:0.105263157894737:0.168831168831169:0.637931034482759:0.0970873786407767:0.25:0.6:0.5:0.238095238095238:0.199658703071672:0.477477477477477:0.417322834645669:0.714285714285714:0.105263157894737:0.333333333333333:0.298076923076923:0.168674698795181:0.5:0.413223140495868:0.0265193370165746:0.527777777777778:0.16304347826087:0.138297872340426:0.513274336283186:0.498903027643703…	rs121913333:27|rs373428732:1	*:27|Q:1	Cga/Tga:27|cGa/cAa:1	chr5:112173917_27|chr5:112173918_1	none:1004:28	GCG|TCG	0.177859	0.0473352	NA	1.63945e-35	FALSE	NA	NA	1.2845	1.30509	1.29838	FALSE	NA
TP53	175	TP53:R:175	Yes	-37.1037	47	R:47	R	393	0.10102	46|0.135802469135802:0.14:0.528301886792453:0.025:0.116883116883117:0.431192660550459:0.0425531914893617:0.0756302521008403:0.0273972602739726:0.0810810810810811:0.0588235294117647:0.170212765957447:0.04:0.192307692307692:0.119047619047619:0.0588235294117647:0.0588235294117647:0.235294117647059:0.0363636363636364:0.0296296296296296:0.428571428571429:0.0476190476190476:0.111111111111111:0.10204081…	rs28934578:47	H:47	cGc/cAc:47	chr17:7578406_47	none:1004:47	GCG	0.172823	0.0468282	NA	2.028e-34	FALSE	NA	NA	1.04251	1.27236	1.33504	TRUE	NA
APC	1450	APC:R:1450	No	-37.7092	27	R:27	R	406	0.400438	27|0.327586206896552:0.54:0.197530864197531:0.225352112676056:0.465753424657534:0.2625:0.842391304347826:0.571428571428571:0.740740740740741:0.222222222222222:0.333688699360341:0.400438236099699:0.0578512396694215:0.375722543352601:0.522388059701492:0.0606060606060606:0.721311475409836:0.853333333333333:0.736486486486487:0.291338582677165:0.616666666666667:0.263972484952709:0.155251141552511:0.60…	rs121913332:27	*:27	Cga/Tga:27	chr5:112175639_27	none:1004:27	GCG	0.172823	0.0473352	NA	2.36881e-34	FALSE	NA	NA	1.1827	1.20418	1.13341	FALSE	NA
PIK3CA	545	PIK3CA:E:545	Yes	-34.1084	22	E:22	E	169	0.520492	22|0.2:0.126984126984127:0.571428571428571:0.452054794520548:0.660194174757282:0.455445544554455:0.773507206588881:0.773433007475561:0.216981132075472:0.549132947976879:0.416107382550336:0.82:0.626506024096386:0.313131313131313:0.625954198473282:0.375:0.7:0.5:0.0425531914893617:0.540983606557377:0.160377358490566:0.666666666666667	rs104886003:15|rs121913274:6|rs121913275:1	K:15|G:3|A:3|D:1	Gag/Aag:15|gAg/gGg:3|gAg/gCg:3|gaG/gaC:1	chr3:178936091_15|chr3:178936092_6|chr3:178936093_1	none:1004:22	TCA|CTC|GCT	0.0703508	0.0372018	NA	3.14187e-31	FALSE	NA	NA	0.94253	1.29501	1.32311	TRUE	NA
FBXW7	465	FBXW7:R:465	Yes	-31.142	25	R:25	R	135	0.408426	25|0.42156862745098:0.19047619047619:0.0735294117647059:0.605744125326371:0.1:0.746666666666667:0.215789473684211:0.213541666666667:0.572815533980582:0.405660377358491:0.537313432835821:0.297297297297297:0.074468085106383:0.198353909465021:0.787145242070117:0.246987951807229:0.768292682926829:0.261559696342305:0.734939759036145:0.625:0.408426483233018:0.730337078651685:0.544642857142857:0.6241134…	rs867384286:15|rs1057519895:10	C:15|H:9|P:1	Cgt/Tgt:15|cGt/cAt:9|cGt/cCt:1	chr4:153249385_15|chr4:153249384_10	none:1004:25	GCG|ACG	0.178778	0.0465565	NA	3.63919e-28	FALSE	NA	NA	1.26044	1.30019	1.27211	TRUE	NA
PIK3CA	542	PIK3CA:E:542	Yes	-29.5448	21	E:21	E	169	0.464503	21|0.393103448275862:0.298969072164948:0.2125:0.555555555555556:0.71875:0.655172413793103:0.0869565217391304:0.63:0.582417582417582:0.575566750629723:0.464503042596349:0.48936170212766:0.810517529215359:0.353562005277045:0.0512820512820513:0.144736842105263:0.345679012345679:0.0569105691056911:0.135593220338983:0.746987951807229:0.790849673202614	rs121913273:21	K:21	Gaa/Aaa:21	chr3:178936082_21	none:1004:21	TCA	0.0942121	0.0372018	NA	7.66813e-27	FALSE	NA	NA	1.1827	1.24877	1.31849	TRUE	NA
TP53	273	TP53:R:273	Yes	-25.0789	37	R:37	R	393	0.08029	34|0.0446428571428571:0.0344827586206897:0.962328767123288:0.0520833333333333:0.0384615384615385:0.0555555555555556:0.183908045977011:0.229166666666667:0.612903225806452:0.272727272727273:0.566666666666667:0.0789473684210526:0.0888888888888889:0.0888888888888889:0.168224299065421:0.134453781512605:0.129032258064516:0.0779220779220779:0.0297029702970297:0.0208333333333333:0.0263157894736842:0.1666…	rs28934576:21|rs121913343:16	H:20|C:15|L:1|G:1	cGt/cAt:20|Cgt/Tgt:15|Cgt/Ggt:1|cGt/cTt:1	chr17:7577120_21|chr17:7577121_16	none:1004:37	ACG|GCG	0.181273	0.0468282	NA	1.07369e-22	FALSE	NA	NA	1.0218	1.24936	1.32574	TRUE	NA
KRAS	146	KRAS:A:146	Yes	-23.8915	20	A:20	A	248	0.38372	20|0.0307692307692308:0.267357512953368:0.778947368421053:0.387692307692308:0.571428571428571:0.0495049504950495:0.428571428571429:0.379746835443038:0.683933274802458:0.164839626471782:0.641618497109827:0.307017543859649:0.0862068965517241:0.52704:0.0181818181818182:0.415625:0.783333333333333:0.669230769230769:0.2:0.032258064516129	rs121913527:19|rs1057519725:1	T:19|V:1	Gca/Aca:19|gCa/gTa:1	chr12:25378562_19|chr12:25378561_1	none:1004:20	GCT|GCA	0.0364611	0.0384678	NA	4.70815e-22	FALSE	NA	NA	0.975533	1.18217	1.18443	TRUE	NA
KRAS	61	KRAS:Q:61	Yes	-23.6384	17	Q:17	Q	248	0.307692	15|0.038961038961039:0.147727272727273:0.670212765957447:0.0212765957446809:0.436619718309859:0.428571428571429:0.307692307692308:0.485714285714286:0.237569060773481:0.0819672131147541:0.317757009345794:0.311688311688312:0.486111111111111:0.273684210526316:0.00943396226415094	rs121913240:9|rs17851045:7|:1	H:7|L:6|R:3	cAa/cTa:6|caA/caC:5|cAa/cGa:3|caA/caT:2|caA/caG:1	chr12:25380276_9|chr12:25380275_8	none:1004:17	TTG|CTT	0.0198544	0.0384678	NA	6.32528e-22	FALSE	NA	NA	1.1827	1.21537	1.28964	TRUE	NA
SMAD4	361	SMAD4:R:361	Yes	-19.4146	20	R:20	R	82	0.0988001	20|0.0784313725490196:0.270833333333333:0.0116279069767442:0.0952380952380952:0.24:0.0420168067226891:0.0143603133159269:0.0625:0.173333333333333:0.0101351351351351:0.0454545454545455:0.5:0.145161290322581:0.490899898887765:0.102362204724409:0.698795180722892:0.424242424242424:0.0866666666666667:0.289719626168224:0.0526315789473684	rs80338963:11|rs377767347:9	C:11|H:9	Cgc/Tgc:11|cGc/cAc:9	chr18:48591918_11|chr18:48591919_9	none:1004:20	TCG|GCG	0.250379	0.0396993	NA	1.46434e-16	FALSE	NA	NA	0.914896	1.30509	1.36033	TRUE	NA
NRAS	12	NRAS:G:12	Yes	-18.7969	12	G:12	G	25	0.192965	12|0.128787878787879:0.0131578947368421:0.0955882352941176:0.675:0.257142857142857:0.0444444444444444:0.357142857142857:0.346534653465347:0.843373493975904:0.371428571428571:0.0384615384615385:0.0117647058823529	rs121913237:9|rs121913250:3	V:5|D:4|C:3	gGt/gTt:5|gGt/gAt:4|Ggt/Tgt:3	chr1:115258747_9|chr1:115258748_3	none:1004:12	ACC|CCT	0.0419503	0.0380239	NA	1.75634e-16	FALSE	NA	NA	0.914896	1.30509	1.31292	TRUE	NA
PIK3CA	546	PIK3CA:Q:546	Yes	-18.1192	11	Q:11	Q	169	0.578947	11|0.329896907216495:0.657534246575342:0.186046511627907:0.420224719101124:0.950413223140496:0.474226804123711:0.622950819672131:0.831325301204819:0.644230769230769:0.00869565217391304:0.578947368421053	rs121913286:5|rs397517201:4|rs1057519940:2	K:5|R:2|P:2|H:2	Cag/Aag:5|cAg/cGg:2|cAg/cCg:2|caG/caT:2	chr3:178936094_5|chr3:178936095_4|chr3:178936096_2	none:1004:11	GCA|CTG|CCT	0.0302977	0.0372018	NA	1.53224e-15	FALSE	NA	NA	1.07998	1.30054	1.32815	TRUE	NA
GNAS	844	GNAS:R:844	No	-16.7522	12	R:12	R	73	0.452691	12|0.736009732360097:0.483695652173913:0.701171875:0.769230769230769:0.563486616334935:0.0444444444444444:0.235714285714286:0.359435173299101:0.421686746987952:0.336734693877551:0.0869565217391304:0.802139037433155	rs121913495:9|rs11554273:3	H:9|C:3	cGt/cAt:9|Cgt/Tgt:3	chr20:57484421_9|chr20:57484420_3	none:1004:12	ACG|CCG	0.17835	0.0577984	NA	1.3801e-13	FALSE	NA	NA	1.07998	1.29501	1.32619	TRUE	NA
APC	1429	APC:Q:1429	Yes	-15.9491	9	Q:9	Q	406	0.503937	9|0.623376623376623:0.0512820512820513:0.307692307692308:0.255813953488372:0.503937007874016:0.681159420289855:0.797979797979798:0.317307692307692:0.689655172413793	rs74535574:9	*:9	Caa/Taa:9	chr5:112175576_9	none:1004:9	ACA	0.0271496	0.0473352	NA	9.08923e-13	FALSE	NA	NA	1.1827	1.24936	1.19134	FALSE	NA
APC	1114	APC:R:1114	No	-15.0883	16	R:16	R	406	0.432218	16|0.0617283950617284:0.530120481927711:0.5:0.140014875418371:0.257013574660633:0.391304347826087:0.730769230769231:0.37772397094431:0.0926989335520919:0.577464788732394:0.0466910272025985:0.138297872340426:0.585014409221902:0.473132372214941:0.910112359550562:0.679245283018868	rs121913331:16	*:16	Cga/Tga:16	chr5:112174631_16	none:1004:16	TCG	0.313835	0.0473352	NA	4.94719e-12	FALSE	NA	NA	1.12258	1.32226	1.31292	FALSE	NA
GAL3ST3	221	GAL3ST3:A:221	No	-14.3335	8	A:8	A	41	0.22695	8|0.287234042553192:0.166666666666667:0.141791044776119:0.831168831168831:0.38121546961326:0.0697674418604651:0.338645418326693:0.106639839034205	rs35285455:8	D:8	gCc/gAc:8	chr11:65810612_8	none:1004:8	GCC	0.0428214	0.0662985	NA	1.32881e-11	FALSE	NA	NA	1.03683	1.18445	1.16689	FALSE	NA
APC	232	APC:R:232	No	-14.0512	13	R:13	R	406	0.353414	12|0.294642857142857:0.540540540540541:0.617647058823529:0.1875:0.162790697674419:0.741805635422657:0.470588235294118:0.373493975903614:0.107843137254902:0.333333333333333:0.0625:0.927927927927928	rs397515734:13	*:13	Cga/Tga:13	chr5:112128191_13	none:1004:13	ACG	0.187711	0.0473352	NA	4.31113e-11	FALSE	NA	NA	1.2845	1.34342	1.3197	FALSE	NA
TP53	248	TP53:R:248	Yes	-13.274	23	R:23	R	393	0.116071	21|0.116071428571429:0.0980392156862745:0.982300884955752:0.0650406504065041:0.219512195121951:0.126984126984127:0.0555555555555556:0.0681818181818182:0.0526315789473684:0.731481481481482:0.8:0.232558139534884:0.0869565217391304:0.615384615384615:0.157894736842105:0.0793650793650794:0.0894308943089431:0.177966101694915:0.175:0.0416666666666667:0.104347826086957	rs11540652:13|rs121912651:10	Q:12|W:10|L:1	cGg/cAg:12|Cgg/Tgg:10|cGg/cTg:1	chr17:7577538_13|chr17:7577539_10	none:1004:23	CCG	0.150266	0.0468282	NA	4.56774e-11	FALSE	NA	NA	1.26044	1.31459	1.34312	TRUE	NA
CTNNB1	41	CTNNB1:T:41	Yes	-13.0562	7	T:7	T	51	0.0122699	7|0.00121654501216545:0.591383812010444:0.00258732212160414:0.0122699386503067:0.0182555780933063:0.00246913580246914:0.656626506024096	rs121913412:5|rs121913413:2	A:5|I:2	Acc/Gcc:5|aCc/aTc:2	chr3:41266124_5|chr3:41266125_2	none:1004:7	GTA|ACC	0.030297	0.042537	NA	4.96679e-10	FALSE	NA	NA	1.22743	1.35381	1.36273	TRUE	NA
NRAS	61	NRAS:Q:61	Yes	-11.9023	7	Q:7	Q	25	0.347655	6|0.150793650793651:0.301369863013699:0.142857142857143:0.393939393939394:0.428571428571429:0.621621621621622	rs11554290:4|rs121913254:2|rs121913255:1	R:2|L:2|K:2|H:1	cAa/cTa:2|cAa/cGa:2|Caa/Aaa:2|caA/caT:1	chr1:115256529_4|chr1:115256530_2|chr1:115256528_1	none:1004:7	TTG|ACA|CTT	0.0195949	0.0380239	NA	6.88948e-10	FALSE	NA	NA	1.16796	1.26187	1.29838	TRUE	NA
APC	213	APC:R:213	Yes	-12.6211	12	R:12	R	406	0.410392	12|0.0150375939849624:0.0921052631578947:0.133333333333333:0.44578313253012:0.8:0.0476190476190476:0.0952380952380952:0.951807228915663:0.936:0.375:0.841184387617766:0.783132530120482	rs587781392:12	*:12	Cga/Tga:12	chr5:112116592_12	none:1004:12	ACG	0.187711	0.0473352	NA	9.67002e-10	FALSE	NA	NA	1.158	1.34342	1.29244	FALSE	NA
APC	1294	APC:Q:1294	Yes	-11.7854	7	Q:7	Q	406	0.301205	7|0.301204819277108:0.176470588235294:0.563218390804598:0.021978021978022:0.459016393442623:0.431372549019608:0.0101010101010101	rs1554085373:7	*:7	Cag/Tag:7	chr5:112175171_7	none:1004:7	ACA	0.0271496	0.0473352	NA	5.67907e-09	FALSE	NA	NA	1.26044	1.28953	1.31268	FALSE	NA
TP53	196	TP53:R:196	Yes	-10.5719	20	R:20	R	393	0.127342	20|0.0416666666666667:0.107142857142857:0.0470588235294118:0.637362637362637:0.150684931506849:0.7:0.269230769230769:0.0833333333333333:0.0348837209302326:0.222222222222222:0.0136986301369863:0.0540540540540541:0.409090909090909:0.0697674418604651:0.504972375690608:0.147540983606557:0.308510638297872:0.234848484848485:0.0256410256410256:0.0595238095238095	rs397516435:20	*:20	Cga/Tga:20	chr17:7578263_20	none:1004:20	CCG	0.150266	0.0468282	NA	1.72501e-08	FALSE	NA	NA	1.16796	1.24877	1.24632	TRUE	NA
APC	283	APC:R:283	No	-11.2261	11	R:11	R	406	0.478873	11|0.166666666666667:0.0333333333333333:0.595959595959596:0.388888888888889:0.714285714285714:0.913461538461538:0.47887323943662:0.916666666666667:0.076530612244898:0.492537313432836:0.113207547169811	rs786201856:11	*:11	Cga/Tga:11	chr5:112151204_11	none:1004:11	ACG	0.187711	0.0473352	NA	1.80098e-08	FALSE	NA	NA	1.30277	1.291	1.29838	FALSE	NA
TP53	245	TP53:G:245	Yes	-9.73201	18	G:18	G	393	0.0982993	16|0.028169014084507:0.0205479452054795:0.0747126436781609:0.105263157894737:0.0285714285714286:0.285714285714286:0.104761904761905:0.666666666666667:0.165394402035623:0.3:0.029126213592233:0.0826446280991736:0.125:0.278846153846154:0.0404040404040404:0.0918367346938776	rs28934575:15|rs121912656:3	S:15|V:2|D:1	Ggc/Agc:15|gGc/gTc:2|gGc/gAc:1	chr17:7577548_15|chr17:7577547_3	none:1004:18	CCG|GCC	0.132359	0.0468282	NA	9.5457e-08	FALSE	NA	NA	1.26044	1.32625	1.29838	TRUE	NA
ERBB2	678	ERBB2:R:678	Yes	-10.9429	7	R:7	R	40	0.252444	7|0.0835820895522388:0.142857142857143:0.252443933294997:0.392744479495268:0.581395348837209:0.03:0.31	rs1057519862:7	Q:7	cGg/cAg:7	chr17:37879658_7	none:1004:7	CCG	0.150266	0.0510831	NA	1.10395e-07	FALSE	NA	NA	1.03683	1.27818	1.28198	TRUE	NA
APC	564	APC:R:564	No	-10.2128	10	R:10	R	406	0.277978	10|0.656716417910448:0.333333333333333:0.0857142857142857:0.10958904109589:0.5:0.222623089983022:0.0232558139534884:0.47744:0.401273885350318:0.0597014925373134	rs137854574:10	*:10	Cga/Tga:10	chr5:112164616_10	none:1004:10	GCG	0.172823	0.0473352	NA	1.6507e-07	FALSE	NA	NA	1.26044	1.25035	1.25057	FALSE	NA
TP53	213	TP53:R:213	Yes	-8.42597	25	R:25	R	393	0.169231	25|0.547169811320755:0.0545454545454545:0.916511714391967:0.156862745098039:0.0555555555555556:0.318181818181818:0.177777777777778:0.694444444444444:0.166666666666667:0.851694915254237:0.44426184606957:0.0833333333333333:0.0161290322580645:0.0186915887850467:0.0568181818181818:0.1:0.741627765374467:0.0673076923076923:0.9104:0.61184:0.202247191011236:0.192:0.0656934306569343:0.169230769230769:0.06…	rs397516436:23|rs587778720:2	*:23|Q:1|L:1	Cga/Tga:23|cGa/cTa:1|cGa/cAa:1	chr17:7578212_23|chr17:7578211_2	none:1004:25	TCG	0.313835	0.0468282	NA	1.6094e-06	FALSE	NA	NA	1.2845	1.32932	1.33711	TRUE	NA
PIK3CA	111	PIK3CA:K:111	Yes	-8.14841	6	K:6	K	169	0.551661	6|0.813953488372093:0.04:0.990384615384615:0.884615384615385:0.166666666666667:0.289368505195843	rs1057519933:5|:1	E:5|N:1	Aag/Gag:5|aaG/aaT:1	chr3:178916944_5|chr3:178916946_1	none:1004:6	TTT|TCT	0.0362168	0.0372018	NA	1.14606e-05	FALSE	NA	NA	1.22743	1.25035	1.26785	TRUE	NA
APC	1367	APC:Q:1367	Yes	-8.06887	7	Q:7	Q	406	0.0546667	6|0.0731707317073171:0.0384615384615385:0.0533333333333333:0.0121951219512195:0.175879396984925:0.056	rs121913328:7	*:7	Cag/Tag:7	chr5:112175390_7	none:1004:7	TCA	0.0942121	0.0473352	NA	2.06947e-05	FALSE	NA	NA	0.94253	1.21537	1.31119	FALSE	NA
TCF7L2	471	TCF7L2:R:471	Yes	-8.23346	10	R:10	R	70	0.416391	10|0.043010752688172:0.435233160621762:0.397548161120841:0.543859649122807:0.938200710965272:0.266129032258065:0.390243902439024:0.74976:0.0210526315789474:0.443396226415094	rs1264066389:9|:1	C:9|H:1	Cgc/Tgc:9|cGc/cAc:1	chr10:114925333_9|chr10:114925334_1	none:1004:10	TCG|GCG	0.299734	0.0477761	NA	2.45404e-05	FALSE	NA	NA	1.31991	1.27236	1.34522	FALSE	NA
PIK3CA	345	PIK3CA:N:345	Yes	-7.71441	5	N:5	N	169	0.29927	5|0.299270072992701:0.0508474576271186:0.488636363636364:0.826530612244898:0.299212598425197	rs121913284:4|:1	K:4|S:1	aaT/aaA:4|aAt/aGt:1	chr3:178921553_4|chr3:178921552_1	none:1004:5	ATG|ATT	0.0204494	0.0372018	NA	2.59433e-05	FALSE	NA	NA	1.26044	1.24936	1.25	TRUE	NA
CTNNB1	45	CTNNB1:S:45	Yes	-7.96207	6	S:6	S	51	0.0391611	6|0.0258855585831063:0.00261780104712042:0.233516483516484:0.0355871886120996:0.0427350427350427:0.0497981157469717	rs121913409:5|rs121913407:1	F:5|P:1	tCt/tTt:5|Tct/Cct:1	chr3:41266137_5|chr3:41266136_1	none:1004:6	TCT|TTC	0.0939784	0.042537	NA	3.08457e-05	FALSE	NA	NA	1.22743	1.31459	1.32619	TRUE	NA
APC	805	APC:R:805	No	-7.76504	10	R:10	R	406	0.385048	10|0.0297029702970297:0.404761904761905:0.137931034482759:0.0833333333333333:0.365333333333333:0.73349767187072:0.736842105263158:0.63377994315875:0.455652526892632:0.0666666666666667	rs587779783:10	*:10	Cga/Tga:10	chr5:112173704_10	none:1004:10	TCG	0.313835	0.0473352	NA	3.78698e-05	FALSE	NA	NA	1.30277	1.31459	1.30694	FALSE	NA
TP53	266	TP53:G:266	Yes	-6.73832	12	G:12	G	393	0.110427	12|0.149425287356322:0.609756097560976:0.0294117647058824:0.0714285714285714:0.744897959183674:0.156626506024096:0.0121212121212121:0.0276243093922652:0.577777777777778:0.0288461538461538:0.488888888888889:0.0212765957446809	rs193920774:7|rs1057519990:5	E:6|R:5|V:1	gGa/gAa:6|Gga/Aga:3|Gga/Cga:2|gGa/gTa:1	chr17:7577141_7|chr17:7577142_5	none:1004:12	TCC|CCC	0.0877655	0.0468282	NA	6.71995e-05	FALSE	NA	NA	1.30277	1.32226	1.3197	TRUE	NA
TP53	220	TP53:Y:220	Yes	-6.12519	7	Y:7	Y	393	0.0943487	6|0.140845070422535:0.0775862068965517:0.0476190476190476:0.0194174757281553:0.111111111111111:0.15	rs121912666:7	C:7	tAt/tGt:7	chr17:7578190_7	none:1004:7	ATA	0.0254499	0.0468282	NA	0.000241272	FALSE	NA	NA	1.2845	1.31982	1.33504	TRUE	NA
APC	1356	APC:S:1356	No	-6.61008	6	S:6	S	406	0.0873832	6|0.1:0.0560747663551402:0.0747663551401869:0.161290322580645:0.00925925925925926:0.409836065573771	:5|rs1554085480:1	*:6	tCa/tAa:5|tCa/tGa:1	chr5:112175358_6	none:1004:6	TCA	0.0942121	0.0473352	NA	0.000457829	FALSE	NA	NA	1.158	1.30019	1.36456	FALSE	NA
APC	1378	APC:Q:1378	Yes	-6.61008	6	Q:6	Q	406	0.161172	6|0.137931034482759:0.142857142857143:0.398148148148148:0.179487179487179:0.0769230769230769:0.311111111111111	rs121913329:6	*:6	Cag/Tag:6	chr5:112175423_6	none:1004:6	TCA	0.0942121	0.0473352	NA	0.000457829	FALSE	NA	NA	1.07998	1.33664	1.30167	FALSE	NA
PIK3CA	88	PIK3CA:R:88	Yes	-6.37883	10	R:10	R	169	0.523678	10|0.164383561643836:0.589900535577659:0.115234375:0.731076759061834:0.457454545454545:0.450642603226689:0.691358024691358:0.819261213720317:0.66656:0.390659340659341	rs121913287:10	Q:10	cGa/cAa:10	chr3:178916876_10	none:1004:10	TCG	0.313835	0.0372018	NA	0.000481568	FALSE	NA	NA	1.22743	1.25035	1.25	TRUE	NA
ERBB2	755	ERBB2:L:755	Yes	-6.94484	3	L:3	L	40	0.307571	3|0.438271604938272:0.156657963446475:0.307570977917981	rs121913470:3	S:3	tTg/tCg:3	chr17:37880220_3	none:1004:3	TTG	0.0141477	0.0510831	NA	0.000532387	FALSE	NA	NA	1.16796	1.26899	1.17487	TRUE	NA
ERBB2	842	ERBB2:V:842	Yes	-6.78249	5	V:5	V	40	0.194553	4|0.282722513089005:0.0939008336989908:0.106382978723404:0.351278600269179	rs1057519738:5	I:5	Gta/Ata:5	chr17:37881332_5	none:1004:5	ACG	0.187711	0.0510831	NA	0.000532387	FALSE	NA	NA	1.2845	1.30509	1.3197	TRUE	NA
TP53	135	TP53:C:135	Yes	-5.69478	7	C:7	C	393	0.187532	7|0.0555555555555556:0.4:0.59375:0.0422535211267606:0.588235294117647:0.18753219989696:0.0581395348837209	rs587781991:7	Y:4|F:3	tGc/tAc:4|tGc/tTc:3	chr17:7578526_7	none:1004:7	GCA	0.0296051	0.0468282	NA	0.000577777	FALSE	NA	NA	1.2845	1.30509	1.33274	TRUE	NA
FBXW7	582	FBXW7:S:582	Yes	-6.61099	9	S:9	S	135	0.181347	9|0.549295774647887:0.181347150259067:0.0454545454545455:0.027972027972028:0.48314606741573:0.475:0.043859649122807:0.19:0.127659574468085		L:7|P:2	tCg/tTg:7|Tcg/Ccg:2	chr4:153245446_7|chr4:153245447_2	none:1004:9	TCG|GTC	0.248915	0.0465565	NA	0.00061806	FALSE	NA	NA	1.30277	1.34342	1.3197	TRUE	NA
TP53	193	TP53:H:193	Yes	-5.19581	6	H:6	H	393	0.162921	5|0.0833333333333333:0.162921348314607:0.789473684210526:0.413793103448276:0.147058823529412	rs786201838:4|rs876658468:2	R:4|Y:1|D:1	cAt/cGt:4|Cat/Tat:1|Cat/Gat:1	chr17:7578271_4|chr17:7578272_2	none:1004:6	ATG|GCA	0.0230543	0.0468282	NA	0.0016405	FALSE	NA	NA	1.04251	1.26899	1.29742	TRUE	NA
TP53	173	TP53:V:173	Yes	-4.79807	6	V:6	V	393	0.0753589	6|0.0333333333333333:0.03125:0.27710843373494:0.24390243902439:0.0454545454545455:0.105263157894737	rs876660754:6	M:3|L:3	Gtg/Ttg:3|Gtg/Atg:3	chr17:7578413_6	none:1004:6	ACA	0.0271496	0.0468282	NA	0.00372673	FALSE	NA	NA	1.22743	1.30019	1.33053	TRUE	NA
SMAD4	356	SMAD4:P:356	Yes	-5.52313	5	P:5	P	82	0.112676	5|0.112676056338028:0.0256410256410256:0.435897435897436:0.505263157894737:0.0517241379310345		L:4|R:1	cCt/cTt:4|cCt/cGt:1	chr18:48591904_5	none:1004:5	CCT	0.0567875	0.0396993	NA	0.00570304	FALSE	NA	NA	1.31991	1.291	1.31953	TRUE	NA
TP53	282	TP53:R:282	Yes	-4.39693	12	R:12	R	393	0.118353	12|0.238095238095238:0.15:0.0181818181818182:0.241379310344828:0.0384615384615385:0.0867052023121387:1:0.0161290322580645:0.903846153846154:0.159362549800797:0.0392156862745098:0.0738255033557047	rs28934574:12	W:11|G:1	Cgg/Tgg:11|Cgg/Ggg:1	chr17:7577094_12	none:1004:12	CCG	0.150266	0.0468282	NA	0.0086034	FALSE	NA	NA	1.07998	1.29501	1.24038	TRUE	NA
