# Supplementary material for: Comprehensive profiling of 1015 patients’ exomes reveals genomic-clinical associations in colorectal cancer
Source: Nat Commun. 2022 Apr 29;13:2342. doi: 10.1038/s41467-022-30062-8 (PMC9055073; doi:10.1038/s41467-022-30062-8)
Supplement: Supplementary file 2 — Supplementary Data [file 41467_2022_30062_MOESM2_ESM.zip › Supplementary Data/Supplementary Data 2.xlsx]

## Sheet: Supplementary Data 2
Supplementary Data 2. Clinical and genomic information of colorectal cancer patients in SYSUCC cohort.
Tumor_Sample_Barcode	CancerType	gender	marital_status	height	weight	smoking	age_at_diagnosis	detailed_tumor_site	primary_tumor_location	pathological_grade	metastasis_at_diagnosis	pathological_stage	OS	Osstatus	DFS	DFS_Status	adjuvant	crc_family_history	family_history	vessel_invasion	nerve_invasion	TMB	isHyper	MMR	MSIstatus	Cluster	mValue_Tumor	mValue_Normal	mRatio	mValue_Tumor_Status	FBXW7	SMAD4	TP53	APC	BRAF	CTNNB1	KRAS	NRAS	PCBP1	PIK3CA	TCF7L2	ARID1A	ERBB2	PBRM1	PTEN	SMAD2	SOX9	ZFP36L2	ACVR1B
CRC652_NT	COAD	male	married	168	66	no	55	Ascending	right-sided	low	yes	IV	0	censored	NA	NA	NA	yes	yes	no	no	25.6418	Hyper	dMMR	MSI	Hypermutated	NA	0.00461784	NA	NA	Wildtype	Wildtype	Wildtype	Wildtype	Wildtype	Wildtype	Mutation	Wildtype	Wildtype	Wildtype	Mutation	Mutation	Mutation	Wildtype	Wildtype	Mutation	Wildtype	Mutation	Wildtype
CRC476_NT	COAD	female	married	163	59	no	83	Ascending	right-sided	medium	no	II	0	censored	97.0667	0	No_adjuvant	no	no	NA	NA	19.4627	Hyper	dMMR	MSI	Hypermutated	0.00263129	0.00625839	0.420441	Low	Wildtype	Mutation	Wildtype	Wildtype	Mutation	Wildtype	Wildtype	Wildtype	Wildtype	Mutation	Wildtype	Mutation	Wildtype	Wildtype	Wildtype	Wildtype	Wildtype	Wildtype	Wildtype
CRC730_NT	READ	female	married	155	50	no	48	Rectum	left-sided	medium	no	II	0	censored	65.5667	0	No_adjuvant	no	no	yes	yes	2.04478	Non-Hyper	pMMR	MSS	CIN-LR	0.0149333	0.00818862	1.82367	High	Wildtype	Wildtype	Wildtype	Wildtype	Wildtype	Wildtype	Mutation	Wildtype	Wildtype	Wildtype	Wildtype	Wildtype	Wildtype	Wildtype	Wildtype	Wildtype	Wildtype	Wildtype	Wildtype
CRC165_NT	COAD	male	married	175	78	no	41	Ascending	right-sided	low	no	II	0	censored	63.9667	1	chemo	yes	yes	NA	NA	9.25373	Non-Hyper	dMMR	MSS	GS	NA	0.0165275	NA	NA	Wildtype	Wildtype	Wildtype	Wildtype	Wildtype	Wildtype	Wildtype	Wildtype	Wildtype	Wildtype	Wildtype	Wildtype	Wildtype	Wildtype	Wildtype	Wildtype	Mutation	Wildtype	Wildtype
CRC176_NT	COAD	female	married	150	60	no	57	Descending	left-sided	medium	no	III	0	censored	80.8667	0	chemo	no	no	no	no	2.01493	Non-Hyper	pMMR	MSS	GS	0.0111661	0.0161311	0.692211	High	Wildtype	Wildtype	Wildtype	Wildtype	Wildtype	Wildtype	Wildtype	Wildtype	Wildtype	Wildtype	Wildtype	Wildtype	Wildtype	Wildtype	Wildtype	Wildtype	Wildtype	Wildtype	Wildtype
CRC967_NT	COAD	male	married	169	52	no	66	Descending	left-sided	low	no	III	0	censored	69.6	0	chemo	no	no	yes	no	0.970149	Non-Hyper	pMMR	MSS	GS	0.00227611	0.00598129	0.380539	Low	Wildtype	Wildtype	Mutation	Mutation	Wildtype	Wildtype	Wildtype	Wildtype	Wildtype	Wildtype	Wildtype	Wildtype	Wildtype	Wildtype	Wildtype	Wildtype	Wildtype	Wildtype	Wildtype
CRC451_NT	COAD	female	married	156	49	no	43	Ascending	right-sided	medium	no	III	0	censored	97.5	0	chemo	no	yes	no	no	0.149254	Non-Hyper	dMMR	MSS	GS	NA	0.00481031	NA	NA	Wildtype	Wildtype	Wildtype	Wildtype	Wildtype	Wildtype	Wildtype	Wildtype	Wildtype	Wildtype	Wildtype	Wildtype	Wildtype	Wildtype	Wildtype	Wildtype	Wildtype	Wildtype	Wildtype
CRC858_NT	COAD	male	married	170	50.1	no	80	Descending	left-sided	low	no	III	0	censored	71.1	0	chemo	no	no	no	yes	0.537313	Non-Hyper	pMMR	MSS	GS	0.00353818	0.00453414	0.780342	Low	Wildtype	Wildtype	Wildtype	Mutation	Wildtype	Wildtype	Wildtype	Wildtype	Wildtype	Wildtype	Wildtype	Wildtype	Wildtype	Wildtype	Wildtype	Wildtype	Wildtype	Mutation	Wildtype
CRC277_NT	COAD	male	married	170	75	no	44	Ascending	right-sided	medium	no	II	0	censored	79.6	0	No_adjuvant	no	no	no	no	0.716418	Non-Hyper	dMMR	MSS	GS	0.00550438	0.00533	1.03272	Low	Wildtype	Wildtype	Wildtype	Wildtype	Wildtype	Wildtype	Wildtype	Wildtype	Wildtype	Wildtype	Wildtype	Wildtype	Wildtype	Wildtype	Wildtype	Wildtype	Wildtype	Wildtype	Wildtype
CRC881_NT	READ	male	married	168	64	yes	62	Rectum	left-sided	medium	no	I	0	censored	62.9667	0	No_adjuvant	no	no	no	no	2.47761	Non-Hyper	pMMR	MSS	CIN-LR	0.00478238	0.00673485	0.710094	Low	Wildtype	Wildtype;Del	Mutation	Mutation	Wildtype	Wildtype	Wildtype	Wildtype	Wildtype	Wildtype	Mutation	Wildtype	Wildtype	Wildtype	Wildtype	Wildtype	Wildtype	Wildtype	Wildtype
CRC958_NT	COAD	female	married	159	71	no	51	Ascending	right-sided	medium	no	II	0	censored	65.3	0	No_adjuvant	yes	yes	no	no	23.8955	Hyper	dMMR	MSI	Hypermutated	NA	0.00503034	NA	NA	Wildtype	Wildtype	Mutation	Mutation	Wildtype	Wildtype	Wildtype	Wildtype	Wildtype	Mutation	Wildtype	Mutation	Mutation	Wildtype	Mutation	Wildtype	Wildtype	Wildtype	Wildtype
CRC112_NT	COAD	female	married	156	54	no	56	Ascending	right-sided	low	no	III	1	1	0.633333	1	No_adjuvant	no	yes	yes	no	1.01493	Non-Hyper	pMMR	MSS	CIN-HR	0.000890247	0.00290356	0.306606	Low	Wildtype	Wildtype	Wildtype	Wildtype	Wildtype	Wildtype	Wildtype	Wildtype	Wildtype	Wildtype	Wildtype	Wildtype	Wildtype	Wildtype	Wildtype	Wildtype	Wildtype	Wildtype	Wildtype
CRC937_NT	COAD	male	married	158	42	yes	81	Ascending	right-sided	mucinous_carcinoma	yes	IV	1	1	NA	NA	NA	no	no	no	no	3.58209	Non-Hyper	pMMR	MSS	GS	NA	0.00699527	NA	NA	Mutation	Mutation	Wildtype	Mutation	Wildtype	Wildtype	Mutation	Wildtype	Wildtype	Wildtype	Wildtype	Wildtype	Wildtype	Wildtype	Wildtype	Wildtype	Mutation	Mutation	Mutation
CRC289_NT	COAD	male	married	156	53	yes	67	Transverse	right-sided	medium	no	II	0	censored	54.4333	0	chemo	no	no	no	no	0.597015	Non-Hyper	pMMR	MSS	GS	0.00383693	0.00667222	0.575061	Low	Wildtype	Wildtype	Wildtype	Wildtype	Wildtype	Wildtype	Wildtype	Wildtype	Wildtype	Wildtype	Wildtype	Wildtype	Wildtype	Wildtype	Wildtype	Wildtype	Wildtype	Wildtype	Wildtype
CRC132_NT	READ	male	married	165	51	yes	58	Rectum	left-sided	medium	no	III	1	1	22.5667	1	chemo	no	yes	no	no	1.1791	Non-Hyper	pMMR	MSS	GS	0.00516672	0.00676945	0.76324	Low	Wildtype	Wildtype	Wildtype	Mutation	Wildtype	Wildtype	Wildtype	Wildtype	Wildtype	Wildtype	Wildtype	Wildtype	Wildtype	Wildtype	Wildtype	Wildtype	Wildtype	Wildtype	Wildtype
CRC951_NT	COAD	male	married	173	89	yes	81	Ascending	right-sided	medium	no	II	0	censored	66.2333	0	No_adjuvant	no	no	no	no	21.3433	Hyper	pMMR	MSI	Hypermutated	0.00203199	0.00908794	0.223592	Low	Mutation	Wildtype	Wildtype	Wildtype	Mutation	Wildtype	Wildtype	Wildtype	Wildtype	Wildtype	Wildtype	Mutation	Mutation	Mutation	Wildtype	Wildtype	Wildtype	Wildtype	Wildtype
CRC284_NT	COAD	male	married	165	52	no	69	Descending	left-sided	medium	no	II	0	censored	37.5667	0	No_adjuvant	no	no	no	no	5.67164	Non-Hyper	pMMR	MSI	GS	0.0140541	0.00765699	1.83546	High	Wildtype	Mutation	Wildtype	Wildtype	Wildtype	Wildtype	Mutation	Wildtype	Wildtype	Wildtype	Wildtype	Wildtype	Wildtype	Wildtype	Wildtype	Wildtype	Mutation	Wildtype	Wildtype
CRC692_NT	COAD	male	married	163	59	no	37	Descending	left-sided	mucinous_carcinoma	no	II	0	censored	67.0667	0	chemo	yes	yes	yes	no	29.5224	Hyper	dMMR	MSI	Hypermutated	NA	0.0142776	NA	NA	Wildtype	Wildtype	Mutation	Wildtype	Wildtype	Mutation	Mutation	Wildtype	Wildtype	Mutation	Wildtype	Wildtype	Wildtype	Wildtype	Wildtype	Wildtype	Mutation	Mutation	Wildtype
CRC511_NT	COAD	female	married	158	67	no	75	Ascending	right-sided	medium	no	II	1	1	99.0333	1	No_adjuvant	no	no	NA	NA	2.16418	Non-Hyper	NA	MSS	CIN-HR	0.00336648	0.00738138	0.456077	Low	Wildtype	Wildtype	Wildtype	Wildtype	Wildtype	Wildtype	Wildtype	Wildtype	Wildtype	Wildtype	Wildtype	Wildtype	Wildtype	Wildtype	Wildtype	Wildtype	Wildtype	Wildtype	Wildtype
CRC479_NT	READ	female	married	160	53.5	no	48	Rectum	left-sided	low	no	III	0	censored	24.8	1	chemo	no	no	NA	NA	0.597015	Non-Hyper	pMMR	MSS	GS	0.00189496	0.00653211	0.290099	Low	Wildtype	Wildtype	Wildtype	Wildtype	Wildtype	Wildtype	Wildtype	Wildtype	Wildtype	Wildtype	Wildtype	Wildtype	Wildtype	Wildtype	Wildtype	Wildtype	Wildtype	Wildtype	Wildtype
CRC38_NT	READ	male	married	163	59	no	44	Rectum	left-sided	medium	no	III	1	1	13.5333	0	chemo	no	no	no	yes	0.373134	Non-Hyper	pMMR	MSS	GS	NA	0.00388929	NA	NA	Wildtype	Wildtype	Mutation	Mutation	Wildtype	Wildtype	Wildtype	Wildtype	Wildtype	Wildtype	Wildtype	Wildtype	Wildtype	Wildtype	Wildtype	Wildtype	Wildtype	Wildtype	Wildtype
CRC533_NT	READ	male	married	175	63	yes	53	Rectum	left-sided	medium	yes	IV	1	1	NA	NA	NA	no	no	NA	NA	0.462687	Non-Hyper	NA	MSS	GS	NA	0.0056276	NA	NA	Wildtype	Wildtype	Mutation	Wildtype	Wildtype	Wildtype	Wildtype	Wildtype	Wildtype	Wildtype	Wildtype	Wildtype	Wildtype	Wildtype	Wildtype	Wildtype	Wildtype	Wildtype	Wildtype
CRC296_NT	READ	male	married	172	76	yes	39	Rectum	left-sided	medium	no	unknown	0	censored	NA	NA	NA	no	no	NA	NA	0.567164	Non-Hyper	pMMR	MSS	GS	0.00323278	0.00619273	0.522027	Low	Wildtype	Mutation	Wildtype	Mutation	Wildtype	Wildtype	Wildtype	Wildtype	Wildtype	Wildtype	Wildtype	Wildtype	Wildtype	Wildtype	Wildtype	Wildtype	Mutation	Wildtype	Wildtype
CRC501_NT	READ	female	married	152	34	no	31	Rectum	left-sided	low	yes	IV	1	1	NA	NA	NA	no	no	NA	NA	0.238806	Non-Hyper	dMMR	MSS	GS	NA	0.00620718	NA	NA	Wildtype	Wildtype	Mutation	Wildtype	Wildtype	Wildtype	Wildtype	Wildtype	Wildtype	Wildtype	Wildtype	Wildtype	Wildtype	Wildtype	Wildtype	Wildtype	Wildtype	Wildtype	Wildtype
CRC1196_NT	COAD	male	married	166	51	no	40	Descending	left-sided	medium	yes	IV	0	censored	NA	NA	NA	no	no	NA	NA	4.71642	Non-Hyper	NA	MSS	CIN-HR	0.0065336	0.00208886	3.12784	Low	Wildtype	Wildtype	Mutation	Mutation	Wildtype	Wildtype	Wildtype	Wildtype	Wildtype	Wildtype	Wildtype	Wildtype	Wildtype	Wildtype	Wildtype	Wildtype	Wildtype	Wildtype	Wildtype
CRC515_NT	COAD	female	married	156	48	no	53	Ascending	right-sided	medium	yes	IV	1	1	NA	NA	NA	no	no	NA	NA	1.52239	Non-Hyper	NA	MSS	GS	0.00299357	0.00673582	0.444425	Low	Wildtype	Wildtype	Mutation	Wildtype	Wildtype	Wildtype	Wildtype	Wildtype	Wildtype	Wildtype	Wildtype	Wildtype	Wildtype	Wildtype	Wildtype	Wildtype	Wildtype	Mutation	Wildtype
CRC695_NT	COAD	male	married	163	64	no	66	Transverse	right-sided	medium	no	I	0	censored	101.3	0	No_adjuvant	no	no	NA	NA	1.58209	Non-Hyper	NA	MSS	GS	NA	0.00749607	NA	NA	Wildtype	Wildtype	Wildtype	Mutation	Wildtype	Wildtype	Mutation	Wildtype	Wildtype	Wildtype	Wildtype	Wildtype	Wildtype	Wildtype	Wildtype	Wildtype	Wildtype	Wildtype	Mutation
CRC513_NT	COAD	female	married	164	64.5	no	56	Descending	left-sided	medium	no	I	0	censored	85.0667	0	No_adjuvant	no	no	NA	NA	0.432836	Non-Hyper	NA	MSS	GS	0.00274794	0.00717831	0.382811	Low	Wildtype	Wildtype	Wildtype	Wildtype	Wildtype	Mutation	Wildtype	Wildtype	Wildtype	Wildtype	Wildtype	Wildtype	Wildtype	Wildtype	Wildtype	Wildtype	Wildtype	Wildtype	Wildtype
CRC516_NT	READ	male	married	170	55	no	47	Rectum	left-sided	medium	no	II	0	censored	99.7667	0	chemo	no	no	NA	NA	0.134328	Non-Hyper	NA	MSS	CIN-HR	NA	0.00540069	NA	NA	Wildtype	Wildtype	Wildtype	Wildtype	Wildtype	Wildtype	Wildtype	Wildtype	Wildtype	Wildtype	Wildtype	Wildtype	Wildtype	Wildtype	Wildtype	Wildtype	Wildtype	Wildtype	Wildtype
CRC514_NT	COAD	female	married	162	44	no	56	Transverse	right-sided	medium	no	III	0	censored	60.4	0	chemo	no	no	NA	NA	0.0597015	Non-Hyper	NA	MSS	GS	NA	0.00824013	NA	NA	Wildtype	Wildtype	Wildtype	Wildtype	Wildtype	Wildtype	Wildtype	Wildtype	Wildtype	Wildtype	Wildtype	Wildtype	Wildtype	Wildtype	Wildtype	Wildtype	Wildtype	Wildtype	Wildtype
CRC517_NT	READ	male	married	170	57	yes	61	Rectum	left-sided	low	yes	IV	1	1	NA	NA	NA	no	no	NA	NA	0.38806	Non-Hyper	NA	MSS	GS	NA	0.00472702	NA	NA	Wildtype	Wildtype	Wildtype	Wildtype	Wildtype	Wildtype	Wildtype	Wildtype	Wildtype	Wildtype	Wildtype	Wildtype	Wildtype	Wildtype	Wildtype	Wildtype	Wildtype	Wildtype	Wildtype
CRC519_NT	COAD	male	married	168	59.5	no	70	Transverse	left-sided	medium	yes	IV	1	1	NA	NA	NA	no	yes	NA	NA	0.955224	Non-Hyper	NA	MSS	GS	NA	0.0082756	NA	NA	Wildtype	Wildtype	Mutation	Wildtype	Wildtype	Wildtype	Wildtype	Wildtype	Wildtype	Wildtype	Wildtype	Wildtype	Wildtype	Wildtype	Wildtype	Wildtype	Wildtype	Wildtype	Wildtype
CRC518_NT	COAD	female	married	160	45	no	57	Ascending	right-sided	medium	no	III	1	1	31.7	1	chemo	no	no	NA	NA	0.656716	Non-Hyper	NA	MSS	GS	NA	0.00432928	NA	NA	Wildtype	Wildtype	Mutation	Wildtype	Wildtype	Wildtype	Wildtype	Wildtype	Wildtype	Wildtype	Wildtype	Wildtype	Wildtype	Wildtype	Wildtype	Wildtype	Wildtype	Wildtype	Wildtype
CRC520_NT	COAD	female	married	159	63	no	46	Ascending	right-sided	medium	no	II	1	1	19.5667	1	chemo	no	no	NA	NA	0.522388	Non-Hyper	NA	MSS	GS	0.00341288	0.00899774	0.379304	Low	Wildtype	Wildtype	Wildtype	Mutation	Wildtype	Wildtype	Wildtype	Wildtype	Wildtype	Wildtype	Wildtype	Wildtype	Wildtype	Wildtype	Wildtype	Wildtype	Mutation	Wildtype	Wildtype
CRC521_NT	COAD	female	married	161	61	no	48	Descending	left-sided	medium	no	III	0	censored	87.0333	0	chemo	no	no	NA	NA	0.0597015	Non-Hyper	NA	MSS	GS	NA	0.00809247	NA	NA	Wildtype	Wildtype	Wildtype	Wildtype	Wildtype	Wildtype	Wildtype	Wildtype	Wildtype	Wildtype	Wildtype	Wildtype	Wildtype	Wildtype	Wildtype	Wildtype	Wildtype	Wildtype	Wildtype
CRC524_NT	COAD	male	married	160	36	yes	72	Ascending	right-sided	medium	no	III	1	1	76.1667	1	No_adjuvant	no	no	NA	NA	0.80597	Non-Hyper	NA	MSS	GS	NA	0.00767716	NA	NA	Wildtype	Wildtype	Wildtype	Mutation	Wildtype	Wildtype	Wildtype	Wildtype	Wildtype	Mutation	Wildtype	Wildtype	Wildtype	Wildtype	Wildtype	Wildtype	Wildtype	Wildtype	Wildtype
CRC523_NT	COAD	male	married	172	71	yes	71	Descending	left-sided	low	no	III	1	1	47.7	1	No_adjuvant	no	yes	NA	NA	0.716418	Non-Hyper	NA	MSS	GS	0.00456178	0.00984668	0.463281	Low	Wildtype	Wildtype	Wildtype	Wildtype	Wildtype	Wildtype	Wildtype	Wildtype	Wildtype	Wildtype	Wildtype	Wildtype	Wildtype	Wildtype	Wildtype	Wildtype	Wildtype	Wildtype	Wildtype
CRC525_NT	COAD	female	married	148	53	no	64	Transverse	right-sided	medium	no	II	0	censored	86.9667	0	No_adjuvant	no	no	NA	NA	2.74627	Non-Hyper	NA	MSS	CIN-LR	NA	0.0107097	NA	NA	Wildtype	Wildtype;Del	Wildtype	Wildtype	Wildtype	Wildtype	Wildtype	Wildtype	Wildtype	Wildtype	Wildtype	Wildtype	Wildtype;Amp	Wildtype	Wildtype	Wildtype	Wildtype	Wildtype	Wildtype
CRC522_NT	COAD	female	married	153	60	no	69	Descending	left-sided	medium	no	III	0	censored	100.867	0	chemo	no	no	NA	NA	4.61194	Non-Hyper	NA	MSS	CIN-LR	0.00559217	0.0053956	1.03643	Low	Wildtype	Wildtype;Del	Wildtype	Wildtype	Wildtype	Wildtype	Wildtype	Wildtype	Wildtype	Wildtype	Wildtype	Wildtype	Wildtype	Wildtype	Wildtype	Wildtype	Wildtype	Wildtype	Wildtype
CRC526_NT	READ	male	married	168	51	no	40	Rectum	left-sided	medium	yes	IV	1	1	NA	NA	NA	no	no	NA	NA	0.373134	Non-Hyper	NA	MSS	GS	NA	0.0149096	NA	NA	Wildtype	Wildtype	Wildtype	Wildtype	Wildtype	Wildtype	Wildtype	Wildtype	Wildtype	Wildtype	Wildtype	Wildtype	Wildtype	Wildtype	Wildtype	Wildtype	Wildtype	Wildtype	Wildtype
CRC528_NT	READ	male	married	160	68	yes	54	Rectum	left-sided	medium	no	II	0	censored	100.667	0	chemo	no	no	NA	NA	0.686567	Non-Hyper	NA	MSS	GS	0.00246473	0.00657002	0.375149	Low	Wildtype	Wildtype	Mutation	Wildtype	Wildtype	Wildtype	Wildtype	Wildtype	Wildtype	Wildtype	Wildtype	Wildtype	Wildtype	Wildtype	Wildtype	Wildtype	Wildtype	Wildtype	Wildtype
CRC529_NT	READ	male	married	172	74.5	no	56	Rectum	left-sided	medium	no	II	0	censored	88.8667	0	chemo	no	no	NA	NA	1.19403	Non-Hyper	NA	MSS	CIN-LR	0.00546237	0.00708202	0.7713	Low	Wildtype	Wildtype	Mutation	Wildtype	Wildtype	Wildtype	Mutation	Wildtype	Wildtype	Wildtype	Wildtype	Wildtype	Wildtype	Wildtype	Wildtype	Wildtype	Wildtype	Wildtype	Wildtype
CRC530_NT	COAD	male	married	170	65	yes	26	Ascending	right-sided	medium	no	III	0	censored	100.633	0	chemo	no	no	NA	NA	0.626866	Non-Hyper	NA	MSS	GS	0.00328968	0.00551799	0.596174	Low	Wildtype	Mutation	Mutation	Wildtype	Wildtype	Wildtype	Wildtype	Wildtype	Wildtype	Wildtype	Wildtype	Wildtype	Wildtype	Wildtype	Wildtype	Wildtype	Wildtype	Wildtype	Wildtype
CRC532_NT	COAD	female	married	155	52.5	no	71	Descending	left-sided	medium	no	II	0	censored	84	0	chemo	no	no	NA	NA	1.97015	Non-Hyper	NA	MSS	CIN-HR	NA	0.00492029	NA	NA	Wildtype	Wildtype	Wildtype	Mutation	Wildtype	Wildtype	Wildtype	Wildtype	Wildtype	Wildtype	Wildtype	Wildtype	Wildtype	Wildtype	Wildtype	Wildtype	Wildtype	Wildtype	Wildtype
CRC534_NT	COAD	female	married	154	55.5	no	59	Descending	left-sided	medium	no	III	0	censored	47.7667	0	chemo	no	no	NA	NA	1.89552	Non-Hyper	NA	MSS	CIN-HR	0.00472757	0.0182691	0.258774	Low	Wildtype	Wildtype;Del	Wildtype	Wildtype	Wildtype	Wildtype	Wildtype	Wildtype	Wildtype	Wildtype	Wildtype	Wildtype	Wildtype	Wildtype	Wildtype	Wildtype	Wildtype	Wildtype	Wildtype
CRC535_NT	COAD	female	married	148	39	no	70	Transverse	right-sided	medium	no	II	1	1	25.4333	1	No_adjuvant	no	no	NA	NA	1.22388	Non-Hyper	NA	MSS	GS	NA	0.0042848	NA	NA	Wildtype	Wildtype	Wildtype	Wildtype	Wildtype	Wildtype	Wildtype	Wildtype	Wildtype	Wildtype	Wildtype	Wildtype	Wildtype	Wildtype	Wildtype	Wildtype	Wildtype	Wildtype	Wildtype
CRC549_NT	COAD	female	married	152	42	no	56	Transverse	right-sided	medium	no	III	0	censored	96.4333	0	No_adjuvant	no	no	NA	NA	1.28358	Non-Hyper	NA	MSS	CIN-LR	0.00658094	0.00564151	1.16652	Low	Wildtype	Wildtype;Del	Wildtype	Wildtype;Del	Wildtype	Wildtype	Wildtype	Wildtype	Wildtype	Wildtype	Wildtype	Wildtype	Wildtype	Wildtype	Wildtype	Wildtype	Wildtype	Wildtype	Wildtype
CRC536_NT	READ	male	married	173	68	yes	65	Rectum	left-sided	medium	no	III	1	1	55.3333	1	No_adjuvant	no	no	NA	NA	1.68657	Non-Hyper	pMMR	MSS	CIN-LR	0.00450582	0.00726324	0.62036	Low	Wildtype	Wildtype	Wildtype	Wildtype	Wildtype	Wildtype	Wildtype	Mutation	Wildtype	Wildtype	Wildtype	Wildtype	Wildtype	Wildtype	Wildtype	Wildtype	Wildtype	Wildtype	Wildtype
CRC537_NT	READ	male	married	160	59	yes	60	Rectum	left-sided	medium	no	I	0	censored	85.9	0	No_adjuvant	yes	yes	NA	NA	2.13433	Non-Hyper	NA	MSS	CIN-HR	0.0111547	0.00461727	2.41587	High	Wildtype	Wildtype	Wildtype	Wildtype	Wildtype	Wildtype	Wildtype	Wildtype	Wildtype	Wildtype	Wildtype	Wildtype	Wildtype	Wildtype	Wildtype	Wildtype	Wildtype	Wildtype	Wildtype
CRC538_NT	READ	female	married	142	40	no	79	Rectum	left-sided	medium	no	III	1	1	78.7	1	No_adjuvant	no	no	NA	NA	3.02985	Non-Hyper	NA	MSS	CIN-LR	0.00812102	0.00841291	0.965305	High	Wildtype	Wildtype;Del	Wildtype	Wildtype	Wildtype	Wildtype	Mutation	Wildtype	Wildtype	Wildtype	Wildtype	Wildtype	Wildtype	Wildtype	Wildtype	Wildtype	Wildtype	Wildtype	Wildtype
CRC541_NT	READ	male	married	166	57	no	76	Rectum	left-sided	medium	no	II	0	censored	88.4333	0	No_adjuvant	yes	yes	NA	NA	0.641791	Non-Hyper	NA	MSS	GS	NA	0.00710225	NA	NA	Wildtype	Wildtype	Wildtype	Wildtype	Wildtype	Wildtype	Mutation	Mutation	Wildtype	Wildtype	Wildtype	Wildtype	Wildtype	Wildtype	Wildtype	Wildtype	Wildtype	Wildtype	Wildtype
CRC539_NT	COAD	female	married	158	53.5	no	48	Descending	left-sided	medium	no	II	0	censored	88.7667	0	chemo	no	no	NA	NA	1.59701	Non-Hyper	NA	MSS	CIN-LR	0.00432889	0.00648583	0.667438	Low	Wildtype	Wildtype	Wildtype	Wildtype	Wildtype	Wildtype	Wildtype	Wildtype	Wildtype	Wildtype	Wildtype	Wildtype	Wildtype	Wildtype	Wildtype	Wildtype	Wildtype	Wildtype	Wildtype
CRC543_NT	COAD	male	married	172	64	no	48	Ascending	right-sided	medium	no	II	0	censored	100.133	0	chemo	no	no	NA	NA	3.35821	Non-Hyper	NA	MSI	GS	0.00391172	0.00610354	0.640894	Low	Wildtype	Wildtype	Wildtype	Wildtype	Wildtype	Mutation	Wildtype	Wildtype	Wildtype	Wildtype	Wildtype	Wildtype	Wildtype	Wildtype	Wildtype	Wildtype	Wildtype	Wildtype	Wildtype
CRC540_NT	COAD	male	married	179	77	yes	56	Descending	left-sided	medium	yes	IV	0	censored	NA	NA	NA	no	no	NA	NA	1.44776	Non-Hyper	NA	MSS	CIN-LR	0.00562811	0.00664887	0.846476	Low	Wildtype	Wildtype	Wildtype	Wildtype	Wildtype	Wildtype	Wildtype	Wildtype	Wildtype	Wildtype	Wildtype	Wildtype	Wildtype	Wildtype	Wildtype	Wildtype	Wildtype	Wildtype	Wildtype
CRC542_NT	READ	female	married	155	45	no	58	Rectum	left-sided	mucinous_carcinoma	no	II	0	censored	88.4	0	No_adjuvant	no	no	NA	NA	0.671642	Non-Hyper	NA	MSS	GS	0.00349148	0.00618692	0.564331	Low	Wildtype	Wildtype	Wildtype	Wildtype	Wildtype	Wildtype	Wildtype	Wildtype	Wildtype	Wildtype	Wildtype	Wildtype	Wildtype	Wildtype	Wildtype	Wildtype	Wildtype	Wildtype	Wildtype
CRC545_NT	COAD	male	married	164	50	yes	73	Ascending	right-sided	medium	yes	IV	0	censored	NA	NA	NA	no	no	no	no	0.671642	Non-Hyper	NA	MSS	GS	NA	0.00268876	NA	NA	Wildtype	Wildtype	Wildtype	Wildtype	Wildtype	Wildtype	Wildtype	Wildtype	Wildtype	Wildtype	Wildtype	Wildtype	Wildtype	Wildtype	Wildtype	Wildtype	Mutation	Wildtype	Wildtype
CRC544_NT	COAD	male	married	163	59	yes	46	Transverse	left-sided	medium	no	II	0	censored	98.7667	0	chemo	no	no	NA	NA	6.95522	Non-Hyper	NA	MSI	GS	NA	0.00463231	NA	NA	Wildtype	Wildtype	Wildtype	Wildtype	Wildtype	Wildtype	Wildtype	Wildtype	Wildtype	Mutation	Wildtype	Wildtype	Wildtype	Wildtype	Mutation	Wildtype	Wildtype	Wildtype	Wildtype
CRC546_NT	COAD	male	married	166	60	yes	35	Descending	left-sided	low	yes	IV	1	1	NA	NA	NA	no	no	NA	NA	2.92537	Non-Hyper	NA	MSS	CIN-LR	0.00366283	0.00362402	1.01071	Low	Wildtype	Mutation;Del	Wildtype	Wildtype	Wildtype	Wildtype	Wildtype	Wildtype	Wildtype	Wildtype	Wildtype	Wildtype	Wildtype;Amp	Wildtype	Wildtype;Del	Wildtype	Wildtype	Wildtype	Wildtype
CRC548_NT	COAD	male	married	170	61	no	23	Descending	left-sided	low	yes	IV	0	censored	NA	NA	NA	no	no	NA	NA	6.44776	Non-Hyper	NA	MSI	GS	NA	0.00526613	NA	NA	Wildtype	Wildtype	Wildtype	Wildtype	Wildtype	Wildtype	Wildtype	Wildtype	Wildtype	Mutation	Wildtype	Mutation	Wildtype	Wildtype	Wildtype	Wildtype	Wildtype	Wildtype	Wildtype
CRC551_NT	COAD	male	married	149	43	no	81	Descending	left-sided	medium	no	II	0	censored	17.9	0	No_adjuvant	no	no	no	no	0.462687	Non-Hyper	NA	MSS	GS	NA	0.00995231	NA	NA	Wildtype	Wildtype	Wildtype	Mutation	Wildtype	Wildtype	Wildtype	Wildtype	Wildtype	Wildtype	Wildtype	Wildtype	Wildtype	Wildtype	Wildtype	Wildtype	Wildtype	Wildtype	Wildtype
CRC550_NT	READ	female	married	155	68	no	67	Rectum	left-sided	low	no	III	1	1	14.7333	1	chemo	no	no	NA	NA	0.58209	Non-Hyper	NA	MSS	GS	0.00270455	0.00584033	0.463082	Low	Wildtype	Wildtype	Wildtype	Wildtype	Wildtype	Wildtype	Wildtype	Wildtype	Wildtype	Wildtype	Wildtype	Wildtype	Wildtype	Wildtype	Wildtype	Wildtype	Wildtype	Wildtype	Wildtype
CRC552_NT	COAD	male	married	160	58	yes	38	Descending	left-sided	medium	no	III	0	censored	83.3	0	chemo	no	no	no	no	0.313433	Non-Hyper	NA	MSS	GS	0.00339445	0.00635024	0.53454	Low	Wildtype	Wildtype	Wildtype	Wildtype	Wildtype	Wildtype	Wildtype	Wildtype	Wildtype	Wildtype	Wildtype	Wildtype	Wildtype;Amp	Wildtype	Wildtype	Wildtype	Wildtype	Wildtype	Wildtype
CRC488_NT	COAD	female	married	156	52	no	72	Descending	left-sided	medium	no	I	0	censored	97.6667	0	No_adjuvant	no	no	NA	NA	0.701493	Non-Hyper	NA	MSS	GS	0.00320082	0.0084951	0.376785	Low	Wildtype	Wildtype	Wildtype	Wildtype	Wildtype	Wildtype	Wildtype	Wildtype	Wildtype	Mutation	Wildtype	Mutation	Wildtype	Wildtype	Wildtype	Wildtype	Wildtype	Wildtype	Wildtype
CRC512_NT	COAD	male	married	161	53.5	no	74	Descending	left-sided	medium	yes	IV	0	censored	NA	NA	NA	no	no	NA	NA	2.14925	Non-Hyper	NA	MSS	CIN-LR	0.00760682	0.00595281	1.27785	High	Wildtype	Wildtype;Del	Mutation	Wildtype	Wildtype	Wildtype	Wildtype	Wildtype	Wildtype	Wildtype	Mutation	Wildtype	Wildtype	Wildtype	Wildtype	Wildtype	Wildtype	Wildtype	Wildtype
CRC547_NT	COAD	female	married	166	47	no	30	Ascending	right-sided	medium	no	II	0	censored	98.5	0	chemo	no	no	NA	NA	10.5224	Hyper	dMMR	MSI	Hypermutated	0.00537318	0.00969	0.554508	Low	Wildtype	Wildtype	Wildtype	Wildtype	Mutation	Wildtype	Wildtype	Wildtype	Wildtype	Wildtype	Mutation	Mutation	Wildtype	Wildtype	Wildtype	Wildtype	Wildtype	Wildtype	Wildtype
CRC510_NT	COAD	female	married	152	52	no	76	Ascending	right-sided	medium	yes	IV	1	1	NA	NA	NA	no	no	NA	NA	2.64179	Non-Hyper	NA	MSS	CIN-LR	0.00771047	0.00811319	0.950362	High	Wildtype	Wildtype;Del	Wildtype	Wildtype	Wildtype	Wildtype	Wildtype	Wildtype	Wildtype	Wildtype	Wildtype	Wildtype	Wildtype	Wildtype	Wildtype	Wildtype	Wildtype	Wildtype	Wildtype
CRC508_NT	READ	male	married	174	64.5	yes	60	Rectum	left-sided	medium	no	I	0	censored	84.4333	0	No_adjuvant	no	yes	NA	NA	2.14925	Non-Hyper	NA	MSS	CIN-LR	0.00763476	0.0112172	0.68063	High	Wildtype	Wildtype;Del	Wildtype	Mutation	Wildtype	Wildtype	Wildtype	Wildtype	Wildtype	Wildtype	Wildtype	Wildtype	Wildtype	Wildtype	Wildtype	Wildtype	Wildtype	Mutation	Wildtype
CRC509_NT	COAD	female	married	163	59	no	61	Transverse	left-sided	medium	no	III	0	censored	18.7	0	chemo	no	no	NA	NA	0.58209	Non-Hyper	pMMR	MSS	GS	NA	0.00840838	NA	NA	Wildtype	Wildtype	Wildtype	Wildtype;Del	Wildtype	Wildtype	Wildtype	Wildtype	Wildtype	Wildtype	Wildtype	Wildtype	Wildtype	Wildtype	Wildtype	Wildtype	Mutation	Wildtype	Wildtype
CRC507_NT	COAD	female	married	150	52	no	53	Ascending	right-sided	medium	no	II	0	censored	98.2	0	chemo	no	no	no	NA	10.3433	Hyper	NA	MSI	Hypermutated	0.0128073	0.00804721	1.59152	High	Wildtype	Wildtype	Wildtype	Mutation	Wildtype	Wildtype	Wildtype	Wildtype	Wildtype	Wildtype	Wildtype	Wildtype	Wildtype	Wildtype	Wildtype	Wildtype	Wildtype	Wildtype	Wildtype
CRC500_NT	COAD	female	married	160	56.5	no	49	Descending	left-sided	medium	no	II	0	censored	99.5	0	chemo	no	yes	NA	NA	1.1194	Non-Hyper	NA	MSS	CIN-LR	0.003551	0.00891496	0.39832	Low	Wildtype	Wildtype	Wildtype	Wildtype	Wildtype	Mutation	Wildtype	Wildtype	Wildtype	Wildtype	Wildtype	Wildtype	Wildtype	Wildtype	Wildtype	Wildtype	Wildtype	Wildtype	Wildtype
CRC499_NT	COAD	male	married	161	51.5	yes	36	Ascending	right-sided	mucinous_carcinoma	no	III	0	censored	12.5	1	chemo	no	no	NA	NA	34.8955	Hyper	NA	MSI	Hypermutated	NA	0.00419122	NA	NA	Mutation	Wildtype	Wildtype	Wildtype	Wildtype	Mutation	Wildtype	Wildtype	Wildtype	Mutation	Mutation	Mutation	Wildtype	Mutation	Wildtype	Wildtype	Mutation	Mutation	Wildtype
CRC503_NT	COAD	male	married	174	78	yes	69	Descending	left-sided	medium	no	II	0	censored	99.6	0	No_adjuvant	no	no	NA	NA	1.41791	Non-Hyper	NA	MSS	CIN-LR	0.00622967	0.00579439	1.07512	Low	Wildtype	Wildtype	Wildtype	Mutation	Wildtype	Wildtype	Wildtype	Wildtype	Wildtype	Wildtype	Wildtype	Wildtype	Wildtype	Wildtype	Wildtype	Wildtype	Wildtype	Wildtype	Wildtype
CRC496_NT	READ	male	married	170	63	yes	62	Rectum	left-sided	low	no	III	0	censored	84.1667	0	No_adjuvant	no	no	no	no	0.701493	Non-Hyper	dMMR	MSS	GS	NA	0.00505315	NA	NA	Wildtype	Wildtype	Mutation	Wildtype	Wildtype	Wildtype	Wildtype	Wildtype	Wildtype	Wildtype	Wildtype	Wildtype	Wildtype	Wildtype	Wildtype	Wildtype	Wildtype	Wildtype	Wildtype
CRC504_NT	COAD	male	married	167	71	yes	66	Transverse	right-sided	medium	no	II	1	1	36.8	1	chemo	no	no	NA	NA	2.55224	Non-Hyper	NA	MSS	CIN-LR	0.00566139	0.00799447	0.708163	Low	Wildtype	Wildtype;Del	Mutation	Mutation;Del	Wildtype	Wildtype	Wildtype	Wildtype	Wildtype	Wildtype	Wildtype	Wildtype	Wildtype	Wildtype	Wildtype	Wildtype	Wildtype	Wildtype	Wildtype
CRC505_NT	READ	male	married	170	67	no	65	Rectum	left-sided	medium	no	II	0	censored	97.7	0	chemo	no	no	NA	NA	4.73134	Non-Hyper	NA	MSS	CIN-LR	0.00798165	0.00710218	1.12383	High	Mutation	Wildtype;Del	Wildtype	Mutation;Del	Wildtype	Wildtype	Wildtype	Wildtype	Wildtype	Wildtype	Wildtype	Wildtype	Wildtype;Amp	Wildtype	Wildtype	Wildtype	Wildtype	Wildtype	Wildtype
CRC493_NT	READ	male	married	159	53	no	53	Rectum	left-sided	medium	no	III	0	censored	99.2667	0	Unknown	no	no	NA	NA	0.791045	Non-Hyper	NA	MSS	GS	0.00308492	0.00567847	0.543266	Low	Wildtype	Wildtype	Mutation	Wildtype	Wildtype	Wildtype	Wildtype	Wildtype	Wildtype	Wildtype	Wildtype	Wildtype	Wildtype	Wildtype	Wildtype	Wildtype	Wildtype	Wildtype	Wildtype
CRC502_NT	COAD	male	married	173	58	yes	40	Ascending	right-sided	low	yes	IV	0	censored	NA	NA	NA	no	no	no	no	69.6716	Hyper	NA	MSS	Hypermutated	NA	0.0101522	NA	NA	Mutation	Mutation	Wildtype	Mutation	Wildtype	Mutation	Wildtype	Wildtype	Wildtype	Mutation	Mutation	Wildtype	Wildtype	Wildtype	Mutation	Wildtype	Wildtype	Wildtype	Wildtype
CRC498_NT	COAD	female	married	150	39.5	no	45	Rectum	left-sided	medium	yes	IV	1	1	NA	NA	NA	no	yes	no	no	2.74627	Non-Hyper	NA	MSS	CIN-LR	0.00844978	0.00856279	0.986802	High	Wildtype	Wildtype;Del	Mutation	Mutation	Wildtype	Wildtype	Wildtype	Wildtype	Wildtype	Wildtype	Mutation	Wildtype	Wildtype	Wildtype	Wildtype	Wildtype	Wildtype	Wildtype	Wildtype
CRC495_NT	COAD	female	married	153	50	no	46	Descending	left-sided	medium	no	I	1	1	20.9	1	No_adjuvant	no	no	NA	NA	0.402985	Non-Hyper	NA	MSS	GS	NA	0.00679391	NA	NA	Wildtype	Wildtype	Mutation	Wildtype	Wildtype	Wildtype	Wildtype	Wildtype	Wildtype	Wildtype	Wildtype	Wildtype	Wildtype	Wildtype	Wildtype	Wildtype	Wildtype	Wildtype	Wildtype
CRC494_NT	READ	male	married	171	62	yes	75	Rectum	left-sided	medium	yes	IV	1	1	NA	NA	NA	no	yes	no	NA	3.04478	Non-Hyper	NA	MSS	CIN-HR	NA	0.00771942	NA	NA	Wildtype	Wildtype	Wildtype	Mutation	Wildtype	Wildtype	Wildtype	Wildtype	Wildtype	Wildtype	Wildtype	Wildtype	Wildtype	Wildtype	Wildtype;Del	Wildtype	Wildtype	Wildtype	Wildtype
CRC491_NT	COAD	female	married	154	47.5	no	69	Transverse	right-sided	mucinous_carcinoma	yes	IV	1	1	NA	NA	NA	no	no	NA	NA	7.91045	Non-Hyper	NA	MSI	CIN-HR	NA	0.00628354	NA	NA	Wildtype	Wildtype	Wildtype	Wildtype	Wildtype	Wildtype	Wildtype	Wildtype	Wildtype	Wildtype	Mutation	Wildtype	Mutation	Mutation	Wildtype	Wildtype	Wildtype	Wildtype	Wildtype
CRC492_NT	COAD	male	married	162	51.5	no	44	Descending	left-sided	medium	no	II	0	censored	95.9	0	chemo	no	no	NA	NA	0.820896	Non-Hyper	NA	MSS	GS	0.00544414	0.00408071	1.33412	Low	Mutation	Wildtype	Wildtype	Wildtype;Del	Wildtype	Wildtype	Wildtype	Wildtype	Wildtype	Wildtype	Mutation	Wildtype	Wildtype	Wildtype	Wildtype	Wildtype	Wildtype	Wildtype	Wildtype
CRC490_NT	READ	female	married	148	49	no	63	Rectum	left-sided	medium	no	III	0	censored	97.4333	0	chemo	no	no	NA	NA	0.895522	Non-Hyper	NA	MSS	GS	0.00230755	0.00736753	0.313205	Low	Wildtype	Wildtype	Wildtype	Mutation	Wildtype	Wildtype	Wildtype	Wildtype	Wildtype	Wildtype	Mutation	Wildtype	Wildtype	Wildtype	Wildtype	Wildtype	Wildtype	Wildtype	Wildtype
CRC489_NT	READ	female	married	158	42	no	58	Rectum	left-sided	medium	no	II	0	censored	96.8667	0	chemo	no	no	no	no	1.74627	Non-Hyper	NA	MSS	CIN-LR	0.00528667	0.00565188	0.935382	Low	Wildtype	Wildtype	Mutation	Wildtype	Wildtype	Wildtype	Wildtype	Wildtype	Wildtype	Wildtype	Wildtype	Wildtype	Wildtype	Wildtype	Wildtype	Wildtype	Wildtype	Wildtype	Wildtype
CRC487_NT	READ	male	married	175	54	yes	53	Rectum	left-sided	low	yes	IV	0	censored	NA	NA	NA	no	no	yes	NA	1	Non-Hyper	NA	MSS	GS	NA	0.00834359	NA	NA	Wildtype	Wildtype	Wildtype	Wildtype	Wildtype	Wildtype	Wildtype	Wildtype	Wildtype	Wildtype	Wildtype	Wildtype	Wildtype	Wildtype	Wildtype	Wildtype	Wildtype	Wildtype	Wildtype
CRC484_NT	COAD	male	married	162	53	no	58	Rectum	left-sided	medium	no	II	0	censored	95.4333	0	No_adjuvant	no	no	NA	NA	1.1791	Non-Hyper	NA	MSS	CIN-HR	0.00740448	0.00578077	1.28088	Low	Wildtype	Wildtype	Wildtype	Wildtype	Wildtype	Wildtype	Wildtype	Wildtype	Wildtype	Wildtype	Wildtype	Wildtype	Wildtype	Wildtype	Wildtype	Wildtype	Wildtype	Wildtype	Wildtype
CRC485_NT	COAD	male	married	177	56	yes	37	Ascending	right-sided	medium	no	II	0	censored	95.5	0	No_adjuvant	no	no	NA	NA	0.38806	Non-Hyper	NA	MSS	GS	NA	0.00481189	NA	NA	Wildtype	Wildtype	Wildtype	Wildtype	Wildtype	Wildtype	Wildtype	Wildtype	Wildtype	Wildtype	Wildtype	Wildtype	Wildtype	Wildtype	Wildtype	Wildtype	Wildtype	Wildtype	Wildtype
CRC483_NT	COAD	female	married	150	38.4	no	55	Ascending	right-sided	medium	no	II	0	censored	95.5667	0	No_adjuvant	no	no	no	no	1.1791	Non-Hyper	NA	MSS	GS	NA	0.00747939	NA	NA	Wildtype	Wildtype	Mutation	Wildtype	Wildtype	Wildtype	Wildtype	Wildtype	Wildtype	Mutation	Wildtype	Wildtype	Wildtype	Wildtype	Wildtype	Wildtype	Wildtype	Wildtype	Wildtype
CRC486_NT	COAD	male	married	164	75	no	47	NA	right-sided	medium	no	II	0	censored	96.9667	0	chemo	no	no	NA	NA	27.9701	Hyper	NA	MSS	Hypermutated	NA	0.00588537	NA	NA	Wildtype	Wildtype	Wildtype	Wildtype	Wildtype	Wildtype	Wildtype	Wildtype	Wildtype	Mutation	Mutation	Wildtype	Wildtype	Wildtype	Wildtype	Wildtype	Mutation	Wildtype	Wildtype
CRC480_NT	COAD	male	married	163	59	NA	78	Descending	left-sided	medium	no	II	1	1	67.9333	0	No_adjuvant	no	yes	NA	NA	3.14925	Non-Hyper	NA	MSS	CIN-LR	0.00348384	0.00570387	0.610786	Low	Wildtype	Wildtype;Del	Wildtype	Mutation	Wildtype	Wildtype	Wildtype	Wildtype	Wildtype	Wildtype	Wildtype	Wildtype	Wildtype	Wildtype	Wildtype	Wildtype	Wildtype	Wildtype	Wildtype
CRC482_NT	READ	female	married	143	42	no	74	Rectum	left-sided	medium	no	I	0	censored	97.2	0	No_adjuvant	no	no	NA	NA	1.25373	Non-Hyper	NA	MSS	CIN-LR	0.00569641	0.00730728	0.779553	Low	Wildtype	Wildtype	Wildtype	Wildtype	Wildtype	Wildtype	Wildtype	Wildtype	Wildtype	Wildtype	Wildtype	Wildtype	Wildtype;Amp	Wildtype	Wildtype	Wildtype	Wildtype	Wildtype	Wildtype
CRC481_NT	COAD	female	married	158	43	no	57	Transverse	right-sided	low	no	II	1	1	14.2333	1	No_adjuvant	no	no	NA	NA	6.8209	Non-Hyper	NA	MSI	GS	NA	0.00691268	NA	NA	Mutation	Wildtype	Wildtype	Wildtype	Wildtype	Wildtype	Wildtype	Wildtype	Wildtype	Wildtype	Wildtype	Wildtype	Mutation	Wildtype	Wildtype	Wildtype	Wildtype	Wildtype	Wildtype
CRC478_NT	COAD	female	married	151	51	no	69	NA	right-sided	medium	no	II	0	censored	97.2	0	chemo	no	no	NA	NA	12.6716	Hyper	NA	MSI	Hypermutated	0.00385287	0.0101302	0.380333	Low	Wildtype	Wildtype	Wildtype	Wildtype	Wildtype	Wildtype	Wildtype	Wildtype	Wildtype	Wildtype	Wildtype	Wildtype	Wildtype	Wildtype	Wildtype	Wildtype	Wildtype	Mutation	Wildtype
CRC470_NT	READ	male	married	157	62	no	67	Rectum	left-sided	medium	no	I	0	censored	70.0667	0	No_adjuvant	no	no	no	no	0.656716	Non-Hyper	NA	MSS	GS	NA	0.00760542	NA	NA	Mutation	Wildtype	Wildtype	Wildtype	Wildtype	Wildtype	Wildtype	Wildtype	Wildtype	Wildtype	Wildtype	Mutation	Wildtype	Wildtype	Mutation	Wildtype	Wildtype	Wildtype	Wildtype
CRC473_NT	READ	male	married	177	57	yes	82	Rectum	left-sided	medium	yes	IV	0	censored	NA	NA	NA	no	yes	NA	NA	2.95522	Non-Hyper	NA	MSS	CIN-LR	0.00586659	0.0099658	0.588672	Low	Mutation	Wildtype;Del	Mutation	Wildtype	Wildtype	Wildtype	Wildtype	Wildtype	Wildtype	Mutation	Mutation	Wildtype	Wildtype	Wildtype	Wildtype	Wildtype	Wildtype	Mutation	Wildtype
CRC471_NT	COAD	female	married	162	51	no	48	Ascending	right-sided	medium	no	III	0	censored	69.5333	0	chemo	no	no	NA	NA	1.02985	Non-Hyper	pMMR	MSS	GS	0.00353263	0.00903584	0.390957	Low	Wildtype	Wildtype	Mutation	Wildtype	Wildtype	Mutation	Wildtype	Wildtype	Wildtype	Wildtype	Wildtype	Wildtype	Mutation	Wildtype	Wildtype	Wildtype	Wildtype	Wildtype	Wildtype
CRC474_NT	COAD	female	married	160	46	no	45	Ascending	right-sided	medium	yes	IV	0	censored	NA	NA	NA	no	no	yes	NA	37.8806	Hyper	NA	MSI	Hypermutated	NA	0.00549539	NA	NA	Wildtype	Wildtype	Wildtype	Mutation	Wildtype	Wildtype	Wildtype	Wildtype	Wildtype	Wildtype	Wildtype	Wildtype	Wildtype	Wildtype	Wildtype	Wildtype	Wildtype	Wildtype	Wildtype
CRC475_NT	READ	female	married	162	73	no	39	Rectum	left-sided	medium	no	I	0	censored	96.6	0	No_adjuvant	no	no	NA	NA	1.43284	Non-Hyper	dMMR	MSS	CIN-LR	0.00393028	0.00528075	0.744265	Low	Wildtype	Wildtype	Wildtype	Wildtype	Wildtype	Wildtype	Wildtype	Wildtype	Wildtype	Wildtype	Wildtype	Wildtype	Mutation;Amp	Wildtype	Wildtype	Wildtype	Wildtype	Wildtype	Wildtype
CRC472_NT	READ	female	married	155	49	no	63	Rectum	left-sided	medium	no	III	0	censored	82.9333	0	No_adjuvant	no	no	no	no	3.22388	Non-Hyper	NA	MSS	CIN-LR	0.00515744	0.0143189	0.360184	Low	Wildtype	Wildtype	Mutation	Mutation	Wildtype	Wildtype	Wildtype	Wildtype	Wildtype	Wildtype	Wildtype	Wildtype	Wildtype	Wildtype	Wildtype	Wildtype	Wildtype	Mutation	Wildtype
CRC467_NT	COAD	female	married	154	57.5	no	51	Descending	left-sided	medium	no	II	0	censored	50.8	0	chemo	no	no	NA	NA	2.25373	Non-Hyper	NA	MSS	CIN-LR	0.00478296	0.00812033	0.589011	Low	Wildtype	Wildtype	Wildtype	Mutation	Wildtype	Wildtype	Wildtype	Wildtype	Wildtype	Wildtype	Wildtype	Wildtype	Wildtype	Wildtype	Wildtype	Wildtype	Wildtype	Wildtype	Wildtype
CRC468_NT	COAD	female	married	163	59	no	42	Rectum	left-sided	medium	no	I	0	censored	82.3333	0	No_adjuvant	no	no	NA	NA	2.85075	Non-Hyper	NA	MSS	CIN-LR	0.00493956	0.00833409	0.592693	Low	Wildtype	Wildtype	Mutation	Wildtype	Wildtype	Wildtype	Wildtype	Wildtype	Wildtype	Wildtype	Wildtype	Wildtype	Wildtype	Wildtype	Wildtype	Wildtype	Wildtype	Wildtype	Wildtype
CRC462_NT	COAD	male	married	165	57	no	59	Descending	left-sided	medium	no	I	0	censored	83.7	0	No_adjuvant	no	no	no	no	34.5373	Hyper	dMMR	MSI	Hypermutated	NA	0.00605615	NA	NA	Wildtype	Wildtype	Wildtype	Wildtype	Wildtype	Wildtype	Mutation	Wildtype	Mutation	Wildtype	Mutation	Mutation	Wildtype	Wildtype	Wildtype	Wildtype	Wildtype	Wildtype	Wildtype
CRC461_NT	COAD	male	married	161	62.5	no	57	Descending	left-sided	medium	yes	IV	1	1	NA	NA	NA	no	no	NA	NA	2.01493	Non-Hyper	pMMR	MSS	CIN-LR	0.0048961	0.00532939	0.918697	Low	Wildtype	Wildtype	Wildtype	Mutation	Wildtype	Wildtype	Wildtype	Wildtype	Wildtype	Wildtype	Wildtype	Wildtype	Wildtype	Wildtype	Wildtype	Wildtype	Wildtype	Wildtype	Wildtype
CRC459_NT	READ	male	married	162	61	yes	58	Rectum	left-sided	medium	no	II	0	censored	20.9333	0	No_adjuvant	no	no	no	no	0.0895522	Non-Hyper	dMMR	MSS	GS	NA	0.00593345	NA	NA	Wildtype	Wildtype	Wildtype	Wildtype	Wildtype	Wildtype	Wildtype	Wildtype	Wildtype	Wildtype	Wildtype	Wildtype	Wildtype	Wildtype	Wildtype	Wildtype	Wildtype	Wildtype	Wildtype
CRC452_NT	COAD	female	married	163	59	no	84	Transverse	right-sided	low	no	II	1	1	28.4667	1	No_adjuvant	no	no	NA	NA	3.98507	Non-Hyper	dMMR	MSS	GS	0.00200878	0.00490145	0.409834	Low	Wildtype	Wildtype	Mutation	Wildtype	Wildtype	Wildtype	Wildtype	Wildtype	Wildtype	Wildtype	Wildtype	Wildtype	Wildtype	Wildtype	Wildtype	Wildtype	Wildtype	Wildtype	Wildtype
CRC456_NT	COAD	male	married	171	64	no	65	Descending	left-sided	medium	no	III	1	1	55.3	1	chemo	no	no	no	no	0.253731	Non-Hyper	dMMR	MSS	GS	NA	0.00701881	NA	NA	Wildtype	Wildtype	Mutation	Wildtype	Wildtype	Wildtype	Wildtype	Wildtype	Wildtype	Wildtype	Wildtype	Wildtype	Wildtype	Wildtype	Wildtype	Wildtype	Wildtype	Mutation	Wildtype
CRC458_NT	COAD	female	married	153	52	no	62	Transverse	right-sided	medium	no	III	0	censored	82.7667	0	chemo	no	no	no	no	0.80597	Non-Hyper	dMMR	MSS	GS	NA	0.00444968	NA	NA	Wildtype	Wildtype	Wildtype	Wildtype	Wildtype	Wildtype	Wildtype	Wildtype	Wildtype	Wildtype	Wildtype	Mutation	Wildtype	Wildtype	Wildtype	Wildtype	Wildtype	Wildtype	Wildtype
CRC453_NT	COAD	female	married	155	44	no	44	Descending	left-sided	medium	no	III	0	censored	95.4	0	chemo	no	no	no	no	1.37313	Non-Hyper	pMMR	MSS	CIN-LR	0.00521566	0.00762452	0.684063	Low	Wildtype	Wildtype	Mutation	Wildtype	Wildtype	Wildtype	Wildtype	Wildtype	Wildtype	Wildtype	Wildtype	Wildtype	Wildtype	Wildtype	Wildtype	Wildtype	Wildtype	Wildtype	Wildtype
CRC448_NT	READ	male	married	159	59.5	no	62	Rectum	left-sided	medium	no	I	0	censored	80.2333	0	No_adjuvant	no	no	no	no	1.10448	Non-Hyper	pMMR	MSS	GS	0.00416527	0.0105864	0.393456	Low	Wildtype	Wildtype;Del	Wildtype	Wildtype;Del	Wildtype	Wildtype	Wildtype	Wildtype	Wildtype	Mutation	Wildtype	Wildtype	Wildtype	Wildtype	Wildtype	Wildtype	Wildtype	Wildtype	Wildtype
CRC457_NT	COAD	male	married	163	66.5	no	76	Descending	left-sided	medium	no	II	1	1	46.3333	1	No_adjuvant	no	no	no	no	3.26866	Non-Hyper	dMMR	MSS	CIN-LR	0.00998325	0.00580423	1.72	High	Wildtype	Wildtype;Del	Wildtype	Mutation	Wildtype	Wildtype	Wildtype	Wildtype	Wildtype	Wildtype	Wildtype	Wildtype	Wildtype	Wildtype	Wildtype	Wildtype	Wildtype	Wildtype	Wildtype
CRC455_NT	READ	female	married	157	48	no	63	Rectum	left-sided	medium	no	II	0	censored	96.9667	0	chemo	no	no	no	no	1.43284	Non-Hyper	pMMR	MSS	GS	0.00437302	0.00546136	0.800721	Low	Wildtype	Wildtype	Wildtype	Wildtype	Wildtype	Wildtype	Wildtype	Wildtype	Wildtype	Wildtype	Wildtype	Wildtype	Wildtype	Wildtype	Wildtype	Wildtype	Wildtype	Wildtype	Wildtype
CRC450_NT	COAD	male	married	163	53	yes	67	Transverse	right-sided	medium	no	II	0	censored	94.0333	0	chemo	no	no	no	no	0.373134	Non-Hyper	dMMR	MSS	GS	0.00183348	0.00718191	0.255292	Low	Wildtype	Wildtype	Wildtype	Mutation	Wildtype	Wildtype	Wildtype	Wildtype	Wildtype	Mutation	Wildtype	Wildtype	Wildtype	Wildtype	Wildtype	Wildtype	Wildtype	Wildtype	Wildtype
CRC449_NT	READ	male	married	168	60	yes	76	Rectum	left-sided	medium	no	II	0	censored	96.3333	0	No_adjuvant	no	no	NA	NA	1.71642	Non-Hyper	dMMR	MSS	CIN-LR	0.00279665	0.00868275	0.322092	Low	Wildtype	Wildtype	Wildtype	Wildtype	Wildtype	Wildtype	Wildtype	Wildtype	Wildtype	Wildtype	Wildtype	Wildtype	Wildtype	Wildtype	Wildtype	Wildtype	Wildtype	Wildtype	Wildtype
CRC447_NT	READ	male	married	152	50	yes	63	Rectum	left-sided	medium	no	III	0	censored	96.1667	0	chemo	no	no	no	no	1.31343	Non-Hyper	pMMR	MSS	GS	0.00430846	0.00785714	0.54835	Low	Wildtype	Wildtype	Mutation	Mutation	Wildtype	Wildtype	Wildtype	Wildtype	Wildtype	Wildtype	Wildtype	Wildtype	Wildtype	Wildtype	Wildtype	Wildtype	Wildtype	Wildtype	Wildtype
CRC446_NT	COAD	male	married	175	51	no	70	Transverse	right-sided	medium	no	III	0	censored	83.1	0	No_adjuvant	no	no	NA	NA	0.820896	Non-Hyper	pMMR	MSS	GS	0.00470675	0.0103826	0.453331	Low	Wildtype	Wildtype	Wildtype	Wildtype	Wildtype	Wildtype	Wildtype	Wildtype	Wildtype	Wildtype	Wildtype	Wildtype	Wildtype	Wildtype	Wildtype	Wildtype	Wildtype	Wildtype	Wildtype
CRC444_NT	COAD	female	married	160	52	no	25	Descending	left-sided	mucinous_carcinoma	no	III	0	censored	86.7333	0	chemo	no	no	no	no	2.40299	Non-Hyper	pMMR	MSS	CIN-LR	0.00437438	0.00840263	0.520596	Low	Wildtype	Wildtype;Del	Wildtype	Wildtype	Wildtype	Wildtype	Wildtype	Wildtype	Wildtype	Wildtype	Wildtype	Wildtype	Wildtype	Wildtype	Wildtype	Wildtype	Wildtype	Wildtype	Wildtype
CRC442_NT	COAD	female	married	156	51	no	51	Ascending	right-sided	medium	no	II	0	censored	94.0667	0	No_adjuvant	no	yes	no	no	38.6119	Hyper	pMMR	MSS	Hypermutated	0.00392998	0.00510718	0.769501	Low	Mutation	Wildtype	Wildtype	Mutation	Wildtype	Wildtype	Wildtype	Wildtype	Wildtype	Mutation	Wildtype	Wildtype	Wildtype	Mutation	Mutation	Wildtype	Wildtype	Wildtype	Wildtype
CRC443_NT	COAD	male	married	165	67	yes	56	Descending	left-sided	medium	no	I	0	censored	96.2333	0	No_adjuvant	no	no	no	no	2.37313	Non-Hyper	pMMR	MSS	CIN-LR	0.00538683	0.00620916	0.867562	Low	Wildtype	Wildtype	Wildtype	Wildtype	Wildtype	Wildtype	Wildtype	Wildtype	Wildtype	Wildtype	Wildtype	Wildtype	Wildtype	Wildtype	Wildtype	Wildtype	Wildtype	Wildtype	Wildtype
CRC441_NT	READ	female	married	167	60.5	no	46	Rectum	left-sided	mucinous_carcinoma	no	III	1	1	31	1	chemo	no	no	no	no	0.791045	Non-Hyper	pMMR	MSS	GS	0.00233175	0.00579862	0.402122	Low	Wildtype	Wildtype	Wildtype	Wildtype	Wildtype	Wildtype	Wildtype	Wildtype	Wildtype	Wildtype	Wildtype	Wildtype	Wildtype	Wildtype	Wildtype	Wildtype	Wildtype	Wildtype	Wildtype
CRC439_NT	COAD	male	married	168	68	no	34	Ascending	right-sided	medium	no	III	0	censored	80.2333	0	No_adjuvant	no	no	no	no	6.10448	Non-Hyper	dMMR	MSI	GS	NA	0.00610191	NA	NA	Wildtype	Wildtype	Wildtype	Wildtype	Wildtype	Wildtype	Wildtype	Wildtype	Wildtype	Wildtype	Wildtype	Wildtype	Wildtype	Mutation	Wildtype	Wildtype	Wildtype	Wildtype	Wildtype
CRC428_NT	READ	male	married	155	44.5	yes	70	Rectum	left-sided	low	yes	IV	1	1	NA	NA	NA	yes	yes	no	no	0.552239	Non-Hyper	pMMR	MSS	GS	0.0047376	0.0111517	0.424833	Low	Wildtype	Wildtype	Wildtype	Wildtype	Wildtype	Wildtype	Wildtype	Wildtype	Wildtype	Wildtype	Wildtype	Wildtype	Wildtype	Wildtype	Wildtype	Wildtype	Wildtype	Wildtype	Wildtype
CRC434_NT	READ	female	married	163	59	NA	77	Rectum	left-sided	low	no	I	0	censored	95.3	0	No_adjuvant	no	no	NA	NA	0.432836	Non-Hyper	pMMR	MSS	GS	NA	0.00597703	NA	NA	Wildtype	Wildtype	Mutation	Wildtype	Wildtype	Wildtype	Wildtype	Wildtype	Wildtype	Wildtype	Wildtype	Wildtype	Wildtype	Wildtype	Wildtype	Wildtype	Wildtype	Wildtype	Wildtype
CRC438_NT	COAD	male	married	168	79	yes	53	Descending	left-sided	medium	no	II	0	censored	83	0	No_adjuvant	no	no	no	no	0.432836	Non-Hyper	pMMR	MSS	GS	0.00385056	0.00785946	0.489927	Low	Wildtype	Wildtype	Mutation	Wildtype	Wildtype	Wildtype	Wildtype	Wildtype	Wildtype	Wildtype	Wildtype	Wildtype	Wildtype	Wildtype	Wildtype	Wildtype	Wildtype	Wildtype	Wildtype
CRC437_NT	READ	female	married	153	54	no	52	Rectum	left-sided	medium	no	I	0	censored	96.0667	0	No_adjuvant	no	no	no	no	0.716418	Non-Hyper	pMMR	MSS	GS	NA	0.00829922	NA	NA	Wildtype	Wildtype	Wildtype	Wildtype	Wildtype	Wildtype	Wildtype	Wildtype	Wildtype	Wildtype	Wildtype	Wildtype	Wildtype	Wildtype	Wildtype	Wildtype	Wildtype	Wildtype	Wildtype
CRC429_NT	READ	female	married	152	36.5	no	78	Rectum	left-sided	medium	no	III	1	1	23.4	1	chemo	no	no	no	no	1.68657	Non-Hyper	pMMR	MSS	CIN-LR	0.00387042	0.00838068	0.461827	Low	Wildtype	Mutation	Mutation	Wildtype	Wildtype	Wildtype	Wildtype	Wildtype	Wildtype	Wildtype	Wildtype	Wildtype	Wildtype	Wildtype	Wildtype	Wildtype	Wildtype	Wildtype	Wildtype
CRC412_NT	READ	male	married	163	59	no	79	Rectum	left-sided	medium	no	III	1	1	45.0667	1	No_adjuvant	no	yes	no	no	0.567164	Non-Hyper	pMMR	MSS	GS	NA	0.00597565	NA	NA	Wildtype	Wildtype	Mutation	Mutation	Wildtype	Wildtype	Wildtype	Wildtype	Wildtype	Wildtype	Wildtype	Wildtype	Wildtype	Wildtype	Wildtype	Wildtype	Wildtype	Wildtype	Wildtype
CRC435_NT	COAD	male	married	168	50	no	43	Descending	left-sided	medium	yes	IV	0	censored	NA	NA	NA	no	no	no	no	0.373134	Non-Hyper	pMMR	MSS	GS	NA	0.0113786	NA	NA	Wildtype	Wildtype	Wildtype	Wildtype	Wildtype	Wildtype	Wildtype	Wildtype	Wildtype	Wildtype	Wildtype	Wildtype	Wildtype	Wildtype	Wildtype	Wildtype	Wildtype	Wildtype	Wildtype
CRC436_NT	COAD	female	married	165	45	no	60	Ascending	right-sided	medium	no	III	0	censored	83.5667	0	chemo	no	no	no	no	0.716418	Non-Hyper	pMMR	MSS	GS	NA	0.00500547	NA	NA	Wildtype	Wildtype	Wildtype	Mutation	Wildtype	Wildtype	Wildtype	Wildtype	Wildtype	Wildtype	Wildtype	Wildtype	Wildtype	Wildtype	Wildtype	Wildtype	Wildtype	Wildtype	Wildtype
CRC431_NT	COAD	female	married	150	49	no	61	Descending	left-sided	medium	yes	IV	0	censored	NA	NA	NA	no	no	NA	NA	2.44776	Non-Hyper	pMMR	MSS	CIN-HR	0.00483741	0.00627687	0.770673	Low	Wildtype	Wildtype	Mutation	Wildtype	Wildtype	Wildtype	Wildtype	Wildtype	Wildtype	Wildtype	Wildtype	Wildtype	Wildtype	Wildtype	Wildtype	Wildtype	Wildtype	Wildtype	Wildtype
CRC433_NT	COAD	male	married	173	82.5	yes	39	Transverse	left-sided	medium	no	II	0	censored	78.2	0	chemo	no	no	NA	NA	1.58209	Non-Hyper	pMMR	MSS	CIN-LR	0.00497433	0.00472215	1.0534	Low	Wildtype	Wildtype;Del	Wildtype	Wildtype	Wildtype	Wildtype	Wildtype	Wildtype	Wildtype	Wildtype	Wildtype	Wildtype	Wildtype	Wildtype	Wildtype	Wildtype	Wildtype	Wildtype	Wildtype
CRC427_NT	READ	female	married	152	43	no	59	Rectum	left-sided	medium	yes	IV	1	1	NA	NA	NA	no	no	no	no	1.71642	Non-Hyper	pMMR	MSS	CIN-LR	0.00390895	0.00684428	0.571127	Low	Wildtype	Wildtype	Mutation	Mutation	Wildtype	Wildtype	Wildtype	Wildtype	Wildtype	Wildtype	Wildtype	Wildtype	Wildtype	Wildtype	Wildtype	Wildtype	Wildtype	Wildtype	Wildtype
CRC432_NT	READ	male	married	173	68	yes	68	Rectum	left-sided	low	no	II	1	1	67.7333	1	chemo	no	no	no	no	2.38806	Non-Hyper	pMMR	MSS	CIN-LR	0.00527807	0.0052422	1.00684	Low	Wildtype	Wildtype	Wildtype	Wildtype	Wildtype	Wildtype	Wildtype	Wildtype	Wildtype	Wildtype	Wildtype	Wildtype	Wildtype	Wildtype	Wildtype	Wildtype	Wildtype	Wildtype	Wildtype
CRC430_NT	READ	male	married	160	52	no	69	Rectum	left-sided	medium	yes	IV	0	censored	NA	NA	NA	no	no	no	no	1.44776	Non-Hyper	dMMR	MSS	GS	0.00734395	0.00624843	1.17533	Low	Wildtype	Wildtype	Mutation	Wildtype	Wildtype	Wildtype	Wildtype	Wildtype	Wildtype	Wildtype	Wildtype	Wildtype	Wildtype	Wildtype	Wildtype	Wildtype	Wildtype	Wildtype	Wildtype
CRC425_NT	COAD	male	married	163	59	no	70	Descending	left-sided	medium	no	III	0	censored	92.1	0	No_adjuvant	no	no	NA	NA	1.19403	Non-Hyper	pMMR	MSS	CIN-HR	0.00380484	0.00656859	0.579247	Low	Wildtype	Wildtype	Mutation	Wildtype	Wildtype	Wildtype	Wildtype	Wildtype	Wildtype	Wildtype	Wildtype	Wildtype	Wildtype	Wildtype	Wildtype	Wildtype	Wildtype	Wildtype	Wildtype
CRC423_NT	READ	female	married	153	49	no	65	Rectum	left-sided	medium	no	II	1	1	40.4667	1	chemo	no	no	no	no	0.850746	Non-Hyper	pMMR	MSS	GS	0.00435192	0.00818487	0.531703	Low	Wildtype	Wildtype	Wildtype	Wildtype	Wildtype	Wildtype	Wildtype	Wildtype	Wildtype	Wildtype	Wildtype	Wildtype	Wildtype	Wildtype	Wildtype	Wildtype	Wildtype	Wildtype	Wildtype
CRC424_NT	READ	male	married	166	65	yes	66	Rectum	left-sided	medium	no	II	0	censored	94.7	0	chemo	no	no	no	no	2.50746	Non-Hyper	dMMR	MSS	CIN-LR	0.00430129	0.00573387	0.750154	Low	Wildtype	Wildtype;Del	Wildtype	Wildtype	Wildtype	Wildtype	Wildtype	Wildtype	Wildtype	Wildtype	Wildtype	Wildtype	Wildtype	Wildtype	Wildtype	Wildtype	Wildtype	Wildtype	Wildtype
CRC426_NT	COAD	female	married	159	74	yes	74	Transverse	right-sided	medium	no	II	0	censored	75.8333	0	No_adjuvant	no	no	no	no	0.38806	Non-Hyper	pMMR	MSS	GS	NA	0.00550666	NA	NA	Wildtype	Wildtype	Wildtype	Wildtype	Wildtype	Wildtype	Wildtype	Wildtype	Wildtype	Wildtype	Wildtype	Wildtype	Wildtype	Wildtype	Wildtype	Wildtype	Wildtype	Wildtype	Wildtype
CRC422_NT	COAD	female	married	155	41	no	75	Ascending	right-sided	medium	no	II	0	censored	66.6	0	No_adjuvant	no	no	no	no	0.731343	Non-Hyper	pMMR	MSS	GS	NA	0.00567434	NA	NA	Wildtype	Wildtype	Mutation	Mutation	Wildtype	Wildtype	Wildtype	Wildtype	Wildtype	Wildtype	Wildtype	Wildtype	Wildtype	Wildtype	Wildtype	Wildtype	Wildtype	Wildtype	Wildtype
CRC417_NT	READ	female	married	152	45	no	47	Rectum	left-sided	medium	yes	IV	0	censored	NA	NA	NA	no	no	yes	no	0.701493	Non-Hyper	dMMR	MSS	GS	0.00587508	0.00766736	0.766245	Low	Wildtype	Wildtype	Mutation	Wildtype	Wildtype	Wildtype	Wildtype	Wildtype	Wildtype	Wildtype	Wildtype	Wildtype	Wildtype	Wildtype	Wildtype	Wildtype	Wildtype	Mutation	Wildtype
CRC419_NT	COAD	female	married	163	59	no	62	Transverse	right-sided	medium	no	II	0	censored	76.6667	0	No_adjuvant	no	yes	no	no	1.71642	Non-Hyper	dMMR	MSS	CIN-LR	0.00343408	0.00529243	0.648867	Low	Wildtype	Wildtype	Mutation	Wildtype	Wildtype	Wildtype	Wildtype	Wildtype	Wildtype	Wildtype	Wildtype	Wildtype	Wildtype	Wildtype	Wildtype	Wildtype	Wildtype	Wildtype	Wildtype
CRC414_NT	COAD	female	married	151	53	no	53	Descending	left-sided	low	no	II	0	censored	75.6667	0	chemo	no	yes	yes	no	1	Non-Hyper	pMMR	MSS	GS	0.00339105	0.00494224	0.686137	Low	Wildtype	Wildtype	Wildtype	Wildtype	Wildtype	Wildtype	Wildtype	Wildtype	Wildtype	Wildtype	Wildtype	Wildtype	Wildtype	Wildtype	Wildtype	Wildtype	Wildtype	Wildtype	Wildtype
CRC418_NT	COAD	male	married	173	45	no	39	Transverse	right-sided	medium	yes	IV	1	1	NA	NA	NA	no	no	yes	no	0.597015	Non-Hyper	pMMR	MSS	GS	NA	0.00600277	NA	NA	Wildtype	Wildtype	Wildtype	Wildtype	Wildtype	Wildtype	Wildtype	Wildtype	Wildtype	Wildtype	Wildtype	Wildtype	Wildtype	Wildtype	Wildtype	Wildtype	Wildtype	Wildtype	Wildtype
CRC411_NT	READ	female	married	155	62	no	52	Rectum	left-sided	medium	yes	IV	1	1	NA	NA	NA	no	yes	no	no	0.134328	Non-Hyper	pMMR	MSS	CIN-HR	NA	0.00603238	NA	NA	Wildtype	Wildtype	Wildtype	Wildtype	Wildtype	Wildtype	Wildtype	Wildtype	Wildtype	Wildtype	Wildtype	Wildtype	Wildtype	Wildtype	Wildtype	Wildtype	Wildtype	Wildtype	Wildtype
CRC605_NT	COAD	male	married	156	58.5	yes	58	Ascending	right-sided	medium	no	II	0	censored	49.4333	0	No_adjuvant	no	no	no	no	26.209	Hyper	dMMR	MSI	Hypermutated	0.00414065	0.005695	0.727068	Low	Mutation	Wildtype	Wildtype	Wildtype	Wildtype	Wildtype	Wildtype	Wildtype	Wildtype	Mutation	Wildtype	Mutation	Wildtype	Wildtype	Wildtype	Wildtype	Wildtype	Wildtype	Wildtype
CRC413_NT	COAD	male	married	165	70	no	33	Ascending	right-sided	low	no	II	0	censored	82.5333	0	No_adjuvant	no	no	no	no	4.65672	Non-Hyper	dMMR	MSI	GS	NA	0.00460189	NA	NA	Wildtype	Wildtype	Wildtype	Wildtype	Wildtype	Wildtype	Wildtype	Wildtype	Wildtype	Wildtype	Wildtype	Wildtype	Wildtype	Wildtype	Wildtype	Wildtype	Wildtype	Mutation	Wildtype
CRC408_NT	COAD	female	married	160	64	no	40	Ascending	right-sided	medium	no	III	0	censored	92.9	0	chemo	no	no	yes	yes	0.955224	Non-Hyper	pMMR	MSS	GS	NA	0.00646792	NA	NA	Wildtype	Mutation	Wildtype	Wildtype	Wildtype	Wildtype	Wildtype	Wildtype	Wildtype	Wildtype	Wildtype	Wildtype	Wildtype	Wildtype	Wildtype	Wildtype	Wildtype	Wildtype	Wildtype
CRC415_NT	COAD	male	married	172	71	no	45	Descending	left-sided	medium	yes	IV	1	1	NA	NA	NA	no	no	no	no	0.522388	Non-Hyper	dMMR	MSS	GS	NA	0.0058842	NA	NA	Wildtype	Wildtype	Wildtype	Wildtype	Wildtype	Wildtype	Wildtype	Wildtype	Wildtype	Wildtype	Wildtype	Wildtype	Wildtype	Wildtype	Wildtype	Wildtype	Wildtype	Wildtype	Wildtype
CRC416_NT	COAD	male	married	165	45	yes	55	Transverse	right-sided	mucinous_carcinoma	no	II	0	censored	38.2333	0	chemo	yes	yes	yes	no	0.746269	Non-Hyper	dMMR	MSS	GS	NA	0.00422386	NA	NA	Wildtype	Wildtype	Wildtype	Wildtype	Wildtype	Wildtype	Wildtype	Wildtype	Wildtype	Wildtype	Wildtype	Wildtype	Wildtype	Wildtype	Wildtype	Wildtype	Wildtype	Wildtype	Wildtype
CRC402_NT	COAD	male	married	166	68	no	65	Descending	left-sided	medium	no	II	0	censored	9.76667	0	chemo	no	no	no	no	0.58209	Non-Hyper	dMMR	MSS	GS	NA	0.00599222	NA	NA	Mutation	Wildtype	Mutation	Wildtype	Wildtype	Wildtype	Wildtype	Wildtype	Wildtype	Wildtype	Wildtype	Wildtype	Wildtype	Wildtype	Wildtype	Wildtype	Wildtype	Wildtype	Wildtype
CRC403_NT	READ	female	married	160	57	no	57	Rectum	left-sided	medium	no	III	0	censored	94.2333	0	chemo	no	no	no	no	1.77612	Non-Hyper	pMMR	MSS	CIN-LR	0.00399447	0.00563092	0.70938	Low	Wildtype	Wildtype	Mutation	Wildtype	Wildtype	Wildtype	Wildtype	Wildtype	Wildtype	Wildtype	Wildtype	Wildtype	Wildtype	Wildtype	Wildtype	Wildtype	Wildtype	Wildtype	Wildtype
CRC410_NT	COAD	male	married	168	65	yes	65	Descending	left-sided	medium	no	III	0	censored	67.3	0	chemo	no	no	no	no	1.16418	Non-Hyper	pMMR	MSS	GS	0.00379572	0.00468599	0.810015	Low	Mutation	Wildtype	Wildtype	Wildtype	Wildtype	Wildtype	Wildtype	Wildtype	Wildtype	Wildtype	Wildtype	Wildtype	Wildtype	Wildtype	Wildtype	Wildtype	Wildtype	Wildtype	Wildtype
CRC409_NT	COAD	male	married	165	74	yes	74	Ascending	right-sided	low	yes	IV	0	censored	NA	NA	NA	no	no	yes	yes	0.343284	Non-Hyper	pMMR	MSS	GS	0.00458819	0.00703602	0.6521	Low	Wildtype	Wildtype	Wildtype	Mutation	Wildtype	Wildtype	Wildtype	Wildtype	Wildtype	Wildtype	Wildtype	Wildtype	Wildtype	Wildtype	Wildtype	Wildtype	Wildtype	Wildtype	Wildtype
CRC405_NT	COAD	female	married	155	58	no	36	Transverse	right-sided	medium	no	III	0	censored	92.7	0	chemo	no	no	NA	NA	1.02985	Non-Hyper	pMMR	MSS	CIN-LR	0.0051516	0.00562279	0.916199	Low	Wildtype	Wildtype	Wildtype	Wildtype	Wildtype	Wildtype	Wildtype	Wildtype	Wildtype	Wildtype	Wildtype	Wildtype	Wildtype	Wildtype	Wildtype	Wildtype	Wildtype	Wildtype	Wildtype
CRC404_NT	READ	male	married	170	65	no	68	Rectum	left-sided	medium	no	II	0	censored	84.4	0	chemo	no	no	no	no	3.13433	Non-Hyper	pMMR	MSS	CIN-LR	0.0102496	0.00673563	1.5217	High	Wildtype	Wildtype	Wildtype	Wildtype;Del	Wildtype	Wildtype	Wildtype	Wildtype	Wildtype	Wildtype	Wildtype	Wildtype	Wildtype	Wildtype	Wildtype	Wildtype	Wildtype	Wildtype	Wildtype
CRC407_NT	READ	male	married	163	59	no	42	Rectum	left-sided	medium	no	III	0	censored	72.5333	1	chemo	no	no	NA	NA	2	Non-Hyper	pMMR	MSS	CIN-LR	0.00681931	0.00745401	0.914852	Low	Wildtype	Wildtype	Mutation	Wildtype	Wildtype	Wildtype	Wildtype	Wildtype	Wildtype	Wildtype	Wildtype	Wildtype	Wildtype	Wildtype	Wildtype	Wildtype	Wildtype	Wildtype	Wildtype
CRC406_NT	COAD	male	married	165	74	no	61	Descending	left-sided	medium	no	I	0	censored	94.6	0	No_adjuvant	no	no	no	no	0.462687	Non-Hyper	pMMR	MSS	GS	NA	0.00616928	NA	NA	Wildtype	Wildtype	Mutation	Wildtype	Wildtype	Wildtype	Wildtype	Wildtype	Wildtype	Wildtype	Wildtype	Wildtype	Wildtype	Wildtype	Wildtype	Wildtype	Wildtype	Wildtype	Wildtype
CRC401_NT	COAD	male	married	167	60	no	57	Descending	left-sided	medium	no	II	1	1	71.3	1	No_adjuvant	no	no	yes	no	1.77612	Non-Hyper	pMMR	MSS	CIN-HR	0.00518107	0.00561443	0.922813	Low	Wildtype	Wildtype	Mutation	Wildtype	Wildtype	Wildtype	Wildtype	Wildtype	Wildtype	Wildtype	Wildtype	Wildtype	Wildtype	Wildtype	Wildtype	Wildtype	Wildtype	Wildtype	Wildtype
CRC398_NT	READ	male	married	163	59	no	67	Rectum	left-sided	medium	no	II	0	censored	93.7333	0	No_adjuvant	no	yes	NA	yes	0.597015	Non-Hyper	pMMR	MSS	GS	NA	0.00678437	NA	NA	Wildtype	Wildtype	Wildtype	Mutation	Wildtype	Wildtype	Wildtype	Wildtype	Wildtype	Wildtype	Wildtype	Wildtype	Wildtype	Wildtype	Wildtype	Wildtype	Wildtype	Wildtype	Wildtype
CRC400_NT	COAD	male	married	174	65	yes	49	Transverse	right-sided	medium	no	II	0	censored	92.6	0	chemo	no	no	no	no	3.02985	Non-Hyper	dMMR	MSS	GS	NA	0.00813678	NA	NA	Wildtype	Wildtype	Wildtype	Wildtype	Wildtype	Wildtype	Wildtype	Wildtype	Wildtype	Wildtype	Wildtype	Mutation	Wildtype	Wildtype	Wildtype	Wildtype	Wildtype	Wildtype	Wildtype
CRC399_NT	COAD	female	married	155	55	no	58	Ascending	right-sided	medium	yes	IV	1	1	NA	NA	NA	no	no	NA	NA	0.208955	Non-Hyper	pMMR	MSS	GS	NA	0.00503665	NA	NA	Wildtype	Wildtype	Wildtype	Wildtype	Wildtype	Wildtype	Wildtype	Wildtype	Wildtype	Wildtype	Wildtype	Wildtype	Wildtype	Wildtype	Wildtype	Wildtype	Wildtype	Wildtype	Wildtype
CRC349_NT	COAD	male	married	165	59	yes	55	Descending	left-sided	medium	yes	IV	1	1	NA	NA	NA	no	yes	NA	yes	0.58209	Non-Hyper	pMMR	MSS	GS	NA	0.00605885	NA	NA	Wildtype	Wildtype	Wildtype	Mutation	Wildtype	Wildtype	Wildtype	Wildtype	Wildtype	Wildtype	Wildtype	Wildtype	Wildtype	Wildtype	Wildtype	Wildtype	Wildtype	Wildtype	Wildtype
CRC393_NT	READ	male	married	176	73	no	44	Rectum	left-sided	medium	no	III	0	censored	93.8333	0	chemo	no	no	NA	NA	1.43284	Non-Hyper	pMMR	MSS	CIN-LR	0.00324661	0.00576694	0.56297	Low	Wildtype	Wildtype	Mutation	Wildtype	Wildtype	Wildtype	Mutation	Wildtype	Wildtype	Wildtype	Wildtype	Wildtype	Wildtype	Wildtype	Wildtype	Wildtype	Wildtype	Wildtype	Wildtype
CRC421_NT	COAD	male	married	164	64	yes	60	Descending	left-sided	medium	yes	IV	1	1	NA	NA	NA	no	no	no	no	0.477612	Non-Hyper	NA	MSS	GS	NA	0.00425383	NA	NA	Wildtype	Wildtype	Mutation	Wildtype	Wildtype	Wildtype	Wildtype	Wildtype	Wildtype	Wildtype	Wildtype	Wildtype	Wildtype	Wildtype	Wildtype	Wildtype	Wildtype	Wildtype	Wildtype
CRC396_NT	READ	female	married	158	54	no	41	Rectum	left-sided	medium	no	II	0	censored	93.8667	0	chemo	no	no	no	yes	0.791045	Non-Hyper	pMMR	MSS	GS	0.00333194	0.00828892	0.401975	Low	Wildtype	Wildtype	Mutation	Wildtype	Wildtype	Wildtype	Wildtype	Wildtype	Wildtype	Wildtype	Wildtype	Wildtype	Wildtype	Wildtype	Wildtype	Wildtype	Wildtype	Wildtype	Wildtype
CRC394_NT	COAD	male	married	169	59	no	61	Descending	left-sided	medium	yes	IV	1	1	NA	NA	NA	no	no	yes	no	0.402985	Non-Hyper	pMMR	MSS	GS	NA	0.00691537	NA	NA	Wildtype	Wildtype	Mutation	Wildtype	Wildtype	Wildtype	Wildtype	Wildtype	Wildtype	Wildtype	Wildtype	Wildtype	Wildtype	Wildtype	Wildtype	Wildtype	Wildtype	Wildtype	Wildtype
CRC390_NT	READ	male	married	163	59	no	76	Rectum	left-sided	medium	yes	IV	1	1	NA	NA	NA	no	no	no	no	0.492537	Non-Hyper	pMMR	MSS	GS	0.00344578	0.00364598	0.945088	Low	Wildtype	Wildtype	Wildtype	Wildtype	Wildtype	Wildtype	Wildtype	Wildtype	Wildtype	Wildtype	Wildtype	Wildtype	Wildtype	Wildtype	Wildtype	Wildtype	Wildtype	Wildtype	Wildtype
CRC397_NT	COAD	male	married	173	75	no	58	Descending	left-sided	medium	no	I	0	censored	78.8	0	No_adjuvant	no	no	no	no	0.208955	Non-Hyper	dMMR	MSS	GS	0.00236666	0.00620106	0.381654	Low	Wildtype	Wildtype	Wildtype	Wildtype	Wildtype	Wildtype	Wildtype	Wildtype	Wildtype	Wildtype	Wildtype	Wildtype	Wildtype	Wildtype	Wildtype	Wildtype	Wildtype	Wildtype	Wildtype
CRC391_NT	COAD	male	married	170	49	yes	58	Transverse	right-sided	mucinous_carcinoma	no	II	0	censored	75.7	NA	No_adjuvant	no	no	no	no	7.55224	Non-Hyper	dMMR	MSI	GS	0.00324477	0.00471492	0.688192	Low	Wildtype	Wildtype	Wildtype	Wildtype	Wildtype	Wildtype	Wildtype	Wildtype	Wildtype	Wildtype	Wildtype	Wildtype	Wildtype	Wildtype	Wildtype	Wildtype	Wildtype	Wildtype	Wildtype
CRC395_NT	COAD	male	married	163	59	no	58	Descending	left-sided	medium	no	II	0	censored	78.9	1	chemo	no	no	no	no	6.58209	Non-Hyper	dMMR	MSI	GS	NA	0.00516626	NA	NA	Wildtype	Wildtype	Wildtype	Mutation	Wildtype	Wildtype	Wildtype	Wildtype	Wildtype	Wildtype	Wildtype	Wildtype	Wildtype	Wildtype	Wildtype	Wildtype	Wildtype	Wildtype	Wildtype
CRC420_NT	READ	male	married	169	73	yes	56	Rectum	left-sided	medium	yes	IV	1	1	NA	NA	NA	no	no	yes	no	0.447761	Non-Hyper	pMMR	MSS	GS	0.0020902	0.00382771	0.54607	Low	Wildtype	Wildtype	Wildtype	Wildtype	Wildtype	Wildtype	Wildtype	Wildtype	Wildtype	Wildtype	Wildtype	Wildtype	Wildtype	Wildtype	Wildtype	Wildtype	Wildtype	Mutation	Wildtype
CRC389_NT	READ	male	married	175	55	no	74	Rectum	left-sided	medium	no	I	0	censored	75.6333	0	No_adjuvant	no	no	no	no	4.04478	Non-Hyper	pMMR	MSS	GS	0.00195631	0.00315783	0.619511	Low	Wildtype	Wildtype	Mutation	Wildtype	Wildtype	Wildtype	Wildtype	Wildtype	Wildtype	Wildtype	Mutation	Wildtype	Wildtype	Wildtype	Wildtype	Wildtype	Wildtype	Wildtype	Wildtype
CRC392_NT	READ	male	married	168	65.5	no	59	Rectum	left-sided	mucinous_carcinoma	no	II	0	censored	81.1	0	No_adjuvant	no	no	no	no	0.462687	Non-Hyper	pMMR	MSS	GS	0.00201885	0.00465635	0.433569	Low	Wildtype	Wildtype	Wildtype	Mutation	Wildtype	Wildtype	Wildtype	Wildtype	Wildtype	Wildtype	Wildtype	Wildtype	Wildtype	Wildtype	Wildtype	Wildtype	Wildtype	Wildtype	Wildtype
CRC387_NT	COAD	male	married	160	61	no	54	Descending	left-sided	medium	no	III	1	1	34.2	1	chemo	no	no	yes	yes	1.71642	Non-Hyper	pMMR	MSS	CIN-LR	0.00526769	0.00421416	1.25	Low	Wildtype	Wildtype	Wildtype	Wildtype	Wildtype	Wildtype	Wildtype	Wildtype	Wildtype	Wildtype	Wildtype	Wildtype	Wildtype	Wildtype	Wildtype	Wildtype	Wildtype	Wildtype	Wildtype
CRC383_NT	READ	female	married	152	50	no	62	Rectum	left-sided	medium	no	II	0	censored	93.3667	0	No_adjuvant	no	no	no	no	2.28358	Non-Hyper	pMMR	MSS	CIN-LR	0.0049763	0.00803203	0.619557	Low	Wildtype	Wildtype	Wildtype	Wildtype	Wildtype	Wildtype	Wildtype	Wildtype	Wildtype	Wildtype	Wildtype	Wildtype	Wildtype	Wildtype	Wildtype	Wildtype	Wildtype	Wildtype	Wildtype
CRC388_NT	COAD	male	married	165	62	no	69	Ascending	right-sided	mucinous_carcinoma	yes	IV	1	1	NA	NA	NA	no	yes	NA	NA	0.492537	Non-Hyper	pMMR	MSS	CIN-HR	0.00843515	0.00466682	1.80747	High	Wildtype	Wildtype;Del	Wildtype	Wildtype	Wildtype	Wildtype	Wildtype	Wildtype	Wildtype	Wildtype	Wildtype	Wildtype	Wildtype	Wildtype	Wildtype	Wildtype	Wildtype	Wildtype	Wildtype
CRC385_NT	COAD	male	married	165	62	no	71	Descending	left-sided	medium	no	II	0	censored	78.8333	0	No_adjuvant	no	no	no	no	0.850746	Non-Hyper	pMMR	MSS	GS	NA	0.00453322	NA	NA	Wildtype	Wildtype	Wildtype	Wildtype	Wildtype	Wildtype	Wildtype	Wildtype	Wildtype	Wildtype	Wildtype	Wildtype	Wildtype	Wildtype	Wildtype	Wildtype	Wildtype	Wildtype	Wildtype
CRC386_NT	READ	male	married	174	64.5	NA	47	Rectum	left-sided	medium	yes	IV	0	censored	NA	NA	NA	no	no	no	no	1.01493	Non-Hyper	pMMR	MSS	GS	0.00527711	0.00426997	1.23587	Low	Wildtype	Wildtype	Wildtype	Wildtype	Wildtype	Wildtype	Wildtype	Wildtype	Wildtype	Wildtype	Wildtype	Wildtype	Wildtype	Wildtype	Wildtype	Wildtype	Wildtype	Wildtype	Wildtype
CRC339_NT	READ	male	married	165	63	yes	66	Rectum	left-sided	low	no	II	0	censored	93.6	0	No_adjuvant	no	no	NA	NA	0.208955	Non-Hyper	pMMR	MSS	GS	NA	0.00619849	NA	NA	Wildtype	Wildtype	Mutation	Wildtype	Wildtype	Wildtype	Wildtype	Wildtype	Wildtype	Wildtype	Wildtype	Wildtype	Wildtype	Wildtype	Wildtype	Mutation	Wildtype	Wildtype	Wildtype
CRC384_NT	COAD	male	married	168	62	NA	51	NA	left-sided	medium	no	II	0	censored	78.7333	0	No_adjuvant	no	no	no	no	0.656716	Non-Hyper	pMMR	MSS	GS	0.00416533	0.00774232	0.537994	Low	Wildtype	Wildtype	Wildtype	Mutation	Wildtype	Wildtype	Wildtype	Wildtype	Wildtype	Wildtype	Mutation	Wildtype	Wildtype	Wildtype	Wildtype	Wildtype	Wildtype	Wildtype	Wildtype
CRC379_NT	COAD	male	married	173	77	no	50	Ascending	right-sided	high	no	II	0	censored	91.5333	0	chemo	no	yes	yes	no	0.208955	Non-Hyper	pMMR	MSS	GS	0.00877365	0.00534045	1.64287	High	Wildtype	Wildtype	Wildtype	Mutation;Del	Wildtype	Wildtype	Wildtype	Wildtype	Wildtype	Wildtype	Wildtype	Wildtype	Wildtype	Wildtype	Wildtype	Wildtype	Wildtype	Wildtype	Wildtype
CRC338_NT	READ	female	married	163	45	no	74	Rectum	left-sided	medium	no	II	0	censored	13.7	0	chemo	no	no	yes	yes	0.41791	Non-Hyper	pMMR	MSS	GS	0.00518476	0.00582349	0.890318	Low	Wildtype	Wildtype	Wildtype	Wildtype	Wildtype	Wildtype	Wildtype	Wildtype	Wildtype	Wildtype	Wildtype	Wildtype	Wildtype	Wildtype	Wildtype	Wildtype	Wildtype	Wildtype	Wildtype
CRC380_NT	READ	male	married	160	64	no	76	Rectum	left-sided	medium	no	III	0	censored	63.2333	0	No_adjuvant	no	yes	no	no	4.35821	Non-Hyper	pMMR	MSS	CIN-HR	0.00235225	0.00790011	0.297749	Low	Wildtype	Wildtype;Del	Wildtype	Wildtype	Wildtype	Wildtype	Wildtype	Wildtype	Wildtype	Wildtype	Wildtype	Wildtype	Wildtype	Wildtype	Wildtype	Wildtype	Wildtype	Wildtype	Wildtype
CRC337_NT	READ	male	married	163	50	yes	71	Rectum	left-sided	medium	no	II	0	censored	4.16667	0	No_adjuvant	no	no	no	no	2.20896	Non-Hyper	pMMR	MSS	CIN-LR	0.00381589	0.0105718	0.36095	Low	Wildtype	Wildtype;Del	Wildtype	Wildtype	Wildtype	Wildtype	Wildtype	Wildtype	Wildtype	Wildtype	Wildtype	Wildtype	Wildtype	Wildtype	Wildtype	Wildtype	Wildtype	Wildtype	Wildtype
CRC336_NT	COAD	male	married	169	61.5	yes	73	Ascending	right-sided	low	no	II	0	censored	91.4333	0	No_adjuvant	no	no	no	no	4.71642	Non-Hyper	dMMR	MSI	GS	0.00225275	0.00830684	0.271192	Low	Wildtype	Wildtype	Wildtype	Wildtype	Wildtype	Wildtype	Wildtype	Wildtype	Wildtype	Wildtype	Wildtype	Wildtype	Wildtype	Mutation	Wildtype	Wildtype	Wildtype	Wildtype	Wildtype
CRC334_NT	COAD	male	married	171	65	yes	62	Descending	left-sided	medium	no	III	0	censored	65.8667	0	chemo	no	no	no	no	0.656716	Non-Hyper	pMMR	MSS	GS	0.00211947	0.0103593	0.204596	Low	Wildtype	Wildtype	Mutation	Wildtype	Wildtype	Wildtype	Wildtype	Wildtype	Wildtype	Wildtype	Wildtype	Wildtype	Wildtype	Wildtype	Wildtype	Wildtype	Wildtype	Wildtype	Wildtype
CRC332_NT	COAD	male	married	168	60	yes	75	Transverse	right-sided	mucinous_carcinoma	no	II	0	censored	88.9333	0	No_adjuvant	no	no	no	no	0.268657	Non-Hyper	dMMR	MSS	CIN-HR	0.00228224	0.00991509	0.230179	Low	Wildtype	Wildtype	Wildtype	Wildtype	Wildtype	Wildtype	Wildtype	Wildtype	Wildtype	Wildtype	Wildtype	Wildtype	Wildtype	Wildtype	Wildtype	Wildtype	Wildtype	Wildtype	Wildtype
CRC333_NT	COAD	female	married	160	59	no	41	Transverse	right-sided	low	yes	IV	0	censored	NA	NA	NA	no	no	no	no	1.89552	Non-Hyper	pMMR	MSS	CIN-LR	0.00344327	0.0113927	0.302234	Low	Wildtype	Wildtype	Mutation	Wildtype	Wildtype	Wildtype	Wildtype	Wildtype	Wildtype	Wildtype	Wildtype	Wildtype	Wildtype	Wildtype	Wildtype	Wildtype	Wildtype	Wildtype	Wildtype
CRC331_NT	READ	male	married	172	69	yes	57	Rectum	left-sided	medium	no	I	0	censored	33.3667	0	No_adjuvant	no	no	no	no	0.492537	Non-Hyper	pMMR	MSS	CIN-HR	0.00192381	0.0125497	0.153295	Low	Wildtype	Wildtype	Wildtype	Wildtype	Wildtype	Wildtype	Mutation	Wildtype	Wildtype	Wildtype	Wildtype	Wildtype	Wildtype	Wildtype	Wildtype	Wildtype	Wildtype	Wildtype	Wildtype
CRC335_NT	COAD	female	married	166	90	no	64	Transverse	right-sided	medium	no	II	0	censored	91.3333	0	chemo	no	yes	NA	NA	1.16418	Non-Hyper	pMMR	MSS	CIN-LR	0.00328614	0.00597935	0.549581	Low	Wildtype	Wildtype	Wildtype	Wildtype	Wildtype	Wildtype	Wildtype	Wildtype	Wildtype	Wildtype	Wildtype	Wildtype	Wildtype	Wildtype	Wildtype	Wildtype	Wildtype	Wildtype	Wildtype
CRC324_NT	COAD	female	married	156	46.5	no	40	Descending	left-sided	low	yes	IV	1	1	NA	NA	NA	no	no	yes	no	1.52239	Non-Hyper	NA	MSS	CIN-HR	0.00243001	0.0135586	0.179223	Low	Wildtype	Wildtype	Mutation	Wildtype	Wildtype	Wildtype	Wildtype	Wildtype	Wildtype	Wildtype	Wildtype	Wildtype	Wildtype	Wildtype	Wildtype	Wildtype	Wildtype	Wildtype	Wildtype
CRC327_NT	COAD	male	married	163	59	yes	48	Descending	left-sided	medium	yes	IV	1	1	NA	NA	NA	no	no	no	no	2.32836	Non-Hyper	pMMR	MSS	CIN-HR	0.002855	0.0111286	0.256546	Low	Wildtype	Wildtype;Del	Wildtype	Wildtype	Wildtype	Wildtype	Wildtype	Wildtype	Wildtype	Wildtype	Wildtype	Wildtype	Wildtype	Wildtype	Wildtype	Wildtype	Wildtype	Wildtype	Wildtype
CRC329_NT	COAD	female	married	158	51	no	61	Ascending	right-sided	low	yes	IV	1	1	NA	NA	NA	no	no	NA	NA	0.925373	Non-Hyper	pMMR	MSS	GS	0.00174489	0.00561086	0.310985	Low	Wildtype	Wildtype	Wildtype	Wildtype	Wildtype	Wildtype	Wildtype	Wildtype	Wildtype	Wildtype	Wildtype	Wildtype	Wildtype	Wildtype	Wildtype	Wildtype	Wildtype	Wildtype	Wildtype
CRC325_NT	COAD	female	married	160	56	no	53	Descending	left-sided	unknown	no	II	1	1	10.9	1	chemo	no	no	NA	NA	1.28358	Non-Hyper	pMMR	MSS	CIN-LR	0.00353842	0.0073907	0.478767	Low	Wildtype	Wildtype	Wildtype	Wildtype	Wildtype	Wildtype	Wildtype	Wildtype	Wildtype	Wildtype	Wildtype	Wildtype	Wildtype	Wildtype	Wildtype	Wildtype	Wildtype	Wildtype	Wildtype
CRC330_NT	READ	female	married	155	42	no	70	Rectum	left-sided	medium	no	II	0	censored	92.6	0	chemo	no	no	NA	NA	0.447761	Non-Hyper	pMMR	MSS	GS	0.00267245	0.011363	0.235188	Low	Wildtype	Wildtype	Wildtype	Wildtype	Wildtype	Wildtype	Wildtype	Wildtype	Wildtype	Wildtype	Wildtype	Wildtype	Wildtype	Wildtype	Wildtype	Wildtype	Wildtype	Wildtype	Wildtype
CRC328_NT	READ	female	married	158	54	no	49	Rectum	left-sided	medium	yes	IV	1	1	NA	NA	NA	no	no	no	yes	0.343284	Non-Hyper	pMMR	MSS	GS	0.00114574	0.00597823	0.191653	Low	Wildtype	Wildtype	Mutation	Wildtype	Wildtype	Wildtype	Wildtype	Wildtype	Wildtype	Wildtype	Wildtype	Wildtype	Wildtype	Wildtype	Wildtype	Wildtype	Wildtype	Wildtype	Wildtype
CRC326_NT	COAD	female	married	163	56	no	41	Descending	left-sided	medium	no	II	0	censored	94.5	0	chemo	no	no	no	no	1.38806	Non-Hyper	pMMR	MSS	CIN-LR	0.00439404	0.0100886	0.435543	Low	Wildtype	Wildtype	Mutation	Mutation	Wildtype	Wildtype	Mutation	Wildtype	Wildtype	Wildtype	Wildtype	Wildtype	Wildtype	Wildtype	Wildtype	Wildtype	Wildtype	Wildtype	Wildtype
CRC323_NT	COAD	female	married	150	52	no	43	Transverse	right-sided	medium	yes	IV	0	censored	NA	NA	NA	no	no	NA	NA	0.940299	Non-Hyper	pMMR	MSS	CIN-HR	0.00320701	0.0125757	0.255016	Low	Wildtype	Wildtype	Wildtype	Wildtype	Wildtype	Wildtype	Wildtype	Wildtype	Wildtype	Wildtype	Wildtype	Wildtype	Wildtype	Wildtype	Wildtype	Wildtype	Wildtype	Wildtype	Wildtype
CRC321_NT	COAD	male	married	170	70	yes	59	Descending	left-sided	medium	no	II	0	censored	77.7667	0	chemo	no	no	no	no	0.238806	Non-Hyper	pMMR	MSS	GS	0.00373619	0.00730408	0.511521	Low	Wildtype	Wildtype	Wildtype	Wildtype	Wildtype	Wildtype	Wildtype	Wildtype	Wildtype	Wildtype	Wildtype	Wildtype	Wildtype	Wildtype	Wildtype	Wildtype	Wildtype	Mutation	Wildtype
CRC378_NT	COAD	male	married	165	62	no	78	Descending	left-sided	medium	no	II	1	1	1.63333	1	Unknown	no	yes	NA	NA	2.16418	Non-Hyper	pMMR	MSS	CIN-LR	0.00388253	0.00430107	0.902689	Low	Wildtype	Wildtype	Mutation	Wildtype	Wildtype	Wildtype	Wildtype	Wildtype	Wildtype	Wildtype	Wildtype	Wildtype	Wildtype	Wildtype	Wildtype	Wildtype	Wildtype	Wildtype	Wildtype
CRC322_NT	COAD	male	married	170	67	no	54	Ascending	right-sided	medium	no	II	0	censored	90.7667	0	No_adjuvant	no	no	no	no	1.8806	Non-Hyper	pMMR	MSI	GS	0.00177741	0.00927895	0.191553	Low	Wildtype	Wildtype	Wildtype	Wildtype	Wildtype	Wildtype	Wildtype	Wildtype	Wildtype	Wildtype	Wildtype	Wildtype	Wildtype	Wildtype	Wildtype	Wildtype	Wildtype	Wildtype	Wildtype
CRC318_NT	READ	male	married	173	68	no	77	Rectum	left-sided	low	no	III	1	1	85.8333	1	chemo	yes	yes	NA	NA	0.537313	Non-Hyper	pMMR	MSS	CIN-HR	0.00333884	0.0105299	0.317082	Low	Wildtype	Wildtype	Wildtype	Wildtype	Wildtype	Wildtype	Wildtype	Wildtype	Wildtype	Wildtype	Wildtype	Wildtype	Wildtype	Wildtype	Wildtype	Wildtype	Wildtype	Wildtype	Wildtype
CRC822_NT	READ	male	married	171	50	yes	66	Rectum	left-sided	medium	no	I	1	1	27.4667	1	No_adjuvant	no	no	no	no	5.07463	Non-Hyper	pMMR	MSS	CIN-HR	0.00903984	0.0163394	0.553252	High	Wildtype	Wildtype	Mutation	Mutation	Wildtype	Wildtype	Wildtype	Wildtype	Wildtype	Wildtype	Wildtype	Wildtype	Wildtype;Amp	Wildtype	Wildtype	Wildtype	Wildtype	Wildtype	Wildtype
CRC314_NT	READ	female	married	145	44.5	no	70	Rectum	left-sided	medium	no	III	0	censored	65.7667	0	chemo	no	no	no	no	1.31343	Non-Hyper	pMMR	MSS	CIN-LR	0.00245811	0.0132867	0.185005	Low	Wildtype	Wildtype	Wildtype	Mutation	Wildtype	Wildtype	Wildtype	Wildtype	Wildtype	Wildtype	Wildtype	Wildtype	Wildtype	Wildtype	Wildtype	Wildtype	Wildtype	Wildtype	Wildtype
CRC320_NT	COAD	male	married	165	58	no	74	Descending	left-sided	low	yes	IV	1	1	NA	NA	NA	no	no	NA	yes	0.791045	Non-Hyper	pMMR	MSS	CIN-HR	0.0022111	0.00595645	0.371211	Low	Wildtype	Wildtype	Wildtype	Wildtype	Wildtype	Wildtype	Wildtype	Wildtype	Wildtype	Wildtype	Wildtype	Wildtype	Wildtype	Wildtype	Wildtype	Wildtype	Wildtype	Wildtype	Wildtype
CRC317_NT	COAD	male	married	172	69	yes	55	Transverse	right-sided	medium	no	II	0	censored	72.5	0	No_adjuvant	no	no	NA	NA	1.61194	Non-Hyper	pMMR	MSS	CIN-LR	0.00443783	0.0268714	0.165151	Low	Wildtype	Wildtype	Mutation	Wildtype	Wildtype	Wildtype	Wildtype	Wildtype	Wildtype	Wildtype	Wildtype	Wildtype	Wildtype	Wildtype	Wildtype	Wildtype	Wildtype	Wildtype	Wildtype
CRC316_NT	COAD	male	married	163	55	yes	73	Ascending	right-sided	medium	no	III	1	1	36.2	1	chemo	no	no	no	no	0.626866	Non-Hyper	pMMR	MSS	CIN-HR	0.00252704	0.0157756	0.160187	Low	Wildtype	Wildtype	Wildtype	Wildtype	Wildtype	Wildtype	Mutation	Wildtype	Wildtype	Wildtype	Wildtype	Wildtype	Wildtype	Wildtype	Wildtype	Wildtype	Wildtype	Wildtype	Wildtype
CRC376_NT	READ	female	married	165	67	no	53	Rectum	left-sided	medium	no	II	0	censored	72.3	0	chemo	no	no	no	no	2.08955	Non-Hyper	pMMR	MSS	CIN-HR	0.00208324	0.00809195	0.257447	Low	Wildtype	Wildtype;Del	Wildtype	Mutation	Wildtype	Wildtype	Wildtype	Wildtype	Wildtype	Wildtype	Wildtype	Wildtype	Wildtype	Wildtype	Wildtype	Wildtype	Wildtype	Wildtype	Wildtype
CRC371_NT	COAD	female	married	159	70	no	43	Descending	left-sided	medium	no	I	0	censored	91.7	0	No_adjuvant	no	no	no	no	27.4179	Hyper	pMMR	MSS	Hypermutated	NA	0.0099459	NA	NA	Wildtype	Wildtype	Mutation	Mutation	Wildtype	Wildtype	Wildtype	Wildtype	Wildtype	Wildtype	Wildtype	Wildtype	Wildtype	Wildtype	Wildtype	Wildtype	Wildtype	Wildtype	Mutation
CRC373_NT	COAD	male	married	172.5	65	no	41	Ascending	right-sided	medium	no	II	0	censored	76.7333	0	No_adjuvant	no	no	no	no	3.61194	Non-Hyper	pMMR	MSS	CIN-LR	0.00429633	0.00754236	0.569627	Low	Wildtype	Wildtype;Del	Mutation	Wildtype	Wildtype	Wildtype	Wildtype	Wildtype	Wildtype	Wildtype	Wildtype	Wildtype	Wildtype	Wildtype	Wildtype	Wildtype	Wildtype	Wildtype	Wildtype
CRC749_NT	COAD	female	married	155	47	no	61	Descending	left-sided	medium	yes	IV	1	1	NA	NA	NA	no	yes	no	no	1.10448	Non-Hyper	pMMR	MSS	GS	0.00470648	0.0133465	0.352637	Low	Wildtype	Mutation	Wildtype	Mutation	Wildtype	Wildtype	Mutation	Wildtype	Wildtype	Mutation	Wildtype	Wildtype	Wildtype	Wildtype	Wildtype	Wildtype	Mutation	Wildtype	Wildtype
CRC365_NT	READ	female	married	147	52	no	66	Rectum	left-sided	medium	no	III	1	1	9.13333	1	chemo	no	yes	no	no	0.432836	Non-Hyper	pMMR	MSS	GS	NA	0.00691634	NA	NA	Mutation	Wildtype	Wildtype	Wildtype	Wildtype	Wildtype	Wildtype	Wildtype	Wildtype	Wildtype	Wildtype	Wildtype	Wildtype	Wildtype	Wildtype	Wildtype	Wildtype	Wildtype	Wildtype
CRC370_NT	COAD	male	married	175	75	no	72	Descending	left-sided	medium	no	III	0	censored	64.8333	0	chemo	no	yes	no	no	0.462687	Non-Hyper	pMMR	MSS	GS	NA	0.00808811	NA	NA	Wildtype	Mutation	Wildtype	Wildtype	Wildtype	Wildtype	Wildtype	Wildtype	Wildtype	Wildtype	Wildtype	Wildtype	Wildtype	Wildtype	Wildtype	Wildtype	Wildtype	Wildtype	Wildtype
CRC367_NT	COAD	female	married	156	55	no	53	Descending	left-sided	medium	no	III	0	censored	74.4333	0	chemo	no	no	no	no	0.373134	Non-Hyper	pMMR	MSS	GS	0.00266855	0.00717252	0.372052	Low	Wildtype	Wildtype	Wildtype	Mutation	Wildtype	Wildtype	Wildtype	Wildtype	Wildtype	Wildtype	Wildtype	Wildtype	Wildtype	Wildtype	Wildtype	Wildtype	Wildtype	Wildtype	Wildtype
CRC360_NT	READ	male	married	166	77	yes	59	Rectum	left-sided	mucinous_carcinoma	no	II	0	censored	91.2667	0	chemo	no	no	no	no	0.208955	Non-Hyper	pMMR	MSS	GS	0.00355604	0.00802212	0.443279	Low	Wildtype	Wildtype	Wildtype	Wildtype	Wildtype	Wildtype	Wildtype	Wildtype	Wildtype	Wildtype	Wildtype	Wildtype	Wildtype	Wildtype	Wildtype	Wildtype	Wildtype	Wildtype	Wildtype
CRC358_NT	COAD	female	married	159	48	no	70	Ascending	right-sided	mucinous_carcinoma	no	II	0	censored	89.6667	0	No_adjuvant	no	no	no	no	5.74627	Non-Hyper	dMMR	MSI	GS	NA	0.00430076	NA	NA	Wildtype	Wildtype	Wildtype	Wildtype	Wildtype	Wildtype	Wildtype	Wildtype	Wildtype	Wildtype	Wildtype	Wildtype	Wildtype	Wildtype	Wildtype	Wildtype	Mutation	Wildtype	Wildtype
CRC361_NT	COAD	male	married	172	72	no	55	Transverse	right-sided	medium	yes	IV	1	1	NA	NA	NA	no	no	no	no	0.507463	Non-Hyper	pMMR	MSS	GS	NA	0.0049816	NA	NA	Wildtype	Wildtype	Wildtype	Wildtype	Mutation	Wildtype	Wildtype	Wildtype	Wildtype	Wildtype	Wildtype	Wildtype	Wildtype	Wildtype	Wildtype	Wildtype	Wildtype	Wildtype	Wildtype
CRC350_NT	READ	female	married	157	51	no	32	Rectum	left-sided	medium	no	II	0	censored	92.7	0	No_adjuvant	no	no	no	no	0.686567	Non-Hyper	pMMR	MSS	GS	0.00245906	0.0048366	0.508427	Low	Wildtype	Wildtype	Mutation	Wildtype	Wildtype	Wildtype	Wildtype	Wildtype	Wildtype	Wildtype	Wildtype	Wildtype	Wildtype;Amp	Wildtype	Wildtype	Wildtype	Wildtype	Wildtype	Wildtype
CRC357_NT	READ	male	married	173	66	no	60	Rectum	left-sided	medium	no	II	0	censored	43.1	1	No_adjuvant	no	no	no	no	2.76119	Non-Hyper	pMMR	MSS	CIN-LR	0.0054759	0.010394	0.526833	Low	Wildtype	Wildtype;Del	Mutation	Wildtype	Wildtype	Wildtype	Wildtype	Wildtype	Wildtype	Wildtype	Wildtype	Wildtype	Wildtype	Wildtype	Wildtype	Wildtype	Wildtype	Wildtype	Wildtype
CRC363_NT	COAD	male	married	153	59	no	63	Transverse	right-sided	medium	no	II	0	censored	78.6333	0	chemo	no	no	no	no	0.358209	Non-Hyper	pMMR	MSS	GS	NA	0.00503271	NA	NA	Wildtype	Wildtype	Wildtype	Mutation	Wildtype	Wildtype	Wildtype	Wildtype	Mutation	Wildtype	Wildtype	Wildtype	Wildtype	Wildtype	Wildtype	Wildtype	Wildtype	Wildtype	Wildtype
CRC354_NT	COAD	female	married	156	57	no	71	Descending	left-sided	medium	no	III	0	censored	93.1333	0	chemo	no	no	no	no	0.865672	Non-Hyper	pMMR	MSS	GS	NA	0.00952827	NA	NA	Wildtype	Wildtype	Mutation	Mutation	Wildtype	Wildtype	Wildtype	Wildtype	Wildtype	Wildtype	Wildtype	Wildtype	Wildtype	Wildtype	Wildtype	Wildtype	Wildtype	Mutation	Wildtype
CRC343_NT	COAD	female	married	150	43.5	no	56	Ascending	right-sided	medium	no	II	0	censored	72.8333	0	chemo	no	no	NA	NA	1.41791	Non-Hyper	pMMR	MSS	CIN-HR	0.00462036	0.00612601	0.754219	Low	Wildtype	Wildtype	Wildtype	Wildtype;Del	Wildtype	Wildtype	Wildtype	Wildtype	Wildtype	Wildtype	Wildtype	Wildtype	Wildtype;Amp	Wildtype	Wildtype	Wildtype	Wildtype	Wildtype	Wildtype
CRC346_NT	COAD	female	married	165	79	no	50	Descending	left-sided	medium	no	III	0	censored	87.1	0	chemo	no	no	no	no	0.552239	Non-Hyper	pMMR	MSS	GS	NA	0.00469248	NA	NA	Mutation	Wildtype	Wildtype	Wildtype	Wildtype	Wildtype	Wildtype	Wildtype	Wildtype	Mutation	Wildtype	Wildtype	Wildtype	Wildtype	Wildtype	Wildtype	Wildtype	Wildtype	Wildtype
CRC348_NT	COAD	female	married	160	70	no	59	Descending	left-sided	medium	yes	IV	1	1	NA	NA	NA	no	no	NA	NA	2.52239	Non-Hyper	pMMR	MSS	CIN-HR	0.0031415	0.00525545	0.59776	Low	Wildtype	Wildtype;Del	Wildtype	Mutation	Wildtype	Wildtype	Wildtype	Wildtype	Wildtype	Wildtype	Wildtype	Wildtype	Wildtype	Wildtype	Wildtype	Wildtype	Wildtype	Wildtype	Wildtype
CRC341_NT	COAD	male	married	169	69	no	54	Ascending	right-sided	medium	no	II	0	censored	84.8667	0	chemo	no	no	no	no	2.26866	Non-Hyper	pMMR	MSS	CIN-HR	0.00459173	0.0101584	0.452011	Low	Wildtype	Wildtype	Wildtype	Wildtype	Wildtype	Wildtype	Wildtype	Wildtype	Wildtype	Wildtype	Wildtype	Wildtype	Wildtype	Wildtype	Wildtype	Wildtype	Wildtype	Wildtype	Wildtype
CRC340_NT	COAD	male	married	161	66	yes	65	Descending	left-sided	medium	no	III	0	censored	89.3667	0	Unknown	no	no	no	no	2.76119	Non-Hyper	pMMR	MSI	CIN-HR	0.00383455	0.00671686	0.570885	Low	Wildtype	Wildtype	Mutation	Wildtype	Wildtype	Wildtype	Wildtype	Wildtype	Wildtype	Wildtype	Wildtype	Wildtype	Wildtype	Wildtype	Wildtype	Wildtype	Wildtype	Wildtype	Wildtype
CRC356_NT	COAD	male	married	170	70	no	53	Ascending	right-sided	medium	no	III	0	censored	75.6333	0	chemo	no	yes	NA	NA	0.41791	Non-Hyper	pMMR	MSS	GS	0.00346594	0.00669551	0.517651	Low	Wildtype	Wildtype	Wildtype	Mutation;Del	Wildtype	Wildtype	Wildtype	Wildtype	Wildtype	Wildtype	Wildtype	Wildtype	Wildtype	Wildtype	Wildtype	Wildtype	Wildtype	Wildtype	Wildtype
CRC342_NT	READ	female	married	158	73	no	54	Rectum	left-sided	medium	no	II	0	censored	89.3667	0	No_adjuvant	no	no	no	no	1.71642	Non-Hyper	pMMR	MSS	CIN-HR	0.0112011	0.00719392	1.55702	High	Wildtype	Wildtype	Wildtype	Wildtype	Wildtype	Wildtype	Wildtype	Wildtype	Wildtype	Wildtype	Wildtype	Wildtype	Wildtype	Wildtype	Wildtype	Wildtype	Wildtype	Wildtype	Wildtype
CRC359_NT	READ	female	married	150	53	no	58	Rectum	left-sided	low	no	III	1	1	11.2333	1	chemo	no	no	no	yes	1.79104	Non-Hyper	pMMR	MSS	CIN-HR	0.00472711	0.00913161	0.517664	Low	Wildtype	Wildtype	Wildtype	Wildtype	Wildtype	Wildtype	Wildtype	Wildtype	Wildtype	Wildtype	Wildtype	Wildtype	Wildtype	Wildtype	Wildtype	Wildtype	Wildtype	Wildtype	Wildtype
CRC6_NT	COAD	male	married	165	70	no	52	Descending	left-sided	medium	no	II	0	censored	86.2333	0	chemo	no	yes	no	no	0.119403	Non-Hyper	pMMR	MSS	GS	NA	0.00650841	NA	NA	Wildtype	Wildtype	Wildtype	Wildtype	Wildtype	Wildtype	Wildtype	Wildtype	Wildtype	Wildtype	Wildtype	Wildtype	Wildtype	Wildtype	Wildtype	Wildtype	Wildtype	Wildtype	Wildtype
CRC351_NT	READ	male	married	175	65	no	47	Rectum	left-sided	medium	yes	IV	1	1	NA	NA	NA	no	no	no	yes	1.26866	Non-Hyper	pMMR	MSS	CIN-HR	0.00191365	0.00836169	0.228859	Low	Wildtype	Wildtype;Del	Wildtype	Mutation	Wildtype	Wildtype	Wildtype	Wildtype	Wildtype	Wildtype	Wildtype	Wildtype	Wildtype	Wildtype	Wildtype	Wildtype	Wildtype	Wildtype	Wildtype
CRC362_NT	READ	male	married	166	60	no	64	Rectum	left-sided	medium	yes	IV	1	1	NA	NA	NA	no	no	yes	no	0.850746	Non-Hyper	pMMR	MSS	CIN-HR	0.00448699	0.0200472	0.223821	Low	Wildtype	Mutation	Mutation	Mutation	Wildtype	Wildtype	Wildtype	Wildtype	Wildtype	Wildtype	Wildtype	Wildtype	Wildtype	Wildtype	Wildtype	Wildtype	Wildtype	Wildtype	Wildtype
CRC345_NT	COAD	male	married	171	56	no	63	Rectum	left-sided	medium	yes	IV	1	1	NA	NA	NA	no	no	no	no	0.537313	Non-Hyper	pMMR	MSS	CIN-HR	0.00310974	0.00875536	0.355181	Low	Wildtype	Wildtype	Wildtype	Mutation	Wildtype	Wildtype	Wildtype	Wildtype	Wildtype	Wildtype	Wildtype	Wildtype	Wildtype	Wildtype	Wildtype	Wildtype	Wildtype	Wildtype	Wildtype
CRC347_NT	READ	female	married	155	50	no	57	Rectum	left-sided	medium	no	II	0	censored	12.8667	0	No_adjuvant	yes	yes	no	no	1.1194	Non-Hyper	pMMR	MSS	CIN-LR	0.00479223	0.009891	0.484504	Low	Wildtype	Wildtype	Wildtype	Wildtype	Wildtype	Wildtype	Wildtype	Wildtype	Wildtype	Wildtype	Wildtype	Wildtype	Wildtype	Wildtype	Wildtype	Wildtype	Wildtype	Wildtype	Wildtype
CRC368_NT	COAD	male	married	175	78	yes	57	Descending	left-sided	low	no	III	0	censored	78.1	0	No_adjuvant	no	yes	yes	NA	1.43284	Non-Hyper	pMMR	MSS	CIN-HR	0.00555447	0.00750528	0.740075	Low	Wildtype	Wildtype	Wildtype	Wildtype	Wildtype	Wildtype	Wildtype	Wildtype	Wildtype	Wildtype	Wildtype	Wildtype	Wildtype	Wildtype	Wildtype	Wildtype	Wildtype	Wildtype	Wildtype
CRC344_NT	COAD	male	married	167	57	yes	62	Transverse	right-sided	low	no	II	0	censored	78.1	0	No_adjuvant	no	no	no	no	13.3433	Hyper	dMMR	MSI	Hypermutated	NA	0.00494842	NA	NA	Wildtype	Wildtype	Wildtype	Wildtype	Wildtype	Mutation	Wildtype	Wildtype	Wildtype	Mutation	Wildtype	Wildtype	Wildtype	Wildtype	Wildtype	Mutation	Wildtype	Mutation	Wildtype
CRC375_NT	COAD	male	married	163	59	no	37	Rectum	left-sided	mucinous_carcinoma	no	III	0	censored	90.5	0	chemo	no	no	no	no	1.31343	Non-Hyper	pMMR	MSS	CIN-LR	0.00399489	0.00865191	0.461735	Low	Wildtype	Wildtype	Wildtype	Wildtype	Wildtype	Wildtype	Wildtype	Wildtype	Wildtype	Wildtype	Wildtype	Wildtype	Wildtype	Wildtype	Wildtype	Wildtype	Wildtype	Wildtype	Wildtype
CRC369_NT	READ	male	married	169	69	yes	59	Rectum	left-sided	medium	no	II	0	censored	77.2333	0	No_adjuvant	no	yes	no	no	3.07463	Non-Hyper	pMMR	MSS	CIN-LR	0.00451136	0.00859025	0.525172	Low	Wildtype	Wildtype;Del	Wildtype	Mutation;Del	Wildtype	Wildtype	Wildtype	Wildtype	Wildtype	Wildtype	Wildtype	Wildtype	Mutation;Amp	Wildtype	Wildtype	Wildtype	Wildtype	Wildtype	Wildtype
CRC364_NT	READ	female	married	160	53	no	48	Rectum	left-sided	medium	no	II	0	censored	53.3333	0	chemo	no	no	no	no	2.02985	Non-Hyper	pMMR	MSS	CIN-LR	0.00440574	0.0153919	0.286238	Low	Wildtype	Mutation;Del	Mutation	Wildtype;Del	Wildtype	Wildtype	Wildtype	Wildtype	Wildtype	Wildtype	Wildtype	Wildtype	Wildtype	Wildtype	Wildtype	Wildtype	Wildtype	Wildtype	Wildtype
CRC374_NT	COAD	male	married	170	66	no	39	Ascending	right-sided	medium	no	II	0	censored	90.9333	0	chemo	no	yes	no	no	0.746269	Non-Hyper	pMMR	MSS	GS	0.00228203	0.00524045	0.435466	Low	Wildtype	Wildtype	Wildtype	Wildtype	Wildtype	Wildtype	Wildtype	Wildtype	Wildtype	Wildtype	Wildtype	Wildtype	Mutation	Wildtype	Wildtype	Wildtype	Wildtype	Wildtype	Wildtype
CRC366_NT	COAD	male	married	166	58	no	47	Descending	left-sided	medium	no	III	0	censored	85.8667	0	chemo	no	no	NA	NA	1.26866	Non-Hyper	pMMR	MSS	GS	0.00530514	0.00857783	0.618471	Low	Wildtype	Wildtype	Mutation	Wildtype	Wildtype	Wildtype	Wildtype	Wildtype	Wildtype	Wildtype	Wildtype	Wildtype	Wildtype	Wildtype	Wildtype	Wildtype	Mutation	Wildtype	Wildtype
CRC310_NT	COAD	male	married	160	69	no	57	Transverse	right-sided	medium	no	III	0	censored	74.1	0	chemo	no	no	no	no	10.9403	Hyper	dMMR	MSI	Hypermutated	0.00657833	0.00784635	0.838394	Low	Mutation	Mutation	Wildtype	Wildtype	Wildtype	Mutation	Wildtype	Wildtype	Wildtype	Wildtype	Wildtype	Wildtype	Mutation	Wildtype	Wildtype	Wildtype	Wildtype	Wildtype	Wildtype
CRC313_NT	READ	female	married	163	48.5	no	39	Rectum	left-sided	medium	no	III	0	censored	83.8	0	No_adjuvant	no	no	no	yes	1.47761	Non-Hyper	pMMR	MSS	CIN-LR	0.00544815	0.00783231	0.695599	Low	Wildtype	Wildtype	Wildtype	Wildtype;Del	Wildtype	Wildtype	Wildtype	Wildtype	Wildtype	Wildtype	Wildtype	Wildtype	Wildtype	Wildtype	Wildtype	Wildtype	Wildtype	Wildtype	Wildtype
CRC312_NT	COAD	male	married	186	79	no	62	Descending	left-sided	mucinous_carcinoma	yes	IV	1	1	NA	NA	NA	no	no	no	no	0.492537	Non-Hyper	pMMR	MSS	GS	0.00254117	0.00559936	0.453833	Low	Wildtype	Wildtype	Mutation	Wildtype	Wildtype	Wildtype	Wildtype	Wildtype	Wildtype	Wildtype	Wildtype	Wildtype	Wildtype	Wildtype	Wildtype	Wildtype	Wildtype	Wildtype	Wildtype
CRC307_NT	COAD	male	married	168	61.5	yes	48	Descending	left-sided	medium	yes	IV	0	censored	NA	NA	NA	no	yes	no	no	2.56716	Non-Hyper	pMMR	MSS	CIN-LR	0.00656705	0.00841764	0.780153	Low	Wildtype	Wildtype	Mutation	Wildtype;Del	Wildtype	Wildtype	Wildtype	Wildtype	Wildtype	Wildtype	Wildtype	Wildtype	Wildtype	Wildtype	Wildtype	Wildtype	Wildtype	Wildtype	Wildtype
CRC305_NT	COAD	male	married	171	71.5	no	64	Descending	left-sided	medium	yes	IV	1	1	NA	NA	NA	no	no	no	no	2.46269	Non-Hyper	pMMR	MSS	CIN-LR	0.00391685	0.0103467	0.378559	Low	Wildtype	Wildtype;Del	Mutation	Mutation	Wildtype	Wildtype	Wildtype	Wildtype	Wildtype	Wildtype	Wildtype	Wildtype	Wildtype	Wildtype	Wildtype	Wildtype	Wildtype	Wildtype	Wildtype
CRC311_NT	COAD	male	married	163	64	no	69	Descending	left-sided	low	yes	IV	1	1	NA	NA	NA	no	no	yes	no	1.1791	Non-Hyper	pMMR	MSS	CIN-HR	0.00521766	0.0131246	0.397549	Low	Wildtype	Wildtype	Wildtype	Mutation	Wildtype	Wildtype	Wildtype	Wildtype	Wildtype	Wildtype	Wildtype	Wildtype	Wildtype	Wildtype	Wildtype	Wildtype	Wildtype	Wildtype	Wildtype
CRC308_NT	COAD	female	married	153	56	yes	60	Descending	left-sided	low	no	III	0	censored	92.1667	0	chemo	no	no	no	no	0.447761	Non-Hyper	pMMR	MSS	GS	0.00350283	0.00957062	0.365998	Low	Wildtype	Wildtype	Wildtype	Wildtype;Del	Wildtype	Wildtype	Wildtype	Wildtype	Wildtype	Wildtype	Wildtype	Wildtype	Wildtype	Wildtype	Wildtype	Wildtype	Mutation	Wildtype	Wildtype
CRC306_NT	READ	male	married	164	62	yes	69	Rectum	left-sided	medium	yes	IV	1	1	NA	NA	NA	no	no	no	no	1.41791	Non-Hyper	pMMR	MSS	CIN-LR	0.0038477	0.00865568	0.444529	Low	Wildtype	Wildtype	Mutation	Mutation	Wildtype	Wildtype	Wildtype	Mutation	Wildtype	Wildtype	Wildtype	Wildtype	Wildtype	Wildtype	Wildtype	Wildtype	Wildtype	Wildtype	Wildtype
CRC309_NT	COAD	male	married	164	68	yes	70	Descending	left-sided	medium	no	I	0	censored	83.7667	0	No_adjuvant	no	yes	NA	NA	2.38806	Non-Hyper	pMMR	MSS	CIN-LR	0.00448768	0.00719517	0.623706	Low	Wildtype	Wildtype;Del	Wildtype	Mutation	Wildtype	Wildtype	Wildtype	Wildtype	Wildtype	Wildtype	Wildtype	Wildtype	Wildtype	Wildtype	Wildtype	Wildtype	Wildtype	Wildtype	Wildtype
CRC304_NT	COAD	male	married	162	61	no	74	Ascending	right-sided	medium	no	III	0	censored	88.4667	0	No_adjuvant	no	no	no	no	0.552239	Non-Hyper	pMMR	MSS	GS	NA	0.00734863	NA	NA	Wildtype	Mutation	Mutation	Mutation	Wildtype	Wildtype	Wildtype	Wildtype	Wildtype	Wildtype	Wildtype	Wildtype	Wildtype	Wildtype	Wildtype	Wildtype	Wildtype	Wildtype	Wildtype
CRC300_NT	COAD	male	married	165	45	yes	73	Descending	left-sided	medium	no	II	0	censored	83.3667	0	No_adjuvant	yes	yes	no	no	2.14925	Non-Hyper	pMMR	MSS	CIN-LR	0.00504487	0.00982276	0.513591	Low	Wildtype	Wildtype	Wildtype	Mutation	Wildtype	Wildtype	Wildtype	Wildtype	Wildtype	Wildtype	Wildtype	Wildtype	Wildtype	Wildtype	Wildtype	Wildtype	Wildtype	Wildtype	Wildtype
CRC299_NT	COAD	female	married	162	59	no	45	Descending	left-sided	medium	no	III	0	censored	85.8333	0	chemo	no	no	no	no	2.8806	Non-Hyper	pMMR	MSS	GS	0.00386738	0.00945922	0.408847	Low	Wildtype	Wildtype;Del	Wildtype	Wildtype	Wildtype	Wildtype	Wildtype	Wildtype	Wildtype	Wildtype	Wildtype	Wildtype	Wildtype	Wildtype	Wildtype	Wildtype	Wildtype	Wildtype	Wildtype
CRC302_NT	READ	female	married	163	59	no	58	Rectum	left-sided	medium	no	III	0	censored	89.8667	0	chemo	no	no	no	no	1.23881	Non-Hyper	pMMR	MSS	CIN-LR	0.00482995	0.0108284	0.446044	Low	Wildtype	Wildtype	Wildtype	Wildtype	Wildtype	Wildtype	Wildtype	Wildtype	Wildtype	Wildtype	Wildtype	Wildtype	Wildtype	Wildtype	Wildtype	Wildtype	Wildtype	Wildtype	Wildtype
CRC297_NT	COAD	male	married	170	65	yes	53	Descending	left-sided	low	yes	IV	1	1	NA	NA	NA	no	no	yes	no	0.820896	Non-Hyper	pMMR	MSS	GS	0.00886797	0.00591821	1.49842	High	Wildtype	Wildtype	Mutation	Mutation	Wildtype	Wildtype	Wildtype	Wildtype	Wildtype	Wildtype	Wildtype	Wildtype	Wildtype	Wildtype	Wildtype	Wildtype	Wildtype	Wildtype	Wildtype
CRC301_NT	COAD	male	married	175	70	no	68	Descending	left-sided	low	no	III	0	censored	62.3667	0	No_adjuvant	no	no	no	no	3.35821	Non-Hyper	pMMR	MSS	CIN-LR	0.00663622	0.00918053	0.722859	Low	Mutation	Wildtype	Mutation	Mutation	Wildtype	Wildtype	Wildtype	Wildtype	Wildtype	Wildtype	Wildtype	Wildtype	Wildtype	Wildtype	Wildtype	Wildtype	Wildtype	Wildtype	Wildtype
CRC295_NT	COAD	male	married	162	71	yes	57	Ascending	right-sided	medium	no	III	0	censored	56.6667	0	chemo	no	no	no	no	0.492537	Non-Hyper	pMMR	MSS	GS	NA	0.00818822	NA	NA	Wildtype	Wildtype	Wildtype	Wildtype	Wildtype	Wildtype	Wildtype	Wildtype	Wildtype	Wildtype	Wildtype	Wildtype	Wildtype	Wildtype	Wildtype	Wildtype	Wildtype	Wildtype	Wildtype
CRC293_NT	COAD	female	married	153	41	no	59	Descending	left-sided	medium	no	II	0	censored	70.6667	0	No_adjuvant	no	no	no	no	9.56716	Non-Hyper	dMMR	MSI	GS	NA	0.0167367	NA	NA	Wildtype	Wildtype	Wildtype	Mutation	Wildtype	Wildtype	Wildtype	Wildtype	Wildtype	Wildtype	Wildtype	Mutation	Wildtype	Wildtype	Wildtype	Wildtype	Wildtype	Wildtype	Wildtype
CRC294_NT	COAD	male	married	163	59	yes	48	Descending	left-sided	low	no	III	1	1	27.3667	1	chemo	no	no	yes	yes	0.880597	Non-Hyper	pMMR	MSS	GS	0.0181564	0.0101348	1.7915	High	Wildtype	Wildtype	Wildtype	Wildtype	Wildtype	Wildtype	Wildtype	Wildtype	Wildtype	Wildtype	Wildtype	Wildtype	Wildtype	Wildtype	Wildtype	Wildtype	Wildtype	Wildtype	Wildtype
CRC292_NT	COAD	male	married	175	89	yes	60	Descending	left-sided	medium	no	II	0	censored	77.2	0	No_adjuvant	no	no	no	no	0.343284	Non-Hyper	pMMR	MSS	GS	0.00475319	0.0103717	0.458286	Low	Wildtype	Wildtype	Wildtype	Wildtype	Wildtype	Wildtype	Wildtype	Wildtype	Wildtype	Wildtype	Wildtype	Wildtype	Wildtype	Wildtype	Wildtype	Wildtype	Wildtype	Wildtype	Wildtype
CRC298_NT	COAD	female	married	155	38	no	60	Ascending	right-sided	low	no	III	0	censored	13.6667	0	chemo	no	no	NA	NA	19.2836	Hyper	dMMR	MSI	Hypermutated	NA	0.00818641	NA	NA	Wildtype	Wildtype	Wildtype	Wildtype	Mutation	Wildtype	Wildtype	Wildtype	Wildtype	Wildtype	Wildtype	Wildtype	Wildtype	Wildtype	Wildtype	Wildtype	Wildtype	Wildtype	Wildtype
CRC282_NT	COAD	male	married	168	56	no	79	Ascending	right-sided	medium	no	II	0	censored	90.4333	0	No_adjuvant	no	no	no	no	61.8358	Hyper	pMMR	MSS	Hypermutated	NA	0.00504833	NA	NA	Mutation	Wildtype	Wildtype	Mutation	Wildtype	Mutation	Mutation	Wildtype	Wildtype	Mutation	Mutation	Mutation	Wildtype	Wildtype	Mutation	Wildtype	Wildtype	Wildtype	Mutation
CRC291_NT	READ	male	married	170	65	yes	45	Rectum	left-sided	medium	yes	IV	0	censored	NA	NA	NA	no	no	no	NA	2.1791	Non-Hyper	pMMR	MSS	CIN-LR	0.00817095	0.0098005	0.833728	High	Wildtype	Wildtype	Wildtype	Mutation	Wildtype	Wildtype	Wildtype	Wildtype	Wildtype	Wildtype	Wildtype	Mutation	Wildtype	Wildtype	Wildtype	Wildtype	Wildtype	Wildtype	Wildtype
CRC290_NT	COAD	male	married	157	46	yes	60	Transverse	right-sided	low	no	III	0	censored	31.7667	0	No_adjuvant	no	no	yes	no	0.0447761	Non-Hyper	pMMR	MSS	GS	NA	0.0106484	NA	NA	Wildtype	Wildtype	Wildtype	Wildtype	Wildtype	Wildtype	Wildtype	Wildtype	Wildtype	Wildtype	Wildtype	Wildtype	Wildtype	Wildtype	Wildtype	Wildtype	Wildtype	Wildtype	Wildtype
CRC279_NT	COAD	male	married	160	70	no	66	Descending	left-sided	medium	no	III	0	censored	51.7333	0	chemo	no	no	no	no	1.85075	Non-Hyper	pMMR	MSS	CIN-HR	0.00307755	0.00718875	0.428107	Low	Wildtype	Wildtype	Mutation	Wildtype	Wildtype	Wildtype	Wildtype	Wildtype	Wildtype	Wildtype	Wildtype	Wildtype	Wildtype	Wildtype	Wildtype	Wildtype	Wildtype	Wildtype	Wildtype
CRC286_NT	COAD	male	married	179	76.5	no	31	Transverse	right-sided	mucinous_carcinoma	no	II	0	censored	83.5333	0	chemo	no	no	no	no	5.83582	Non-Hyper	pMMR	MSI	GS	0.0045439	0.013228	0.343507	Low	Wildtype	Wildtype	Wildtype	Wildtype	Wildtype	Wildtype	Wildtype	Wildtype	Wildtype	Mutation	Wildtype	Wildtype	Wildtype	Wildtype	Wildtype	Wildtype	Wildtype	Mutation	Wildtype
CRC276_NT	COAD	female	married	156	50	no	52	Ascending	right-sided	medium	no	II	0	censored	59.6667	0	chemo	no	no	no	no	0.283582	Non-Hyper	pMMR	MSS	GS	NA	0.00473659	NA	NA	Wildtype	Wildtype	Wildtype	Wildtype	Wildtype	Wildtype	Wildtype	Wildtype	Wildtype	Wildtype	Wildtype	Wildtype	Wildtype	Wildtype	Wildtype	Wildtype	Wildtype	Wildtype	Wildtype
CRC273_NT	COAD	male	married	165	65	no	60	Ascending	right-sided	low	no	II	1	1	31.2	1	No_adjuvant	no	yes	no	no	2.89552	Non-Hyper	dMMR	MSI	GS	NA	0.00522	NA	NA	Wildtype	Wildtype	Mutation	Wildtype	Wildtype	Wildtype	Wildtype	Wildtype	Wildtype	Wildtype	Wildtype	Wildtype	Mutation	Wildtype	Wildtype	Wildtype	Wildtype	Wildtype	Wildtype
CRC275_NT	COAD	male	married	168	75	no	70	Ascending	right-sided	medium	no	II	0	censored	75.0667	0	No_adjuvant	no	no	NA	NA	0.238806	Non-Hyper	pMMR	MSS	GS	0.0051501	0.00777592	0.662314	Low	Wildtype	Wildtype	Wildtype	Wildtype	Wildtype	Wildtype	Wildtype	Wildtype	Wildtype	Wildtype	Wildtype	Wildtype	Wildtype	Wildtype	Wildtype	Wildtype	Wildtype	Wildtype	Wildtype
CRC272_NT	COAD	male	married	160	71	no	81	Descending	left-sided	medium	no	II	1	1	46.4667	1	No_adjuvant	no	no	no	no	1.79104	Non-Hyper	pMMR	MSS	CIN-HR	0.00874932	0.00838177	1.04385	High	Wildtype	Wildtype	Wildtype	Wildtype	Wildtype	Wildtype	Wildtype	Wildtype	Wildtype	Wildtype	Wildtype	Wildtype	Wildtype	Wildtype	Wildtype	Wildtype	Wildtype	Wildtype	Wildtype
CRC271_NT	COAD	female	married	154	45	no	45	Rectum	left-sided	low	no	II	0	censored	87.8667	0	chemo	no	no	no	yes	0.253731	Non-Hyper	pMMR	MSS	GS	NA	0.0057709	NA	NA	Wildtype	Wildtype	Wildtype	Mutation	Wildtype	Wildtype	Wildtype	Wildtype	Wildtype	Mutation	Wildtype	Wildtype	Wildtype	Wildtype	Wildtype	Wildtype	Mutation	Wildtype	Wildtype
CRC274_NT	READ	male	married	172	74	yes	58	Rectum	left-sided	medium	no	III	0	censored	89.5	0	chemo	no	no	NA	NA	1.08955	Non-Hyper	pMMR	MSS	CIN-HR	0.00250928	0.0120912	0.207529	Low	Wildtype	Wildtype	Mutation	Wildtype	Wildtype	Wildtype	Wildtype	Wildtype	Wildtype	Wildtype	Wildtype	Wildtype	Wildtype	Wildtype	Wildtype	Wildtype	Wildtype	Wildtype	Wildtype
CRC269_NT	READ	male	married	163	59	yes	50	Rectum	left-sided	medium	no	II	0	censored	76.8333	0	No_adjuvant	yes	yes	no	no	1.86567	Non-Hyper	pMMR	MSS	CIN-LR	0.00312519	0.00539548	0.579225	Low	Wildtype	Wildtype	Wildtype	Wildtype	Wildtype	Wildtype	Wildtype	Wildtype	Wildtype	Wildtype	Wildtype	Wildtype	Wildtype	Wildtype	Wildtype	Wildtype	Wildtype	Wildtype	Wildtype
CRC288_NT	COAD	female	married	154	65	no	67	Transverse	right-sided	medium	no	II	0	censored	81.9333	0	No_adjuvant	no	no	no	no	2.83582	Non-Hyper	pMMR	MSS	CIN-LR	0.0049787	0.006805	0.731624	Low	Wildtype	Wildtype	Wildtype	Wildtype	Wildtype	Wildtype	Wildtype	Wildtype	Wildtype	Wildtype	Wildtype	Wildtype	Wildtype	Wildtype	Wildtype	Wildtype	Wildtype	Wildtype	Wildtype
CRC270_NT	READ	male	married	175	71	yes	57	Rectum	left-sided	medium	no	III	0	censored	89.3667	0	No_adjuvant	no	yes	no	no	0.80597	Non-Hyper	pMMR	MSS	GS	0.00296315	0.0121599	0.243682	Low	Wildtype	Wildtype	Wildtype	Wildtype	Wildtype	Wildtype	Wildtype	Wildtype	Wildtype	Wildtype	Wildtype	Wildtype	Wildtype	Wildtype	Wildtype	Wildtype	Wildtype	Wildtype	Wildtype
CRC267_NT	READ	male	married	160	56	yes	64	Rectum	left-sided	medium	no	II	0	censored	77.1	0	No_adjuvant	no	no	no	no	1.59701	Non-Hyper	pMMR	MSS	CIN-HR	0.00327986	0.00733109	0.447391	Low	Mutation	Wildtype	Mutation	Wildtype	Wildtype	Wildtype	Wildtype	Wildtype	Wildtype	Wildtype	Wildtype	Wildtype	Wildtype	Wildtype	Wildtype	Wildtype	Wildtype	Mutation	Wildtype
CRC268_NT	READ	male	married	174	62	no	38	Rectum	left-sided	medium	no	II	0	censored	82.8333	0	chemo	no	no	no	no	1.65672	Non-Hyper	pMMR	MSS	CIN-LR	0.00221099	0.00546546	0.404538	Low	Wildtype	Wildtype	Wildtype	Wildtype	Wildtype	Wildtype	Wildtype	Wildtype	Wildtype	Wildtype	Wildtype	Wildtype	Wildtype	Wildtype	Wildtype;Del	Wildtype	Wildtype	Wildtype	Wildtype
CRC266_NT	READ	male	married	175	57	no	18	Rectum	left-sided	low	yes	IV	0	censored	NA	NA	NA	no	no	yes	no	0.641791	Non-Hyper	pMMR	MSS	GS	0.00339288	0.00624506	0.54329	Low	Wildtype	Wildtype	Wildtype	Wildtype	Wildtype	Wildtype	Wildtype	Wildtype	Wildtype	Wildtype	Wildtype	Wildtype	Wildtype	Wildtype	Wildtype	Wildtype	Wildtype	Wildtype	Wildtype
CRC287_NT	READ	male	married	163	55	no	59	Rectum	left-sided	medium	no	I	0	censored	88.8667	0	No_adjuvant	no	no	NA	NA	1.71642	Non-Hyper	pMMR	MSS	CIN-HR	0.00464235	0.00932483	0.497848	Low	Wildtype	Wildtype	Mutation	Wildtype	Wildtype	Wildtype	Wildtype	Wildtype	Wildtype	Wildtype	Wildtype	Wildtype	Wildtype	Wildtype	Wildtype	Wildtype	Wildtype	Wildtype	Wildtype
CRC263_NT	COAD	female	married	164	55	no	57	Descending	left-sided	medium	no	III	0	censored	66.3333	0	chemo	no	no	NA	NA	1.37313	Non-Hyper	pMMR	MSS	GS	0.00369507	0.00563649	0.655562	Low	Wildtype	Wildtype	Mutation	Mutation	Wildtype	Wildtype	Wildtype	Wildtype	Wildtype	Wildtype	Wildtype	Wildtype	Wildtype	Wildtype	Wildtype	Wildtype	Wildtype	Wildtype	Wildtype
CRC262_NT	READ	male	married	170	57	no	65	Rectum	left-sided	medium	yes	IV	0	censored	NA	NA	NA	no	no	no	no	1.91045	Non-Hyper	pMMR	MSS	CIN-HR	0.00224633	0.00934194	0.240457	Low	Wildtype	Wildtype;Del	Wildtype	Wildtype	Wildtype	Wildtype	Wildtype	Wildtype	Wildtype	Wildtype	Wildtype	Wildtype	Wildtype	Wildtype	Wildtype	Wildtype	Wildtype	Wildtype	Wildtype
CRC264_NT	READ	female	married	158	41	no	62	Rectum	left-sided	low	no	II	0	censored	89.7667	0	No_adjuvant	no	yes	no	no	0	Non-Hyper	pMMR	MSS	GS	NA	0.00517666	NA	NA	Wildtype	Wildtype	Wildtype	Wildtype	Wildtype	Wildtype	Wildtype	Wildtype	Wildtype	Wildtype	Wildtype	Wildtype	Wildtype	Wildtype	Wildtype	Wildtype	Wildtype	Wildtype	Wildtype
CRC265_NT	COAD	male	married	167	53	no	65	Descending	left-sided	low	yes	IV	1	1	NA	NA	NA	no	no	no	no	0.641791	Non-Hyper	pMMR	MSS	GS	0.00365742	0.00619306	0.590567	Low	Wildtype	Wildtype	Wildtype	Wildtype	Wildtype	Wildtype	Mutation	Wildtype	Wildtype	Wildtype	Wildtype	Wildtype	Wildtype	Wildtype	Wildtype	Mutation	Wildtype	Wildtype	Wildtype
CRC260_NT	READ	male	married	168	68	no	51	Rectum	left-sided	low	no	II	0	censored	73.3	0	chemo	no	no	no	no	1.14925	Non-Hyper	pMMR	MSS	CIN-HR	0.00446161	0.0107761	0.414028	Low	Wildtype	Wildtype;Del	Wildtype	Wildtype;Del	Wildtype	Wildtype	Wildtype	Wildtype	Wildtype	Wildtype	Wildtype	Wildtype	Wildtype	Wildtype	Wildtype	Wildtype	Wildtype	Wildtype	Wildtype
CRC258_NT	COAD	male	married	169	68	no	61	Descending	left-sided	low	no	III	1	1	8.16667	1	No_adjuvant	no	no	no	no	0.432836	Non-Hyper	pMMR	MSS	GS	0.00409371	0.0109988	0.372197	Low	Wildtype	Wildtype	Mutation	Wildtype	Wildtype	Wildtype	Wildtype	Wildtype	Wildtype	Wildtype	Wildtype	Wildtype	Wildtype	Wildtype	Wildtype	Wildtype	Wildtype	Wildtype	Wildtype
CRC261_NT	COAD	male	married	163	55	no	46	Ascending	right-sided	medium	no	II	0	censored	76.7333	0	No_adjuvant	no	yes	no	no	5.79104	Non-Hyper	dMMR	MSI	GS	NA	0.010021	NA	NA	Wildtype	Wildtype	Wildtype	Wildtype	Wildtype	Mutation	Mutation	Wildtype	Wildtype	Wildtype	Wildtype	Wildtype	Wildtype	Wildtype	Mutation	Wildtype	Wildtype	Wildtype	Wildtype
CRC259_NT	COAD	male	married	166	58	no	34	Descending	left-sided	low	no	III	0	censored	88.7333	0	chemo	no	no	yes	no	0.343284	Non-Hyper	pMMR	MSS	GS	0.00317312	0.0125972	0.25189	Low	Wildtype	Wildtype	Wildtype	Wildtype	Mutation	Wildtype	Wildtype	Wildtype	Wildtype	Wildtype	Wildtype	Wildtype	Wildtype;Amp	Wildtype	Wildtype	Wildtype	Wildtype	Wildtype	Wildtype
CRC278_NT	COAD	male	married	167	79	no	62	Descending	left-sided	medium	no	II	1	1	66.4	0	No_adjuvant	no	no	no	no	0.358209	Non-Hyper	pMMR	MSS	GS	0.00305563	0.0066556	0.459106	Low	Wildtype	Wildtype	Wildtype	Wildtype	Wildtype	Wildtype	Wildtype	Wildtype	Wildtype	Wildtype	Wildtype	Wildtype	Wildtype;Amp	Wildtype	Wildtype	Wildtype	Wildtype	Wildtype	Wildtype
CRC285_NT	READ	male	married	170	78	no	47	Rectum	left-sided	medium	no	II	0	censored	88.8333	0	chemo	no	no	no	no	1.38806	Non-Hyper	pMMR	MSS	GS	0.00623978	0.00799994	0.779978	Low	Wildtype	Wildtype	Wildtype	Wildtype	Wildtype	Wildtype	Wildtype	Wildtype	Wildtype	Wildtype	Wildtype	Wildtype	Wildtype	Wildtype	Wildtype	Wildtype	Wildtype	Wildtype	Wildtype
CRC283_NT	COAD	male	married	170	72	no	64	Descending	left-sided	medium	no	III	0	censored	76.5333	0	chemo	no	no	no	yes	0.61194	Non-Hyper	pMMR	MSS	GS	0.00398902	0.00733448	0.543872	Low	Wildtype	Wildtype	Wildtype	Wildtype	Wildtype	Wildtype	Wildtype	Wildtype	Wildtype	Wildtype	Wildtype	Wildtype	Wildtype	Wildtype	Wildtype	Mutation	Wildtype	Wildtype	Wildtype
CRC281_NT	READ	female	married	163	59	no	56	Rectum	left-sided	medium	no	I	0	censored	76.8667	0	No_adjuvant	yes	yes	no	no	3	Non-Hyper	pMMR	MSS	CIN-HR	0.00381776	0.00652967	0.584679	Low	Wildtype	Wildtype;Del	Wildtype	Wildtype	Wildtype	Wildtype	Wildtype	Wildtype	Wildtype	Wildtype	Wildtype	Wildtype	Wildtype	Wildtype	Wildtype;Del	Wildtype	Wildtype	Wildtype	Wildtype
CRC244_NT	READ	male	married	170	56	no	25	Rectum	left-sided	medium	no	I	0	censored	88.6333	0	No_adjuvant	yes	yes	no	no	1.16418	Non-Hyper	pMMR	MSS	CIN-LR	0.00370329	0.00638336	0.580147	Low	Wildtype	Wildtype	Wildtype	Wildtype	Wildtype	Wildtype	Wildtype	Wildtype	Wildtype	Wildtype	Mutation	Wildtype	Wildtype	Wildtype	Wildtype	Wildtype	Wildtype	Wildtype	Wildtype
CRC255_NT	COAD	male	married	165	57.5	no	72	Descending	left-sided	medium	no	II	0	censored	82.1667	0	No_adjuvant	no	no	no	no	1.79104	Non-Hyper	pMMR	MSS	CIN-LR	0.00262924	0.00444802	0.591103	Low	Wildtype	Wildtype;Del	Wildtype	Wildtype	Wildtype	Wildtype	Wildtype	Wildtype	Wildtype	Wildtype	Wildtype	Wildtype	Wildtype	Wildtype	Wildtype	Wildtype	Wildtype	Wildtype	Wildtype
CRC256_NT	READ	female	married	155	42	no	62	Rectum	left-sided	medium	no	II	0	censored	88.6333	0	No_adjuvant	no	no	no	no	2.10448	Non-Hyper	pMMR	MSS	CIN-LR	0.00608386	0.00832205	0.731053	Low	Wildtype	Wildtype	Wildtype	Mutation	Wildtype	Wildtype	Wildtype	Wildtype	Wildtype	Wildtype	Wildtype	Wildtype	Wildtype	Wildtype	Wildtype	Wildtype	Wildtype	Wildtype	Wildtype
CRC257_NT	READ	male	married	174	68	yes	59	Rectum	left-sided	medium	no	II	0	censored	69.0667	0	chemo	no	no	no	no	1.8209	Non-Hyper	pMMR	MSS	CIN-LR	0.00676154	0.00796049	0.849387	Low	Wildtype	Wildtype;Del	Wildtype	Wildtype	Wildtype	Wildtype	Wildtype	Wildtype	Wildtype	Wildtype	Wildtype	Wildtype	Wildtype;Amp	Wildtype	Wildtype	Wildtype	Wildtype	Wildtype	Wildtype
CRC254_NT	COAD	female	married	160	58	no	46	Descending	left-sided	low	no	III	0	censored	79.2333	0	chemo	no	no	no	yes	0.119403	Non-Hyper	pMMR	MSS	GS	NA	0.00438673	NA	NA	Wildtype	Wildtype	Wildtype	Wildtype	Wildtype	Wildtype	Wildtype	Wildtype	Wildtype	Wildtype	Wildtype	Wildtype	Wildtype	Wildtype	Wildtype	Wildtype	Wildtype	Wildtype	Wildtype
CRC250_NT	READ	female	married	155	50	no	76	Rectum	left-sided	low	yes	IV	1	1	NA	NA	NA	no	no	yes	no	1.40299	Non-Hyper	pMMR	MSS	CIN-LR	0.00250898	0.00703871	0.356455	Low	Wildtype	Wildtype	Wildtype	Wildtype	Wildtype	Wildtype	Wildtype	Wildtype	Wildtype	Wildtype	Wildtype	Wildtype	Wildtype	Wildtype	Wildtype	Wildtype	Wildtype	Wildtype	Wildtype
CRC252_NT	COAD	female	married	151	44	no	65	Ascending	right-sided	mucinous_carcinoma	yes	IV	0	censored	NA	NA	NA	no	no	no	yes	0.402985	Non-Hyper	pMMR	MSS	GS	0.00294293	0.00573224	0.5134	Low	Wildtype	Wildtype	Wildtype	Wildtype	Wildtype	Wildtype	Wildtype	Wildtype	Wildtype	Wildtype	Wildtype	Wildtype	Wildtype	Wildtype	Wildtype	Wildtype	Wildtype	Wildtype	Wildtype
CRC253_NT	COAD	male	married	162	59	no	77	Descending	left-sided	medium	no	I	0	censored	82.1333	0	No_adjuvant	no	no	no	no	1.71642	Non-Hyper	pMMR	MSS	CIN-LR	0.00258459	0.00619459	0.417235	Low	Wildtype	Wildtype	Wildtype	Mutation	Wildtype	Wildtype	Wildtype	Wildtype	Wildtype	Wildtype	Wildtype	Wildtype	Wildtype	Wildtype	Wildtype	Wildtype	Mutation	Mutation	Wildtype
CRC251_NT	READ	male	married	165	70	no	58	Rectum	left-sided	medium	no	II	0	censored	89.6	0	No_adjuvant	no	no	no	no	0.328358	Non-Hyper	dMMR	MSS	GS	NA	0.00692319	NA	NA	Wildtype	Wildtype	Wildtype	Wildtype	Wildtype	Wildtype	Wildtype	Wildtype	Wildtype	Wildtype	Wildtype	Wildtype	Wildtype	Wildtype	Wildtype	Wildtype	Wildtype	Wildtype	Wildtype
CRC249_NT	COAD	female	married	163	59	no	65	Ascending	right-sided	medium	no	II	0	censored	52.6667	0	No_adjuvant	no	no	NA	NA	2.14925	Non-Hyper	pMMR	MSS	CIN-LR	0.00319592	0.00593887	0.538136	Low	Wildtype	Wildtype;Del	Mutation	Wildtype;Del	Wildtype	Wildtype	Wildtype	Wildtype	Wildtype	Wildtype	Wildtype	Wildtype	Wildtype	Wildtype	Wildtype	Wildtype	Wildtype	Wildtype	Wildtype
CRC247_NT	READ	female	married	160	49	no	49	Rectum	left-sided	medium	no	I	0	censored	84.9	0	No_adjuvant	no	no	no	no	0.432836	Non-Hyper	pMMR	MSS	GS	0.00276951	0.00515539	0.537207	Low	Wildtype	Wildtype	Wildtype	Wildtype	Wildtype	Wildtype	Wildtype	Wildtype	Wildtype	Wildtype	Wildtype	Wildtype	Wildtype	Wildtype	Wildtype	Wildtype	Wildtype	Wildtype	Wildtype
CRC200_NT	COAD	male	married	176	73	no	58	Descending	left-sided	medium	yes	IV	0	censored	NA	NA	NA	no	no	NA	NA	0.671642	Non-Hyper	pMMR	MSS	GS	0.00719502	0.0126232	0.569982	Low	Wildtype	Wildtype	Wildtype	Mutation	Wildtype	Wildtype	Wildtype	Wildtype	Wildtype	Wildtype	Wildtype	Wildtype	Wildtype	Wildtype	Wildtype	Wildtype	Wildtype	Wildtype	Wildtype
CRC241_NT	COAD	female	married	158	65	no	30	Transverse	right-sided	medium	no	II	0	censored	87.9	0	chemo	no	no	no	no	2.92537	Non-Hyper	pMMR	MSS	CIN-HR	0.00269305	0.00680819	0.395561	Low	Wildtype	Wildtype;Del	Wildtype	Wildtype	Wildtype	Wildtype	Wildtype	Wildtype	Wildtype	Wildtype	Wildtype	Wildtype	Wildtype	Wildtype	Wildtype	Wildtype	Wildtype	Wildtype	Wildtype
CRC246_NT	READ	male	married	178	70	no	59	Rectum	left-sided	medium	no	III	0	censored	54.3	0	chemo	no	no	no	no	0.447761	Non-Hyper	pMMR	MSS	GS	NA	0.00505826	NA	NA	Wildtype	Wildtype	Wildtype	Mutation	Wildtype	Wildtype	Wildtype	Wildtype	Wildtype	Wildtype	Wildtype	Wildtype	Wildtype	Wildtype	Wildtype	Wildtype	Wildtype	Wildtype	Wildtype
CRC248_NT	COAD	female	married	143	48	no	65	Descending	left-sided	low	no	III	0	censored	34.9667	1	chemo	no	no	yes	yes	0.268657	Non-Hyper	pMMR	MSS	GS	NA	0.00714589	NA	NA	Wildtype	Wildtype	Mutation	Wildtype	Wildtype	Wildtype	Wildtype	Wildtype	Wildtype	Wildtype	Wildtype	Wildtype	Wildtype	Wildtype	Wildtype	Wildtype	Wildtype	Wildtype	Wildtype
CRC245_NT	COAD	male	married	173	73	no	46	Descending	left-sided	low	no	III	0	censored	72.1667	0	chemo	no	no	no	yes	6.89552	Non-Hyper	dMMR	MSI	GS	0.00295091	0.00459538	0.642147	Low	Wildtype	Wildtype	Wildtype	Wildtype	Wildtype	Mutation	Wildtype	Wildtype	Wildtype	Wildtype	Wildtype	Wildtype	Mutation	Wildtype	Wildtype	Wildtype	Wildtype	Wildtype	Wildtype
CRC243_NT	COAD	male	married	172	64.5	no	32	Descending	left-sided	medium	no	III	0	censored	0.933333	0	chemo	no	no	no	no	1.40299	Non-Hyper	pMMR	MSS	CIN-LR	0.00455884	0.00448261	1.01701	Low	Wildtype	Wildtype	Wildtype	Wildtype	Wildtype	Wildtype	Wildtype	Wildtype	Wildtype	Wildtype	Wildtype	Wildtype	Wildtype	Wildtype	Wildtype	Wildtype	Wildtype	Wildtype	Wildtype
CRC242_NT	READ	male	married	166	50	no	77	Rectum	left-sided	medium	no	II	1	1	9.06667	1	No_adjuvant	no	no	NA	yes	0.223881	Non-Hyper	pMMR	MSS	GS	0.00146385	0.00687692	0.212864	Low	Wildtype	Wildtype	Mutation	Wildtype	Wildtype	Wildtype	Wildtype	Wildtype	Wildtype	Wildtype	Wildtype	Wildtype	Wildtype	Wildtype	Wildtype	Wildtype	Wildtype	Wildtype	Wildtype
CRC235_NT	COAD	female	married	168	62	no	49	Descending	left-sided	medium	no	III	0	censored	61.8667	0	chemo	yes	yes	no	no	0.462687	Non-Hyper	pMMR	MSS	GS	0.00505285	0.0157553	0.320709	Low	Wildtype	Wildtype	Wildtype	Mutation	Wildtype	Wildtype	Wildtype	Wildtype	Wildtype	Wildtype	Wildtype	Wildtype	Wildtype	Wildtype	Wildtype	Wildtype	Wildtype	Mutation	Wildtype
CRC240_NT	COAD	male	married	170	62	no	36	Descending	left-sided	medium	no	III	0	censored	72.4333	0	chemo	no	no	no	no	37.1493	Hyper	pMMR	MSS	Hypermutated	NA	0.00540474	NA	NA	Mutation	Wildtype	Wildtype	Wildtype	Wildtype	Wildtype	Mutation	Wildtype	Wildtype	Mutation	Mutation	Mutation	Wildtype	Mutation	Wildtype	Wildtype	Wildtype	Wildtype	Wildtype
CRC237_NT	READ	male	married	163	59	yes	57	Rectum	left-sided	medium	no	II	0	censored	80.7	0	chemo	no	no	no	no	1.38806	Non-Hyper	pMMR	MSS	CIN-LR	0.00359332	0.00674482	0.532753	Low	Wildtype	Wildtype	Wildtype	Wildtype	Wildtype	Wildtype	Wildtype	Wildtype	Wildtype	Wildtype	Wildtype	Wildtype	Wildtype	Mutation	Wildtype	Wildtype	Wildtype	Wildtype	Wildtype
CRC239_NT	COAD	male	married	173	57	no	72	Descending	left-sided	medium	no	II	0	censored	74.4667	0	chemo	no	no	no	no	1.19403	Non-Hyper	pMMR	MSS	GS	0.0040522	0.00645756	0.627512	Low	Wildtype	Wildtype	Wildtype	Mutation	Wildtype	Wildtype	Wildtype	Wildtype	Wildtype	Wildtype	Wildtype	Wildtype	Wildtype	Wildtype	Wildtype	Wildtype	Wildtype	Mutation	Wildtype
CRC238_NT	COAD	male	married	168	59	no	51	Descending	left-sided	medium	yes	IV	1	1	NA	NA	NA	no	no	no	no	0.522388	Non-Hyper	pMMR	MSS	GS	NA	0.00741974	NA	NA	Wildtype	Wildtype	Mutation	Wildtype	Wildtype	Wildtype	Wildtype	Wildtype	Wildtype	Wildtype	Wildtype	Wildtype	Wildtype	Wildtype	Wildtype	Wildtype	Wildtype	Wildtype	Wildtype
CRC236_NT	COAD	female	married	160	54	no	50	Descending	left-sided	medium	no	II	0	censored	74	0	No_adjuvant	no	no	no	no	1.19403	Non-Hyper	pMMR	MSS	GS	0.00337651	0.0042923	0.786643	Low	Wildtype	Wildtype	Wildtype	Wildtype	Wildtype	Wildtype	Wildtype	Wildtype	Wildtype	Wildtype	Wildtype	Wildtype	Wildtype	Wildtype	Wildtype	Wildtype	Wildtype	Wildtype	Wildtype
CRC234_NT	COAD	male	married	164	58	yes	53	Descending	left-sided	high	no	II	0	censored	64.3333	1	No_adjuvant	no	no	NA	NA	0.149254	Non-Hyper	pMMR	MSS	GS	0.0064485	0.0166257	0.387862	Low	Wildtype	Wildtype	Wildtype	Wildtype	Wildtype	Wildtype	Wildtype	Wildtype	Wildtype	Wildtype	Wildtype	Wildtype	Wildtype	Wildtype	Wildtype	Wildtype	Wildtype	Wildtype	Wildtype
CRC232_NT	READ	female	married	154	54	no	58	Rectum	left-sided	medium	no	I	0	censored	81.4333	0	No_adjuvant	no	no	no	no	0.38806	Non-Hyper	pMMR	MSS	GS	NA	0.015782	NA	NA	Wildtype	Wildtype	Wildtype	Wildtype	Wildtype	Wildtype	Wildtype	Wildtype	Wildtype	Wildtype	Mutation	Wildtype	Wildtype	Wildtype	Wildtype	Wildtype	Wildtype	Wildtype	Wildtype
CRC230_NT	COAD	male	married	172	67	no	71	Descending	left-sided	medium	no	II	1	1	48.7333	0	chemo	no	no	no	no	1.74627	Non-Hyper	pMMR	MSS	GS	0.00270618	0.0179901	0.150426	Low	Wildtype	Wildtype	Wildtype	Wildtype	Wildtype	Wildtype	Wildtype	Wildtype	Wildtype	Wildtype	Wildtype	Wildtype	Wildtype	Wildtype	Wildtype	Wildtype	Wildtype	Wildtype	Wildtype
CRC227_NT	READ	female	married	157	41.5	no	37	Rectum	left-sided	medium	no	III	0	censored	84.9667	0	chemo	no	no	no	no	1.07463	Non-Hyper	pMMR	MSS	GS	NA	0.0144519	NA	NA	Wildtype	Wildtype	Wildtype	Wildtype	Wildtype	Wildtype	Wildtype	Wildtype	Wildtype	Wildtype	Wildtype	Wildtype	Wildtype	Wildtype	Wildtype	Wildtype	Wildtype	Wildtype	Wildtype
CRC229_NT	COAD	female	married	153	57.5	no	70	Descending	left-sided	medium	no	III	1	1	41.6333	1	chemo	no	no	no	no	3.01493	Non-Hyper	pMMR	MSS	CIN-LR	NA	0.0104363	NA	NA	Wildtype	Wildtype;Del	Wildtype	Wildtype	Wildtype	Wildtype	Wildtype	Wildtype	Wildtype	Wildtype	Wildtype	Wildtype	Wildtype;Amp	Wildtype	Wildtype	Wildtype	Wildtype	Wildtype	Wildtype
CRC233_NT	READ	male	married	163	59	yes	56	Rectum	left-sided	medium	no	III	0	censored	86.3333	0	No_adjuvant	no	no	yes	yes	0.492537	Non-Hyper	pMMR	MSS	GS	NA	0.0149524	NA	NA	Wildtype	Wildtype	Wildtype	Wildtype	Wildtype	Wildtype	Wildtype	Wildtype	Wildtype	Wildtype	Wildtype	Wildtype	Wildtype	Wildtype	Wildtype	Wildtype	Wildtype	Wildtype	Wildtype
CRC231_NT	COAD	male	married	175	65	yes	43	Transverse	right-sided	low	yes	IV	1	1	NA	NA	NA	yes	yes	no	yes	5.29851	Non-Hyper	pMMR	MSI	GS	0.000929459	0.0153853	0.0604122	Low	Wildtype	Wildtype	Wildtype	Wildtype	Wildtype	Wildtype	Wildtype	Wildtype	Wildtype	Wildtype	Wildtype	Wildtype	Wildtype	Wildtype	Wildtype	Wildtype	Wildtype	Wildtype	Mutation
CRC226_NT	READ	male	married	175	61	yes	75	Rectum	left-sided	medium	no	II	0	censored	87.9	0	No_adjuvant	no	no	no	no	1.1791	Non-Hyper	pMMR	MSS	GS	0.00141437	0.0148143	0.0954736	Low	Wildtype	Wildtype	Mutation	Wildtype	Wildtype	Wildtype	Wildtype	Wildtype	Wildtype	Wildtype	Wildtype	Wildtype	Wildtype	Wildtype	Wildtype	Wildtype	Wildtype	Wildtype	Wildtype
CRC222_NT	COAD	female	married	150	47	no	53	Ascending	right-sided	medium	no	II	0	censored	88.2	0	chemo	no	no	no	no	5.01493	Non-Hyper	dMMR	MSI	GS	0.000928073	0.0180506	0.0514152	Low	Wildtype	Wildtype	Wildtype	Mutation	Wildtype	Wildtype	Wildtype	Wildtype	Wildtype	Wildtype	Wildtype	Wildtype	Wildtype	Wildtype	Wildtype	Wildtype	Wildtype	Wildtype	Wildtype
CRC223_NT	COAD	female	married	155	47	no	63	Transverse	right-sided	medium	no	II	0	censored	81.2	0	chemo	no	yes	NA	NA	2.0597	Non-Hyper	pMMR	MSS	CIN-LR	0.00264742	0.014152	0.187071	Low	Wildtype	Wildtype	Wildtype	Wildtype	Wildtype	Wildtype	Wildtype	Wildtype	Wildtype	Wildtype	Wildtype	Wildtype	Wildtype	Wildtype	Wildtype	Wildtype	Wildtype	Wildtype	Wildtype
CRC224_NT	COAD	female	married	163	60	no	59	Descending	left-sided	medium	no	II	0	censored	87.7667	0	chemo	no	yes	NA	yes	0.895522	Non-Hyper	pMMR	MSS	CIN-LR	0.0019563	0.0145297	0.134642	Low	Wildtype	Wildtype	Wildtype	Mutation	Wildtype	Wildtype	Wildtype	Wildtype	Wildtype	Wildtype	Wildtype	Wildtype	Wildtype	Wildtype	Wildtype	Wildtype	Wildtype	Wildtype	Wildtype
CRC218_NT	COAD	male	married	166	60	yes	63	Ascending	right-sided	medium	no	II	0	censored	72.1333	0	chemo	no	yes	no	no	0.955224	Non-Hyper	pMMR	MSS	GS	NA	0.0167259	NA	NA	Wildtype	Wildtype	Wildtype	Wildtype	Wildtype	Wildtype	Wildtype	Wildtype	Wildtype	Wildtype	Wildtype	Wildtype	Wildtype	Wildtype	Wildtype	Wildtype	Wildtype	Mutation	Wildtype
CRC217_NT	COAD	male	married	158	61	no	78	Descending	left-sided	medium	no	II	1	1	18	1	No_adjuvant	yes	yes	NA	NA	1.13433	Non-Hyper	pMMR	MSS	CIN-LR	0.00797261	0.017173	0.464253	High	Wildtype	Wildtype	Wildtype	Mutation	Wildtype	Wildtype	Wildtype	Wildtype	Wildtype	Wildtype	Wildtype	Wildtype	Wildtype	Wildtype	Wildtype	Wildtype	Wildtype	Wildtype	Wildtype
CRC220_NT	COAD	female	married	150	37	no	80	Descending	left-sided	medium	no	II	0	censored	64.6333	0	chemo	no	no	NA	NA	2.26866	Non-Hyper	pMMR	MSS	CIN-LR	0.0183862	0.0144358	1.27365	High	Wildtype	Wildtype;Del	Wildtype	Wildtype	Wildtype	Wildtype	Wildtype	Wildtype	Wildtype	Wildtype	Wildtype	Wildtype	Wildtype	Wildtype	Wildtype	Wildtype	Wildtype	Wildtype	Wildtype
CRC221_NT	COAD	female	married	160	43	no	29	Descending	left-sided	medium	no	II	0	censored	88.1	0	No_adjuvant	no	yes	no	no	6.02985	Non-Hyper	dMMR	MSS	GS	NA	0.0149243	NA	NA	Wildtype	Wildtype	Wildtype	Wildtype	Wildtype	Wildtype	Wildtype	Wildtype	Wildtype	Mutation	Wildtype	Wildtype	Wildtype	Wildtype	Wildtype	Wildtype	Wildtype	Wildtype	Wildtype
CRC219_NT	COAD	male	married	162	78	no	50	Descending	left-sided	medium	no	II	0	censored	11.5667	1	chemo	no	no	no	no	1.22388	Non-Hyper	pMMR	MSS	CIN-LR	0.00276974	0.0209908	0.13195	Low	Wildtype	Wildtype	Wildtype	Wildtype	Wildtype	Wildtype	Wildtype	Wildtype	Wildtype	Wildtype	Wildtype	Wildtype	Wildtype	Wildtype	Wildtype	Wildtype	Wildtype	Wildtype	Wildtype
CRC214_NT	READ	female	married	163	64	no	70	Rectum	left-sided	medium	no	II	0	censored	87.3	0	Unknown	no	no	no	yes	0.402985	Non-Hyper	pMMR	MSS	GS	NA	0.0126152	NA	NA	Wildtype	Wildtype	Mutation	Wildtype	Wildtype	Wildtype	Wildtype	Wildtype	Wildtype	Wildtype	Wildtype	Wildtype	Wildtype	Wildtype	Wildtype	Wildtype	Wildtype	Wildtype	Wildtype
CRC108_NT	READ	male	married	167	55	no	47	Rectum	left-sided	medium	yes	IV	1	1	NA	NA	NA	no	yes	no	no	0.0746269	Non-Hyper	pMMR	MSS	GS	NA	0.00377685	NA	NA	Wildtype	Wildtype	Wildtype	Wildtype	Wildtype	Wildtype	Wildtype	Wildtype	Wildtype	Wildtype	Wildtype	Wildtype	Wildtype	Wildtype	Wildtype	Wildtype	Wildtype	Wildtype	Wildtype
CRC212_NT	READ	female	married	163	59	no	57	Rectum	left-sided	low	no	I	0	censored	87.2	0	No_adjuvant	no	no	NA	NA	0.716418	Non-Hyper	pMMR	MSS	GS	0.00746068	0.0160212	0.465676	Low	Wildtype	Wildtype	Wildtype	Wildtype	Wildtype	Wildtype	Wildtype	Wildtype	Wildtype	Wildtype	Wildtype	Wildtype	Wildtype	Wildtype	Wildtype	Wildtype	Wildtype	Wildtype	Wildtype
CRC215_NT	COAD	female	married	159	52	no	42	Transverse	right-sided	medium	no	II	0	censored	78.5	0	No_adjuvant	no	no	no	no	4.97015	Non-Hyper	dMMR	MSI	GS	NA	0.0154886	NA	NA	Wildtype	Wildtype	Wildtype	Mutation	Mutation	Wildtype	Wildtype	Wildtype	Wildtype	Mutation	Wildtype	Mutation	Wildtype	Wildtype	Wildtype	Wildtype	Wildtype	Wildtype	Wildtype
CRC216_NT	READ	female	married	157	68	no	55	Rectum	left-sided	medium	no	III	1	1	36.0667	1	chemo	no	no	no	no	3.70149	Non-Hyper	pMMR	MSS	CIN-LR	0.0097907	0.0162635	0.602006	High	Wildtype	Wildtype;Del	Wildtype	Wildtype	Wildtype	Wildtype	Wildtype	Wildtype	Wildtype	Wildtype	Wildtype	Wildtype	Wildtype	Wildtype	Wildtype	Wildtype	Wildtype	Wildtype	Wildtype
CRC211_NT	COAD	male	married	172	83	yes	55	Descending	left-sided	medium	yes	IV	1	1	NA	NA	NA	no	yes	yes	no	1.77612	Non-Hyper	pMMR	MSS	CIN-LR	0.013852	0.0142345	0.973129	High	Wildtype	Wildtype;Del	Wildtype	Mutation	Wildtype	Wildtype	Wildtype	Wildtype	Wildtype	Wildtype	Wildtype	Wildtype	Wildtype;Amp	Wildtype	Wildtype	Wildtype	Wildtype	Wildtype	Wildtype
CRC210_NT	READ	female	married	152	68	no	73	Rectum	left-sided	medium	no	III	0	censored	87.0333	0	No_adjuvant	no	no	no	no	1.04478	Non-Hyper	pMMR	MSS	GS	0.0123678	0.0122404	1.0104	High	Wildtype	Wildtype	Wildtype	Mutation	Wildtype	Wildtype	Wildtype	Wildtype	Wildtype	Wildtype	Wildtype	Wildtype	Wildtype	Wildtype	Wildtype	Wildtype	Wildtype	Wildtype	Wildtype
CRC209_NT	COAD	female	married	155	40.5	no	47	Descending	left-sided	mucinous_carcinoma	no	III	0	censored	64.2333	0	chemo	no	no	NA	NA	3.79104	Non-Hyper	pMMR	MSI	GS	0.00679406	0.0132523	0.51267	Low	Wildtype	Wildtype	Wildtype	Wildtype	Wildtype	Wildtype	Wildtype	Wildtype	Wildtype	Wildtype	Mutation	Wildtype	Wildtype	Wildtype	Wildtype	Wildtype	Wildtype	Wildtype	Wildtype
CRC206_NT	READ	male	married	173	68.5	yes	56	Rectum	left-sided	medium	no	III	1	1	31.7	1	No_adjuvant	no	no	no	no	0.343284	Non-Hyper	pMMR	MSS	GS	0.00696817	0.014721	0.473348	Low	Wildtype	Wildtype	Wildtype	Wildtype	Wildtype	Wildtype	Wildtype	Wildtype	Wildtype	Wildtype	Wildtype	Wildtype	Wildtype	Wildtype	Wildtype	Wildtype	Wildtype	Wildtype	Wildtype
CRC208_NT	READ	male	married	163	63	no	74	Rectum	left-sided	medium	yes	IV	0	censored	NA	NA	NA	no	no	no	no	0.328358	Non-Hyper	pMMR	MSS	GS	NA	0.0159412	NA	NA	Wildtype	Wildtype	Mutation	Wildtype	Wildtype	Wildtype	Wildtype	Wildtype	Wildtype	Wildtype	Wildtype	Wildtype	Wildtype	Wildtype	Wildtype	Wildtype	Wildtype	Wildtype	Wildtype
CRC205_NT	COAD	female	married	155	45	no	62	Descending	left-sided	medium	no	II	0	censored	67.2667	0	chemo	no	no	no	no	0.462687	Non-Hyper	pMMR	MSS	GS	NA	0.013943	NA	NA	Wildtype	Wildtype	Wildtype	Wildtype	Wildtype	Wildtype	Wildtype	Wildtype	Wildtype	Wildtype	Wildtype	Wildtype	Wildtype	Wildtype	Wildtype	Wildtype	Wildtype	Wildtype	Wildtype
CRC198_NT	COAD	female	married	148	43.5	no	52	Descending	left-sided	medium	yes	IV	1	1	NA	NA	NA	no	no	no	no	0.402985	Non-Hyper	pMMR	MSS	GS	0.00807523	0.016794	0.480841	High	Wildtype	Wildtype	Wildtype	Wildtype	Wildtype	Wildtype	Wildtype	Wildtype	Wildtype	Wildtype	Wildtype	Wildtype	Wildtype	Wildtype	Wildtype	Wildtype	Wildtype	Wildtype	Wildtype
CRC201_NT	COAD	male	married	164.5	58	no	75	Descending	left-sided	medium	no	II	1	1	10.0333	0	No_adjuvant	no	yes	NA	NA	1.8209	Non-Hyper	pMMR	MSS	CIN-LR	0.0143336	0.0119222	1.20226	High	Wildtype	Wildtype	Wildtype	Mutation	Wildtype	Wildtype	Wildtype	Wildtype	Wildtype	Wildtype	Wildtype	Wildtype	Wildtype	Wildtype	Wildtype	Wildtype	Wildtype	Wildtype	Wildtype
CRC203_NT	COAD	male	married	162	59	yes	75	Ascending	right-sided	low	no	II	0	censored	75.3	0	chemo	no	yes	yes	no	0.0746269	Non-Hyper	pMMR	MSS	GS	NA	0.0155123	NA	NA	Wildtype	Wildtype	Wildtype	Wildtype	Wildtype	Wildtype	Wildtype	Wildtype	Wildtype	Wildtype	Wildtype	Wildtype	Wildtype	Wildtype	Wildtype	Wildtype	Wildtype	Wildtype	Wildtype
CRC202_NT	COAD	female	married	160	58.5	no	49	Ascending	right-sided	medium	no	I	0	censored	87.0333	0	No_adjuvant	no	no	no	no	1.32836	Non-Hyper	pMMR	MSS	CIN-LR	0.00865977	0.0133965	0.646418	High	Wildtype	Wildtype	Wildtype	Mutation	Wildtype	Wildtype	Wildtype	Wildtype	Wildtype	Wildtype	Wildtype	Wildtype	Wildtype	Wildtype	Wildtype	Wildtype	Wildtype	Wildtype	Wildtype
CRC197_NT	COAD	female	married	163	59	no	41	Ascending	right-sided	medium	yes	IV	1	1	NA	NA	NA	no	yes	NA	NA	1.25373	Non-Hyper	pMMR	MSS	CIN-LR	0.00950481	0.0127088	0.747895	High	Wildtype	Wildtype	Wildtype	Wildtype	Wildtype	Wildtype	Wildtype	Wildtype	Wildtype	Wildtype	Wildtype	Wildtype	Wildtype	Wildtype	Wildtype	Wildtype	Wildtype	Wildtype	Wildtype
CRC199_NT	READ	male	married	158	62	no	76	Rectum	left-sided	medium	no	III	1	1	11.4333	1	chemo	no	no	NA	NA	1.97015	Non-Hyper	pMMR	MSS	CIN-LR	0.0111143	0.0123768	0.897995	High	Wildtype	Wildtype;Del	Wildtype	Wildtype	Wildtype	Wildtype	Wildtype	Wildtype	Wildtype	Wildtype	Wildtype	Wildtype	Wildtype	Wildtype	Wildtype	Wildtype	Wildtype	Wildtype	Wildtype
CRC768_NT	READ	female	married	152	48	no	67	Rectum	left-sided	medium	yes	IV	0	censored	NA	NA	NA	no	no	no	no	1.1194	Non-Hyper	NA	MSS	GS	NA	0.0070113	NA	NA	Wildtype	Wildtype	Wildtype	Wildtype	Wildtype	Wildtype	Mutation	Wildtype	Wildtype	Mutation	Wildtype	Wildtype	Wildtype	Wildtype	Wildtype	Wildtype	Wildtype	Wildtype	Mutation
CRC190_NT	READ	male	married	172	62.5	yes	71	Rectum	left-sided	low	no	III	1	1	1.63333	1	chemo	no	no	yes	NA	0.477612	Non-Hyper	pMMR	MSS	GS	0.0102387	0.0141977	0.721147	High	Wildtype	Wildtype	Wildtype	Wildtype	Mutation	Wildtype	Wildtype	Wildtype	Wildtype	Wildtype	Wildtype	Wildtype	Wildtype	Wildtype	Wildtype	Wildtype	Wildtype	Wildtype	Wildtype
CRC193_NT	COAD	female	married	155	69.5	no	45	Ascending	right-sided	low	no	III	0	censored	70.6667	0	chemo	no	no	yes	no	1.14925	Non-Hyper	pMMR	MSS	GS	0.00720535	0.0115144	0.625767	Low	Wildtype	Wildtype	Wildtype	Wildtype	Wildtype	Wildtype	Wildtype	Wildtype	Wildtype	Wildtype	Wildtype	Wildtype	Wildtype;Amp	Wildtype	Wildtype	Wildtype	Wildtype	Wildtype	Wildtype
CRC194_NT	COAD	male	married	170	61	no	53	Ascending	right-sided	medium	no	II	0	censored	65.4333	0	No_adjuvant	no	no	no	no	0.164179	Non-Hyper	pMMR	MSS	GS	NA	0.0155686	NA	NA	Wildtype	Wildtype	Mutation	Wildtype	Wildtype	Wildtype	Wildtype	Wildtype	Wildtype	Wildtype	Wildtype	Wildtype	Wildtype	Wildtype	Wildtype	Wildtype	Wildtype	Wildtype	Wildtype
CRC196_NT	COAD	female	married	155	47	no	57	Descending	left-sided	medium	no	III	0	censored	37.8667	0	chemo	no	no	no	no	1.50746	Non-Hyper	pMMR	MSS	GS	0.0111679	0.0141383	0.789904	High	Wildtype	Wildtype	Wildtype	Wildtype	Wildtype	Wildtype	Wildtype	Wildtype	Wildtype	Wildtype	Wildtype	Wildtype	Wildtype	Wildtype	Wildtype	Wildtype	Wildtype	Wildtype	Wildtype
CRC185_NT	COAD	male	married	163	59	no	68	Descending	left-sided	medium	yes	IV	1	1	NA	NA	NA	no	no	no	no	3.26866	Non-Hyper	pMMR	MSS	CIN-LR	0.0140306	0.0139878	1.00305	High	Wildtype	Wildtype;Del	Wildtype	Wildtype	Wildtype	Wildtype	Wildtype	Wildtype	Wildtype	Wildtype	Wildtype	Wildtype	Wildtype	Wildtype	Wildtype	Wildtype	Wildtype	Wildtype	Wildtype
CRC195_NT	READ	male	married	168	68	no	54	Rectum	left-sided	medium	no	I	0	censored	86.3333	0	chemo	no	no	no	no	0.746269	Non-Hyper	pMMR	MSS	GS	0.00786709	0.0142674	0.551405	High	Wildtype	Wildtype	Mutation	Wildtype	Wildtype	Wildtype	Wildtype	Wildtype	Wildtype	Wildtype	Wildtype	Wildtype	Wildtype	Wildtype	Wildtype	Wildtype	Wildtype	Wildtype	Wildtype
CRC192_NT	READ	male	married	173	78	no	77	Rectum	left-sided	medium	no	III	1	1	16.2333	1	No_adjuvant	no	no	no	no	0.298507	Non-Hyper	pMMR	MSS	GS	0.00673942	0.0154512	0.436175	Low	Wildtype	Wildtype	Wildtype	Wildtype	Wildtype	Wildtype	Wildtype	Wildtype	Wildtype	Wildtype	Wildtype	Wildtype	Wildtype	Wildtype	Wildtype	Wildtype	Wildtype	Wildtype	Wildtype
CRC191_NT	COAD	male	married	176	71	yes	78	Ascending	right-sided	medium	no	I	0	censored	63.4667	0	No_adjuvant	no	no	NA	NA	7.76119	Non-Hyper	dMMR	MSI	GS	NA	0.00982005	NA	NA	Wildtype	Wildtype	Wildtype	Wildtype	Mutation	Wildtype	Wildtype	Wildtype	Wildtype	Wildtype	Wildtype	Wildtype	Mutation	Wildtype	Wildtype	Wildtype	Wildtype	Wildtype	Wildtype
CRC187_NT	READ	male	married	165	60	no	42	Rectum	left-sided	medium	no	II	0	censored	83.9667	0	chemo	no	yes	no	no	1.97015	Non-Hyper	pMMR	MSS	CIN-LR	0.00804261	0.0118599	0.678132	High	Wildtype	Wildtype	Mutation	Wildtype	Wildtype	Wildtype	Wildtype	Wildtype	Wildtype	Wildtype	Wildtype	Wildtype	Wildtype	Wildtype	Wildtype	Wildtype	Wildtype	Wildtype	Wildtype
CRC188_NT	COAD	male	married	175	76	no	54	Descending	left-sided	low	no	II	0	censored	86.7333	0	chemo	no	no	no	no	1.25373	Non-Hyper	pMMR	MSS	GS	0.00910894	0.0155486	0.585836	High	Wildtype	Wildtype	Wildtype	Mutation	Wildtype	Wildtype	Wildtype	Wildtype	Wildtype	Wildtype	Wildtype	Wildtype	Wildtype	Wildtype	Wildtype	Wildtype	Wildtype	Wildtype	Wildtype
CRC182_NT	COAD	male	married	163	59	yes	56	Descending	left-sided	low	no	II	0	censored	69.3	0	No_adjuvant	no	no	no	no	0.58209	Non-Hyper	pMMR	MSS	GS	NA	0.0179857	NA	NA	Wildtype	Wildtype	Wildtype	Mutation	Wildtype	Wildtype	Wildtype	Wildtype	Wildtype	Wildtype	Wildtype	Wildtype	Wildtype	Wildtype	Wildtype	Wildtype	Wildtype	Wildtype	Wildtype
CRC180_NT	COAD	male	married	168	52	no	38	Descending	left-sided	medium	no	I	0	censored	70.2667	0	chemo	no	no	no	no	4.26866	Non-Hyper	dMMR	MSI	GS	0.00731147	0.016068	0.455033	Low	Mutation	Wildtype	Wildtype	Mutation	Wildtype	Wildtype	Wildtype	Wildtype	Wildtype	Wildtype	Wildtype	Mutation	Wildtype	Wildtype	Wildtype	Wildtype	Wildtype	Wildtype	Wildtype
CRC179_NT	COAD	female	married	150	45	no	81	Descending	left-sided	medium	no	II	0	censored	84.9333	0	No_adjuvant	yes	yes	NA	NA	1.86567	Non-Hyper	NA	MSS	CIN-LR	0.0139906	0.0239034	0.585296	High	Wildtype	Wildtype	Wildtype	Wildtype	Wildtype	Wildtype	Wildtype	Wildtype	Wildtype	Wildtype	Wildtype	Wildtype	Wildtype	Wildtype	Wildtype	Wildtype	Wildtype	Wildtype	Wildtype
CRC184_NT	READ	male	married	167	77	yes	59	Rectum	left-sided	medium	no	III	1	1	42.1333	1	chemo	no	no	NA	NA	1.61194	Non-Hyper	pMMR	MSS	CIN-LR	0.00845812	0.0120145	0.703993	High	Wildtype	Wildtype	Wildtype	Wildtype	Wildtype	Wildtype	Wildtype	Wildtype	Wildtype	Wildtype	Wildtype	Wildtype	Wildtype	Wildtype	Wildtype	Wildtype	Wildtype	Wildtype	Wildtype
CRC183_NT	COAD	male	married	168	64.5	no	57	Descending	left-sided	medium	no	II	0	censored	12.0667	1	chemo	no	no	NA	NA	0.447761	Non-Hyper	pMMR	MSS	GS	NA	0.0230109	NA	NA	Wildtype	Wildtype	Wildtype	Wildtype	Wildtype	Wildtype	Wildtype	Wildtype	Wildtype	Wildtype	Wildtype	Wildtype	Wildtype	Wildtype	Wildtype	Wildtype	Wildtype	Wildtype	Wildtype
CRC181_NT	READ	male	married	171.5	65	no	59	Rectum	left-sided	medium	no	I	0	censored	85.3667	0	No_adjuvant	no	no	no	no	0.522388	Non-Hyper	pMMR	MSS	GS	0.00808498	0.0232711	0.347425	High	Wildtype	Wildtype	Wildtype	Mutation	Wildtype	Wildtype	Wildtype	Wildtype	Wildtype	Wildtype	Wildtype	Wildtype	Wildtype	Wildtype	Wildtype	Wildtype	Wildtype	Wildtype	Wildtype
CRC177_NT	COAD	male	married	165.5	81.5	no	48	Ascending	right-sided	medium	no	III	0	censored	82	0	chemo	no	no	NA	NA	0.552239	Non-Hyper	pMMR	MSS	GS	NA	0.0159327	NA	NA	Wildtype	Wildtype	Wildtype	Wildtype	Wildtype	Wildtype	Wildtype	Wildtype	Wildtype	Mutation	Wildtype	Wildtype	Wildtype	Wildtype	Wildtype	Wildtype	Wildtype	Wildtype	Wildtype
CRC172_NT	READ	male	married	162	59	yes	77	Rectum	left-sided	medium	no	II	0	censored	86.3333	0	No_adjuvant	no	no	no	no	0.477612	Non-Hyper	pMMR	MSS	GS	NA	0.0129194	NA	NA	Wildtype	Wildtype	Wildtype	Wildtype	Wildtype	Wildtype	Wildtype	Wildtype	Wildtype	Wildtype	Wildtype	Wildtype	Wildtype	Wildtype	Wildtype	Wildtype	Wildtype	Wildtype	Wildtype
CRC175_NT	COAD	female	married	144	35	no	82	Ascending	right-sided	low	yes	IV	1	1	NA	NA	NA	no	no	no	no	0.776119	Non-Hyper	pMMR	MSS	GS	0.00439392	0.0197759	0.222186	Low	Wildtype	Wildtype	Wildtype	Wildtype	Wildtype	Wildtype	Wildtype	Wildtype	Wildtype	Wildtype	Wildtype	Wildtype	Wildtype	Wildtype	Wildtype	Wildtype	Wildtype	Wildtype	Wildtype
CRC173_NT	COAD	male	married	167	47.5	no	60	Descending	left-sided	medium	no	III	0	censored	81.4	0	chemo	no	no	no	no	0.0298507	Non-Hyper	pMMR	MSS	GS	0.00806965	0.0182787	0.441479	High	Wildtype	Wildtype	Wildtype	Wildtype	Wildtype	Wildtype	Wildtype	Wildtype	Wildtype	Wildtype	Wildtype	Wildtype	Wildtype	Wildtype	Wildtype	Wildtype	Wildtype	Wildtype	Wildtype
CRC174_NT	READ	male	married	163	59	no	60	Rectum	left-sided	medium	no	III	1	1	64.1	1	No_adjuvant	no	no	NA	no	1.44776	Non-Hyper	pMMR	MSS	GS	0.00789413	0.0169373	0.466079	High	Wildtype	Wildtype	Wildtype	Wildtype	Wildtype	Wildtype	Wildtype	Wildtype	Wildtype	Wildtype	Wildtype	Wildtype	Wildtype	Wildtype	Wildtype	Wildtype	Wildtype	Wildtype	Wildtype
CRC171_NT	READ	female	married	160	60.5	no	31	Rectum	left-sided	medium	no	III	0	censored	82.1	0	No_adjuvant	no	no	yes	no	0.552239	Non-Hyper	pMMR	MSS	GS	0.00690105	0.0161909	0.42623	Low	Wildtype	Wildtype	Mutation	Wildtype	Wildtype	Wildtype	Wildtype	Wildtype	Wildtype	Wildtype	Wildtype	Wildtype	Wildtype	Wildtype	Wildtype	Wildtype	Wildtype	Wildtype	Wildtype
CRC170_NT	COAD	female	married	161	62	no	65	Descending	left-sided	mucinous_carcinoma	no	III	1	1	27.3667	1	chemo	no	yes	no	no	0.313433	Non-Hyper	pMMR	MSS	GS	0.00531068	0.0151747	0.349969	Low	Wildtype	Wildtype	Wildtype	Wildtype	Wildtype	Wildtype	Wildtype	Wildtype	Wildtype	Wildtype	Wildtype	Wildtype	Wildtype	Wildtype	Wildtype	Wildtype	Wildtype	Wildtype	Wildtype
CRC169_NT	COAD	male	married	164	64	no	53	Ascending	right-sided	low	no	III	0	censored	69.5	0	chemo	no	yes	no	no	3.9403	Non-Hyper	dMMR	MSS	GS	NA	0.0172714	NA	NA	Wildtype	Wildtype	Wildtype	Mutation	Wildtype	Wildtype	Wildtype	Wildtype	Wildtype	Wildtype	Wildtype	Mutation	Wildtype	Wildtype	Wildtype	Wildtype	Wildtype	Wildtype	Wildtype
CRC167_NT	READ	male	married	180	81	no	69	Rectum	left-sided	medium	no	III	0	censored	76.0667	0	chemo	no	no	no	no	1.14925	Non-Hyper	pMMR	MSS	CIN-LR	0.00747675	0.0145627	0.513416	Low	Wildtype	Wildtype	Wildtype	Mutation	Wildtype	Wildtype	Wildtype	Wildtype	Wildtype	Wildtype	Wildtype	Wildtype	Wildtype	Wildtype	Wildtype	Wildtype	Wildtype	Wildtype	Wildtype
CRC168_NT	COAD	male	married	164	57.5	yes	22	Descending	left-sided	low	no	II	0	censored	71.3667	0	chemo	yes	yes	no	no	16.0896	Hyper	dMMR	MSS	Hypermutated	NA	0.0159261	NA	NA	Wildtype	Wildtype	Mutation	Wildtype	Wildtype	Wildtype	Wildtype	Wildtype	Wildtype	Wildtype	Wildtype	Wildtype	Wildtype	Wildtype	Mutation	Wildtype	Wildtype	Wildtype	Wildtype
CRC164_NT	READ	male	married	168	61	no	67	Rectum	left-sided	medium	no	II	1	1	48.2333	1	chemo	no	no	NA	NA	1.10448	Non-Hyper	pMMR	MSS	GS	0.00897182	0.020484	0.43799	High	Wildtype	Wildtype	Wildtype	Mutation	Wildtype	Wildtype	Wildtype	Wildtype	Wildtype	Wildtype	Wildtype	Wildtype	Wildtype	Wildtype	Wildtype	Wildtype	Wildtype	Wildtype	Wildtype
CRC162_NT	COAD	male	married	153	51	no	63	Ascending	right-sided	high	no	I	0	censored	68.7	0	No_adjuvant	no	no	no	no	0.179104	Non-Hyper	pMMR	MSS	GS	0.0292677	0.0122158	2.39589	High	Wildtype	Wildtype	Wildtype	Wildtype	Wildtype	Wildtype	Wildtype	Wildtype	Wildtype	Wildtype	Wildtype	Wildtype	Wildtype	Wildtype	Wildtype	Wildtype	Wildtype	Wildtype	Wildtype
CRC163_NT	COAD	female	married	160	52.5	no	50	Descending	left-sided	medium	no	III	0	censored	58.1333	0	chemo	no	no	no	no	1.31343	Non-Hyper	pMMR	MSS	CIN-LR	0.00755295	0.0157784	0.47869	High	Wildtype	Wildtype;Del	Wildtype	Mutation	Wildtype	Wildtype	Wildtype	Wildtype	Wildtype	Wildtype	Wildtype	Wildtype	Wildtype	Wildtype	Wildtype	Wildtype	Wildtype	Wildtype	Wildtype
CRC160_NT	COAD	female	married	160	54	no	36	Descending	left-sided	mucinous_carcinoma	no	II	0	censored	38.2333	0	chemo	no	no	NA	NA	0.61194	Non-Hyper	pMMR	MSS	GS	0.00813343	0.0169792	0.479022	High	Wildtype	Wildtype	Mutation	Wildtype	Wildtype	Wildtype	Wildtype	Wildtype	Wildtype	Wildtype	Wildtype	Wildtype	Wildtype	Wildtype	Mutation	Wildtype	Wildtype	Wildtype	Wildtype
CRC159_NT	COAD	female	married	155	45	no	51	Ascending	right-sided	low	no	II	0	censored	73.5	0	No_adjuvant	no	no	NA	NA	6.61194	Non-Hyper	dMMR	MSI	GS	NA	0.0131094	NA	NA	Wildtype	Wildtype	Wildtype	Wildtype	Wildtype	Wildtype	Wildtype	Wildtype	Wildtype	Wildtype	Wildtype	Wildtype	Wildtype	Mutation	Wildtype	Wildtype	Wildtype	Wildtype	Wildtype
CRC161_NT	READ	male	married	165	72	no	82	Rectum	left-sided	low	yes	IV	1	1	NA	NA	NA	no	no	yes	no	0.716418	Non-Hyper	pMMR	MSS	GS	0.00835444	0.0134488	0.621204	High	Wildtype	Wildtype	Wildtype	Wildtype	Wildtype	Wildtype	Wildtype	Wildtype	Wildtype	Wildtype	Wildtype	Wildtype	Wildtype	Wildtype	Wildtype	Wildtype	Wildtype	Wildtype	Wildtype
CRC157_NT	COAD	female	married	156	49	no	77	Ascending	right-sided	medium	no	I	0	censored	85.6333	0	No_adjuvant	no	no	no	no	0.507463	Non-Hyper	pMMR	MSS	GS	NA	0.0125804	NA	NA	Wildtype	Wildtype	Wildtype	Wildtype	Wildtype	Wildtype	Wildtype	Wildtype	Wildtype	Wildtype	Wildtype	Wildtype	Wildtype	Wildtype	Wildtype	Wildtype	Wildtype	Wildtype	Wildtype
CRC158_NT	COAD	female	married	154	47	no	60	Descending	left-sided	medium	yes	IV	1	1	NA	NA	NA	no	no	no	no	1.23881	Non-Hyper	pMMR	MSS	CIN-LR	NA	0.0133108	NA	NA	Wildtype	Wildtype;Del	Wildtype	Wildtype	Wildtype	Wildtype	Wildtype	Wildtype	Wildtype	Wildtype	Mutation	Wildtype	Wildtype	Wildtype	Wildtype	Wildtype	Wildtype	Wildtype	Wildtype
CRC156_NT	READ	female	married	145	35.5	no	74	Rectum	left-sided	medium	no	III	0	censored	70.7667	0	No_adjuvant	no	no	no	no	1.56716	Non-Hyper	pMMR	MSS	GS	0.00946525	0.0187211	0.505591	High	Wildtype	Wildtype	Wildtype	Wildtype;Del	Wildtype	Wildtype	Wildtype	Wildtype	Wildtype	Mutation	Wildtype	Wildtype	Wildtype	Wildtype	Wildtype	Wildtype	Wildtype	Mutation	Wildtype
CRC787_NT	READ	male	married	175	75	yes	58	Rectum	left-sided	medium	yes	IV	1	1	NA	NA	NA	no	yes	yes	yes	2.59701	Non-Hyper	pMMR	MSS	GS	NA	0.0135466	NA	NA	Wildtype	Wildtype	Wildtype	Mutation	Wildtype	Wildtype	Mutation	Wildtype	Wildtype	Wildtype	Wildtype	Wildtype	Wildtype	Wildtype	Wildtype	Wildtype	Wildtype	Wildtype	Wildtype
CRC825_NT	COAD	female	married	150	59	no	67	Transverse	right-sided	medium	no	II	0	censored	46.8667	1	chemo	no	no	yes	no	2.71642	Non-Hyper	pMMR	MSS	CIN-LR	0.00584373	0.0135758	0.430454	Low	Wildtype	Wildtype	Wildtype	Mutation	Mutation	Wildtype	Wildtype	Mutation	Mutation	Mutation	Wildtype	Mutation	Wildtype	Wildtype	Wildtype;Del	Wildtype	Mutation	Mutation	Wildtype
CRC798_NT	COAD	female	married	145	43	no	79	Descending	left-sided	medium	no	II	1	1	20.1333	1	No_adjuvant	no	no	no	no	3.92537	Non-Hyper	pMMR	MSS	CIN-LR	0.00897443	0.0116674	0.769188	High	Mutation	Wildtype;Del	Wildtype	Mutation	Wildtype	Wildtype	Mutation	Wildtype	Wildtype	Mutation	Wildtype	Wildtype	Wildtype	Wildtype	Wildtype	Wildtype	Wildtype	Mutation	Wildtype
CRC757_NT	COAD	female	married	160	70	no	57	Descending	left-sided	low	no	III	0	censored	70.4333	0	chemo	no	no	no	no	1.97015	Non-Hyper	pMMR	MSS	GS	0.00426803	0.0125911	0.338972	Low	Wildtype	Wildtype	Wildtype	Mutation	Wildtype	Wildtype	Mutation	Wildtype	Wildtype	Wildtype	Wildtype	Wildtype	Wildtype	Wildtype	Mutation	Mutation	Wildtype	Wildtype	Wildtype
CRC779_NT	COAD	male	married	165	55	yes	58	Transverse	right-sided	medium	yes	IV	1	1	NA	NA	NA	no	no	yes	no	2.35821	Non-Hyper	pMMR	MSS	GS	0.00578713	0.0103195	0.560797	Low	Wildtype	Wildtype	Wildtype	Wildtype	Wildtype	Wildtype	Mutation	Wildtype	Wildtype	Wildtype	Wildtype	Wildtype	Wildtype	Wildtype	Wildtype	Wildtype	Wildtype	Wildtype	Mutation
CRC817_NT	COAD	male	married	164	56	yes	41	Descending	left-sided	medium	no	III	0	censored	84.9	0	chemo	no	yes	yes	yes	1.79104	Non-Hyper	pMMR	MSS	CIN-LR	0.00445032	0.0144428	0.308135	Low	Mutation	Wildtype	Mutation	Mutation	Wildtype	Wildtype	Wildtype	Wildtype	Wildtype	Wildtype	Wildtype	Mutation	Wildtype	Wildtype	Wildtype	Wildtype	Wildtype	Wildtype	Wildtype
CRC809_NT	READ	male	married	165	47	no	83	Rectum	left-sided	medium	no	I	0	censored	84.9667	0	No_adjuvant	no	no	no	no	5.80597	Non-Hyper	pMMR	MSS	CIN-HR	0.00480841	0.0216751	0.22184	Low	Mutation	Wildtype	Wildtype	Mutation	Wildtype	Wildtype	Mutation	Wildtype	Wildtype	Mutation	Wildtype	Wildtype	Wildtype	Wildtype	Mutation;Del	Wildtype	Wildtype	Wildtype	Wildtype
CRC796_NT	COAD	male	married	165	69	no	68	Ascending	right-sided	medium	no	III	0	censored	66.4	0	chemo	no	no	yes	no	1.64179	Non-Hyper	pMMR	MSS	CIN-HR	0.00364587	0.0161173	0.226209	Low	Wildtype	Mutation	Wildtype	Wildtype	Wildtype	Wildtype	Mutation	Wildtype	Wildtype	Wildtype	Mutation	Wildtype	Wildtype	Wildtype	Mutation	Wildtype	Wildtype	Wildtype	Wildtype
CRC801_NT	READ	male	married	163	59	yes	48	Rectum	left-sided	medium	no	I	0	censored	72.7667	0	No_adjuvant	no	no	no	no	1.1194	Non-Hyper	pMMR	MSS	CIN-HR	0.00333187	0.0143876	0.23158	Low	Wildtype	Wildtype	Wildtype	Wildtype	Wildtype	Wildtype	Wildtype	Wildtype	Wildtype	Wildtype	Wildtype	Wildtype	Wildtype	Wildtype	Wildtype	Wildtype	Wildtype	Wildtype	Wildtype
CRC794_NT	COAD	male	married	177	57	no	59	Descending	left-sided	medium	no	I	0	censored	84.7333	0	No_adjuvant	no	no	no	no	2.40299	Non-Hyper	pMMR	MSS	CIN-LR	0.00886515	0.0293543	0.302005	High	Wildtype	Wildtype	Mutation	Mutation	Wildtype	Wildtype	Wildtype	Wildtype	Wildtype	Wildtype	Wildtype	Wildtype	Wildtype	Wildtype	Wildtype	Wildtype	Wildtype	Wildtype	Wildtype
CRC820_NT	READ	female	married	159	40	no	66	Rectum	left-sided	medium	no	I	0	censored	66.2667	0	No_adjuvant	no	yes	yes	NA	2.31343	Non-Hyper	pMMR	MSS	GS	0.00423384	0.0179146	0.236335	Low	Wildtype	Wildtype	Wildtype	Mutation	Wildtype	Wildtype	Wildtype	Wildtype	Wildtype	Wildtype	Wildtype	Wildtype	Wildtype	Wildtype	Wildtype	Wildtype	Wildtype	Wildtype	Wildtype
CRC760_NT	READ	female	married	155	48	no	62	Rectum	left-sided	medium	no	III	0	censored	44.8333	0	No_adjuvant	no	no	no	yes	0.835821	Non-Hyper	pMMR	MSS	GS	0.00544028	0.00895783	0.607321	Low	Wildtype	Wildtype	Wildtype	Wildtype	Wildtype	Wildtype	Wildtype	Wildtype	Wildtype	Wildtype	Wildtype	Wildtype	Wildtype	Wildtype	Wildtype	Wildtype	Wildtype	Wildtype	Wildtype
CRC784_NT	COAD	male	married	163	59	no	69	Descending	left-sided	medium	no	III	0	censored	84.5	0	chemo	no	no	no	no	3.34328	Non-Hyper	pMMR	MSS	CIN-HR	0.00588558	0.0106579	0.552225	Low	Wildtype	Wildtype	Mutation	Mutation	Wildtype	Wildtype	Wildtype	Wildtype	Wildtype	Wildtype	Mutation	Wildtype	Wildtype	Wildtype	Wildtype	Wildtype	Wildtype	Wildtype	Wildtype
CRC765_NT	COAD	male	married	168	59	yes	73	Descending	left-sided	medium	no	II	0	censored	30.1667	1	No_adjuvant	no	no	no	no	3.04478	Non-Hyper	pMMR	MSS	CIN-LR	0.00754199	0.00841272	0.896498	Low	Wildtype	Wildtype	Mutation	Mutation	Wildtype	Wildtype	Wildtype	Wildtype	Wildtype	Wildtype	Wildtype	Wildtype	Wildtype	Wildtype	Wildtype	Wildtype	Wildtype	Wildtype	Wildtype
CRC815_NT	COAD	male	married	164	75	no	57	Descending	left-sided	low	no	III	0	censored	61.4333	0	chemo	no	yes	yes	no	2.64179	Non-Hyper	pMMR	MSS	CIN-LR	0.00594325	0.00827852	0.717913	Low	Mutation	Wildtype	Mutation	Mutation	Wildtype	Wildtype	Mutation	Wildtype	Wildtype	Wildtype	Wildtype	Wildtype	Wildtype	Wildtype	Wildtype	Mutation	Wildtype	Mutation	Wildtype
CRC764_NT	COAD	female	married	163	51	no	47	Transverse	right-sided	medium	no	III	0	censored	78.1667	0	chemo	no	no	yes	no	3.1791	Non-Hyper	pMMR	MSS	CIN-LR	0.00519666	0.00838619	0.619669	Low	Wildtype	Wildtype	Mutation	Mutation	Wildtype	Wildtype	Mutation	Wildtype	Wildtype	Wildtype	Wildtype	Wildtype	Wildtype	Wildtype	Wildtype	Wildtype	Wildtype	Wildtype	Wildtype
CRC776_NT	COAD	male	married	165	55	no	53	Ascending	right-sided	low	no	II	0	censored	72.7333	0	chemo	no	no	no	no	172.224	Hyper	pMMR	MSS	Hypermutated	0.00430763	0.0205857	0.209253	Low	Mutation	Wildtype	Mutation	Mutation	Mutation	Wildtype	Mutation	Wildtype	Wildtype	Mutation	Mutation	Mutation	Wildtype	Wildtype	Mutation	Mutation	Wildtype	Wildtype	Wildtype
CRC781_NT	READ	male	married	165	49.5	yes	49	Rectum	left-sided	medium	yes	IV	0	censored	NA	NA	NA	no	no	no	no	0.537313	Non-Hyper	pMMR	MSS	GS	0.00589708	0.00998863	0.59038	Low	Wildtype	Wildtype	Mutation	Mutation	Wildtype	Wildtype	Wildtype	Wildtype	Wildtype	Wildtype	Wildtype	Wildtype	Wildtype	Wildtype	Wildtype	Wildtype	Wildtype	Wildtype	Wildtype
CRC813_NT	READ	female	married	155	56	no	73	Rectum	left-sided	medium	yes	IV	1	1	NA	NA	NA	no	no	no	yes	2.23881	Non-Hyper	pMMR	MSS	CIN-LR	0.00351266	0.0076555	0.458841	Low	Wildtype	Wildtype;Del	Mutation	Wildtype	Wildtype	Wildtype	Mutation	Wildtype	Wildtype	Wildtype	Wildtype	Wildtype	Wildtype	Wildtype	Wildtype	Wildtype	Wildtype	Wildtype	Wildtype
CRC783_NT	READ	female	married	162	56	no	74	Rectum	left-sided	medium	no	I	0	censored	83.7	0	No_adjuvant	no	no	no	no	2.56716	Non-Hyper	pMMR	MSS	CIN-LR	0.00640317	0.00850313	0.753037	Low	Wildtype	Wildtype	Mutation	Mutation	Wildtype	Wildtype	Mutation	Wildtype	Wildtype	Wildtype	Wildtype	Wildtype	Wildtype	Wildtype	Wildtype	Wildtype	Wildtype	Wildtype	Wildtype
CRC821_NT	COAD	male	married	159	58	yes	82	Descending	left-sided	high	no	I	0	censored	84.4667	0	No_adjuvant	no	yes	no	no	1.8209	Non-Hyper	pMMR	MSS	GS	0.00937872	0.010901	0.860351	High	Wildtype	Wildtype	Wildtype	Mutation	Wildtype	Wildtype	Mutation	Wildtype	Wildtype	Mutation	Wildtype	Wildtype	Wildtype	Wildtype	Wildtype	Wildtype	Mutation	Wildtype	Wildtype
CRC790_NT	COAD	male	married	170	78	no	63	Descending	left-sided	low	no	III	0	censored	82.2667	0	chemo	no	yes	no	yes	1.59701	Non-Hyper	pMMR	MSS	GS	0.00382377	0.00788843	0.484732	Low	Wildtype	Wildtype	Mutation	Mutation	Wildtype	Wildtype	Wildtype	Mutation	Wildtype	Wildtype	Wildtype	Wildtype	Wildtype	Wildtype	Wildtype	Wildtype	Wildtype	Wildtype	Wildtype
CRC759_NT	READ	male	married	160	59	yes	62	Rectum	left-sided	medium	no	III	0	censored	84.7667	0	chemo	no	no	no	yes	1.01493	Non-Hyper	pMMR	MSS	GS	0.00476397	0.00719825	0.661823	Low	Wildtype	Wildtype	Mutation	Mutation	Wildtype	Wildtype	Wildtype	Wildtype	Wildtype	Mutation	Wildtype	Wildtype	Wildtype	Wildtype	Wildtype	Wildtype	Wildtype	Wildtype	Wildtype
CRC789_NT	COAD	male	married	165	56	yes	73	Transverse	right-sided	low	no	III	0	censored	68.0667	0	chemo	no	no	yes	yes	1.49254	Non-Hyper	pMMR	MSS	GS	NA	0.00549086	NA	NA	Wildtype	Wildtype	Mutation	Wildtype	Wildtype	Wildtype	Wildtype	Wildtype	Wildtype	Wildtype	Wildtype	Wildtype	Wildtype	Wildtype	Wildtype	Wildtype	Wildtype	Wildtype	Wildtype
CRC747_NT	COAD	female	married	158	55	no	58	Descending	left-sided	medium	no	I	0	censored	63.5333	0	No_adjuvant	yes	yes	no	no	4.14925	Non-Hyper	pMMR	MSS	CIN-LR	0.0065867	0.00594131	1.10863	Low	Wildtype	Wildtype;Del	Mutation	Mutation	Wildtype	Wildtype	Wildtype	Mutation	Wildtype	Wildtype	Mutation	Wildtype	Wildtype	Wildtype	Wildtype	Wildtype	Wildtype	Wildtype	Wildtype
CRC769_NT	COAD	female	married	147	53	no	61	Transverse	right-sided	medium	no	II	0	censored	70.2	0	No_adjuvant	yes	yes	no	no	24.1642	Hyper	dMMR	MSI	Hypermutated	0.0017335	0.00691337	0.250746	Low	Mutation	Wildtype	Wildtype	Mutation	Wildtype	Wildtype	Mutation	Wildtype	Wildtype	Wildtype	Wildtype	Mutation	Wildtype	Wildtype	Wildtype	Wildtype	Wildtype	Mutation	Mutation
CRC754_NT	READ	female	married	159	55	no	58	Rectum	left-sided	medium	no	II	0	censored	0.233333	0	No_adjuvant	no	no	no	no	0.597015	Non-Hyper	pMMR	MSS	GS	0.00353785	0.00757246	0.467199	Low	Wildtype	Wildtype	Mutation	Mutation	Wildtype	Wildtype	Wildtype	Wildtype	Mutation	Wildtype	Wildtype	Wildtype	Wildtype	Wildtype	Wildtype	Wildtype	Wildtype	Wildtype	Wildtype
CRC751_NT	COAD	male	married	164	62	no	32	Descending	left-sided	low	no	III	0	censored	63.4	0	chemo	no	no	yes	yes	0.567164	Non-Hyper	pMMR	MSS	GS	NA	0.0100482	NA	NA	Wildtype	Mutation	Mutation	Mutation	Wildtype	Wildtype	Wildtype	Wildtype	Wildtype	Wildtype	Wildtype	Wildtype	Wildtype	Wildtype	Wildtype	Wildtype	Wildtype	Wildtype	Wildtype
CRC712_NT	COAD	male	married	166	63.5	yes	66	Descending	left-sided	medium	yes	IV	1	1	NA	NA	NA	no	no	NA	NA	1.83582	Non-Hyper	NA	MSS	CIN-HR	0.00383883	0.0100157	0.383282	Low	Mutation	Mutation	Wildtype	Wildtype	Wildtype	Wildtype	Wildtype	Wildtype	Wildtype	Wildtype	Wildtype	Wildtype	Wildtype	Wildtype	Wildtype;Del	Wildtype	Wildtype	Wildtype	Wildtype
CRC766_NT	COAD	male	married	171	67	no	51	Transverse	right-sided	medium	no	II	0	censored	70.9333	0	chemo	no	no	no	yes	19.8209	Hyper	dMMR	MSI	Hypermutated	0.00284982	0.00656142	0.43433	Low	Wildtype	Wildtype	Mutation	Mutation	Wildtype	Wildtype	Wildtype	Wildtype	Wildtype	Wildtype	Mutation	Mutation	Mutation	Mutation	Wildtype	Wildtype	Wildtype	Mutation	Wildtype
CRC762_NT	COAD	male	married	172	42	yes	77	Descending	left-sided	medium	no	III	1	1	5.83333	1	No_adjuvant	no	no	yes	yes	1.44776	Non-Hyper	pMMR	MSS	GS	0.00564162	0.00893303	0.631546	Low	Mutation	Wildtype;Del	Mutation	Mutation	Wildtype	Mutation	Mutation	Wildtype	Wildtype	Wildtype	Wildtype	Wildtype	Wildtype	Wildtype	Wildtype	Wildtype	Wildtype	Wildtype	Wildtype
CRC810_NT	READ	female	married	152	67	no	62	Rectum	left-sided	medium	yes	IV	1	1	NA	NA	NA	no	no	yes	no	2.38806	Non-Hyper	pMMR	MSS	CIN-LR	0.00312461	0.00820748	0.380703	Low	Wildtype	Wildtype	Mutation	Mutation	Wildtype	Wildtype	Mutation	Wildtype	Wildtype	Wildtype	Wildtype	Wildtype	Wildtype	Wildtype	Wildtype	Wildtype	Wildtype	Wildtype	Wildtype
CRC777_NT	COAD	male	married	163	62	yes	47	Ascending	right-sided	medium	yes	IV	1	1	NA	NA	NA	no	no	yes	no	1.28358	Non-Hyper	pMMR	MSS	GS	0.00464935	0.00646698	0.718937	Low	Wildtype	Wildtype	Wildtype	Mutation;Del	Wildtype	Wildtype	Mutation	Wildtype	Wildtype	Wildtype	Wildtype	Wildtype	Wildtype	Wildtype	Wildtype;Del	Wildtype	Wildtype	Wildtype	Wildtype
CRC799_NT	COAD	male	married	170	64	yes	65	Ascending	right-sided	low	yes	IV	1	1	NA	NA	NA	no	no	NA	NA	1.58209	Non-Hyper	NA	MSS	GS	0.00323525	0.0103028	0.314018	Low	Wildtype	Wildtype	Mutation	Mutation	Wildtype	Wildtype	Wildtype	Wildtype	Wildtype	Mutation	Wildtype	Wildtype	Wildtype	Wildtype	Wildtype	Wildtype	Wildtype	Wildtype	Wildtype
CRC753_NT	COAD	male	married	163	59	no	30	Descending	left-sided	medium	no	II	0	censored	60.4	0	chemo	no	no	no	yes	0.179104	Non-Hyper	pMMR	MSS	GS	NA	0.00592467	NA	NA	Wildtype	Wildtype	Mutation	Wildtype	Wildtype	Wildtype	Wildtype	Wildtype	Wildtype	Wildtype	Wildtype	Wildtype	Wildtype	Wildtype	Wildtype	Wildtype	Wildtype	Wildtype	Wildtype
CRC819_NT	COAD	male	married	165	62	no	67	Transverse	right-sided	low	no	II	0	censored	22.0667	0	No_adjuvant	yes	yes	no	no	23.6269	Hyper	dMMR	MSI	Hypermutated	NA	0.00657798	NA	NA	Mutation	Wildtype	Wildtype	Wildtype	Wildtype	Wildtype	Wildtype	Wildtype	Wildtype	Wildtype	Wildtype	Mutation	Wildtype	Wildtype	Mutation	Wildtype	Wildtype	Wildtype	Wildtype
CRC808_NT	READ	female	married	163	59	no	38	Rectum	left-sided	medium	no	II	0	censored	83.2	0	chemo	no	no	no	no	1.01493	Non-Hyper	pMMR	MSS	GS	0.00620438	0.00404895	1.53234	Low	Wildtype	Mutation	Mutation	Wildtype	Wildtype	Wildtype	Mutation	Wildtype	Wildtype	Wildtype	Mutation	Wildtype	Wildtype	Wildtype	Wildtype	Wildtype	Wildtype	Wildtype	Wildtype
CRC812_NT	COAD	male	married	163	66	no	46	Transverse	right-sided	medium	no	II	0	censored	83.3333	0	chemo	no	no	no	no	38.1791	Hyper	dMMR	MSI	Hypermutated	NA	0.00693721	NA	NA	Mutation	Wildtype	Mutation	Mutation	Wildtype	Mutation	Wildtype	Wildtype	Wildtype	Wildtype	Wildtype	Mutation	Wildtype	Wildtype	Wildtype	Wildtype	Mutation	Mutation	Wildtype
CRC797_NT	READ	female	married	153	49	no	65	Rectum	left-sided	medium	no	I	0	censored	31.2333	0	No_adjuvant	no	no	no	no	4.02985	Non-Hyper	pMMR	MSS	CIN-LR	0.0043402	0.00674651	0.643325	Low	Wildtype	Wildtype;Del	Mutation	Mutation	Wildtype	Wildtype	Wildtype	Wildtype	Wildtype	Wildtype	Mutation	Wildtype	Wildtype	Wildtype	Wildtype	Wildtype	Wildtype	Wildtype	Wildtype
CRC778_NT	COAD	female	married	168	61	no	33	Descending	left-sided	medium	no	III	0	censored	64.5	0	chemo	no	no	no	yes	2.19403	Non-Hyper	pMMR	MSS	CIN-LR	0.00518952	0.00706215	0.734836	Low	Wildtype	Wildtype	Mutation	Mutation	Wildtype	Wildtype	Mutation	Wildtype	Wildtype	Wildtype	Wildtype	Wildtype	Wildtype	Wildtype	Wildtype	Wildtype	Wildtype	Wildtype	Wildtype
CRC823_NT	COAD	male	married	176	56	yes	51	Ascending	right-sided	low	no	II	0	censored	83.2667	0	chemo	no	no	no	no	149.478	Hyper	pMMR	MSS	Hypermutated	0.00435963	0.00844742	0.51609	Low	Mutation	Mutation	Wildtype	Mutation	Wildtype	Mutation	Wildtype	Wildtype	Wildtype	Wildtype	Wildtype	Mutation	Wildtype	Mutation	Mutation	Wildtype	Wildtype	Wildtype	Mutation
CRC772_NT	COAD	male	married	178	86.5	no	70	Transverse	right-sided	medium	no	II	0	censored	50.7333	1	No_adjuvant	no	no	no	no	1.80597	Non-Hyper	pMMR	MSS	CIN-LR	0.00391533	0.00793216	0.493602	Low	Wildtype	Wildtype	Mutation	Mutation	Wildtype	Wildtype	Wildtype	Wildtype	Wildtype	Wildtype	Wildtype	Wildtype	Wildtype	Wildtype	Wildtype;Del	Wildtype	Mutation	Wildtype	Wildtype
CRC814_NT	COAD	male	married	155	65	no	66	Descending	left-sided	medium	no	II	0	censored	83.2	0	No_adjuvant	no	no	no	no	2.16418	Non-Hyper	pMMR	MSS	CIN-LR	0.00617722	0.00800079	0.772076	Low	Wildtype	Wildtype	Mutation	Mutation	Wildtype	Wildtype	Wildtype	Wildtype	Wildtype	Wildtype	Wildtype	Wildtype	Wildtype	Wildtype	Wildtype	Wildtype	Wildtype	Wildtype	Wildtype
CRC807_NT	COAD	male	married	172	59	yes	38	Descending	left-sided	low	yes	IV	1	1	NA	NA	NA	no	no	no	yes	32.6269	Hyper	pMMR	MSI	Hypermutated	NA	0.00515039	NA	NA	Wildtype	Wildtype	Mutation	Mutation	Wildtype	Wildtype	Wildtype	Wildtype	Wildtype	Wildtype	Wildtype	Mutation	Wildtype	Wildtype	Wildtype	Wildtype	Wildtype	Mutation	Mutation
CRC788_NT	READ	female	married	157	61	no	50	Rectum	left-sided	medium	no	III	0	censored	82.2667	0	chemo	no	no	no	no	0.835821	Non-Hyper	pMMR	MSS	GS	0.00362561	0.00747472	0.48505	Low	Wildtype	Wildtype	Mutation	Mutation	Wildtype	Wildtype	Mutation	Wildtype	Wildtype	Mutation	Wildtype	Wildtype	Wildtype	Wildtype	Wildtype	Wildtype	Wildtype	Wildtype	Wildtype
CRC786_NT	READ	male	married	170	65	no	35	Rectum	left-sided	low	no	III	0	censored	63.7	1	chemo	no	no	yes	yes	1.74627	Non-Hyper	pMMR	MSS	GS	0.00419084	0.00820039	0.511053	Low	Wildtype	Mutation	Mutation	Wildtype	Wildtype	Wildtype	Wildtype	Mutation	Wildtype	Wildtype	Wildtype	Mutation	Wildtype	Wildtype	Wildtype	Wildtype	Wildtype	Wildtype	Wildtype
CRC767_NT	COAD	male	married	164	52	no	73	NA	right-sided	medium	no	III	0	censored	67.1	0	chemo	no	no	no	no	3.9403	Non-Hyper	pMMR	MSS	CIN-LR	0.00582624	0.00648305	0.898688	Low	Wildtype	Wildtype	Mutation	Mutation	Wildtype	Mutation	Wildtype	Wildtype	Wildtype	Wildtype	Wildtype	Wildtype	Wildtype	Wildtype	Wildtype	Wildtype	Wildtype	Wildtype	Wildtype
CRC802_NT	COAD	female	married	160	49	no	45	Ascending	right-sided	medium	no	II	0	censored	82.8667	0	chemo	no	yes	no	no	2.80597	Non-Hyper	pMMR	MSS	CIN-LR	0.00870595	0.00539685	1.61315	High	Wildtype	Wildtype;Del	Wildtype	Mutation	Wildtype	Wildtype	Mutation	Wildtype	Wildtype	Wildtype	Wildtype	Wildtype	Wildtype	Wildtype	Wildtype	Wildtype	Mutation	Wildtype	Wildtype
CRC805_NT	COAD	male	married	171	75	yes	53	Transverse	right-sided	medium	no	II	0	censored	72.8	0	chemo	no	no	no	no	84.6269	Hyper	pMMR	MSS	Hypermutated	NA	0.00663953	NA	NA	Mutation	Mutation	Mutation	Mutation	Wildtype	Mutation	Mutation	Wildtype	Wildtype	Mutation	Mutation	Wildtype	Wildtype	Wildtype	Mutation	Mutation	Wildtype	Wildtype	Wildtype
CRC806_NT	READ	male	married	166	66	yes	74	Rectum	left-sided	medium	no	III	0	censored	82.3667	0	chemo	no	no	no	yes	1.73134	Non-Hyper	pMMR	MSS	GS	NA	0.00783744	NA	NA	Mutation	Wildtype	Mutation	Mutation	Wildtype	Wildtype	Mutation	Wildtype	Wildtype	Mutation	Wildtype	Wildtype	Wildtype	Wildtype	Wildtype	Wildtype	Mutation	Wildtype	Wildtype
CRC69_NT	READ	male	married	164	51	no	44	Rectum	left-sided	medium	yes	IV	1	1	NA	NA	NA	no	yes	no	no	0.179104	Non-Hyper	dMMR	MSS	CIN-HR	0.00375567	0.00711392	0.527933	Low	Wildtype	Wildtype	Wildtype	Wildtype	Wildtype	Wildtype	Wildtype	Wildtype	Wildtype	Wildtype	Wildtype	Wildtype	Wildtype	Wildtype	Wildtype	Wildtype	Wildtype	Wildtype	Wildtype
CRC746_NT	READ	female	married	160	52.5	no	47	Rectum	left-sided	medium	no	II	0	censored	1.73333	0	No_adjuvant	no	no	no	no	1.8806	Non-Hyper	pMMR	MSS	GS	0.0069009	0.0084216	0.819429	Low	Wildtype	Wildtype	Wildtype	Wildtype	Wildtype	Wildtype	Mutation	Wildtype	Wildtype	Mutation	Wildtype	Wildtype	Wildtype	Wildtype	Wildtype	Wildtype	Wildtype	Wildtype	Wildtype
CRC811_NT	READ	male	married	170	65	no	73	Rectum	left-sided	medium	no	II	0	censored	82.3667	0	No_adjuvant	no	no	no	no	0.761194	Non-Hyper	pMMR	MSS	GS	0.00363126	0.00609264	0.596008	Low	Wildtype	Wildtype	Mutation	Mutation	Wildtype	Wildtype	Wildtype	Wildtype	Wildtype	Wildtype	Wildtype	Wildtype	Wildtype	Wildtype	Wildtype	Wildtype	Wildtype	Wildtype	Wildtype
CRC804_NT	COAD	female	married	153	62	no	63	Descending	left-sided	low	yes	IV	1	1	NA	NA	NA	no	yes	no	no	1.59701	Non-Hyper	pMMR	MSS	GS	NA	0.00961375	NA	NA	Wildtype	Wildtype	Wildtype	Mutation	Wildtype	Wildtype	Wildtype	Wildtype	Wildtype	Mutation	Wildtype	Wildtype	Wildtype	Wildtype	Wildtype	Wildtype	Mutation	Wildtype	Wildtype
CRC785_NT	READ	male	married	172	79	no	54	Rectum	left-sided	medium	yes	IV	0	censored	NA	NA	NA	no	no	no	yes	1.44776	Non-Hyper	pMMR	MSS	GS	0.00283878	0.00781636	0.363185	Low	Wildtype	Wildtype	Wildtype	Mutation	Wildtype	Wildtype	Mutation	Wildtype	Wildtype	Mutation	Wildtype	Wildtype	Wildtype	Wildtype	Mutation	Wildtype	Mutation	Wildtype	Wildtype
CRC770_NT	READ	female	married	155	55.3	no	51	Rectum	left-sided	medium	yes	IV	0	censored	NA	NA	NA	no	no	no	yes	2.22388	Non-Hyper	pMMR	MSS	CIN-LR	0.00732966	0.00812278	0.902359	Low	Mutation	Wildtype;Del	Mutation	Mutation	Wildtype	Wildtype	Mutation	Wildtype	Wildtype	Wildtype	Mutation	Wildtype	Wildtype;Amp	Wildtype	Wildtype	Wildtype	Wildtype	Mutation	Wildtype
CRC756_NT	READ	male	married	164	60	no	73	Rectum	left-sided	low	no	III	0	censored	82.5667	0	chemo	no	yes	no	no	2.32836	Non-Hyper	pMMR	MSS	CIN-LR	0.00756016	0.00955984	0.790825	High	Wildtype	Wildtype;Del	Mutation	Mutation	Wildtype	Wildtype	Mutation	Wildtype	Wildtype	Wildtype	Wildtype	Wildtype	Mutation	Wildtype	Wildtype	Wildtype	Wildtype	Wildtype	Wildtype
CRC761_NT	READ	female	married	146	45	no	71	Rectum	left-sided	medium	no	II	0	censored	82.0667	0	chemo	no	no	no	no	0.791045	Non-Hyper	pMMR	MSS	GS	0.00619818	0.00975879	0.635138	Low	Wildtype	Wildtype	Mutation	Mutation	Wildtype	Wildtype	Mutation	Wildtype	Wildtype	Wildtype	Wildtype	Wildtype	Wildtype	Wildtype	Wildtype	Wildtype	Wildtype	Wildtype	Wildtype
CRC763_NT	COAD	male	married	178	76	no	49	Ascending	right-sided	medium	no	III	0	censored	78.7667	0	chemo	no	no	no	no	1.76119	Non-Hyper	pMMR	MSS	GS	NA	0.0068388	NA	NA	Mutation	Wildtype	Mutation	Mutation	Wildtype	Wildtype	Mutation	Wildtype	Wildtype	Mutation	Wildtype	Wildtype	Wildtype	Wildtype	Wildtype	Wildtype	Wildtype	Wildtype	Wildtype
CRC818_NT	COAD	male	married	168	45	yes	69	Ascending	right-sided	medium	no	I	0	censored	52.5667	0	No_adjuvant	no	no	no	no	1.8209	Non-Hyper	pMMR	MSS	GS	NA	0.00930745	NA	NA	Wildtype	Wildtype	Wildtype	Mutation	Wildtype	Wildtype	Mutation	Wildtype	Wildtype	Wildtype	Wildtype	Wildtype	Wildtype	Wildtype	Wildtype	Wildtype	Wildtype	Wildtype	Wildtype
CRC775_NT	COAD	male	married	169	53	no	69	Ascending	right-sided	low	no	II	0	censored	68.9	0	No_adjuvant	no	no	no	no	26.9254	Hyper	dMMR	MSI	Hypermutated	NA	0.00836181	NA	NA	Mutation	Wildtype	Wildtype	Wildtype	Wildtype	Wildtype	Wildtype	Wildtype	Wildtype	Wildtype	Wildtype	Wildtype	Wildtype	Wildtype	Wildtype	Wildtype	Mutation	Wildtype	Wildtype
CRC145_NT	COAD	female	married	166	66	no	57	Descending	left-sided	medium	no	II	0	censored	81.7	0	chemo	no	no	no	no	1.28358	Non-Hyper	pMMR	MSS	GS	0.00486802	0.011818	0.411917	Low	Wildtype	Wildtype	Wildtype	Mutation	Wildtype	Wildtype	Wildtype	Wildtype	Wildtype	Wildtype	Wildtype	Wildtype	Wildtype	Wildtype	Wildtype	Wildtype	Wildtype	Wildtype	Wildtype
CRC151_NT	COAD	female	married	160	57	no	70	Descending	left-sided	medium	no	II	1	1	68.2	1	No_adjuvant	no	no	no	yes	0.447761	Non-Hyper	pMMR	MSS	GS	NA	0.00750789	NA	NA	Wildtype	Wildtype	Wildtype	Wildtype	Wildtype	Wildtype	Wildtype	Wildtype	Wildtype	Wildtype	Wildtype	Wildtype	Wildtype	Wildtype	Mutation	Wildtype	Wildtype	Wildtype	Wildtype
CRC791_NT	COAD	female	married	155	65	no	65	Descending	left-sided	medium	no	I	0	censored	82.1	0	No_adjuvant	no	yes	no	no	2.83582	Non-Hyper	NA	MSS	CIN-LR	0.00447523	0.00658253	0.679864	Low	Mutation	Wildtype	Mutation	Mutation	Wildtype	Wildtype	Wildtype	Wildtype	Wildtype	Mutation	Wildtype	Wildtype	Wildtype	Wildtype	Wildtype	Wildtype	Wildtype	Wildtype	Wildtype
CRC773_NT	COAD	male	married	175	69	no	38	Descending	left-sided	medium	no	III	0	censored	66.8333	0	No_adjuvant	no	no	yes	no	2.25373	Non-Hyper	pMMR	MSS	CIN-HR	0.00504883	0.00775022	0.651444	Low	Wildtype	Wildtype	Wildtype	Mutation	Wildtype	Wildtype	Wildtype	Wildtype	Wildtype	Wildtype	Wildtype	Wildtype	Wildtype	Wildtype	Wildtype	Wildtype	Wildtype	Wildtype	Wildtype
CRC774_NT	COAD	male	married	171	61	no	61	Rectum	left-sided	medium	no	III	0	censored	69.4667	0	chemo	no	no	yes	no	1.22388	Non-Hyper	pMMR	MSS	GS	NA	0.00664469	NA	NA	Wildtype	Wildtype	Mutation	Mutation	Wildtype	Wildtype	Mutation	Wildtype	Wildtype	Wildtype	Mutation	Wildtype	Wildtype	Wildtype	Wildtype	Wildtype	Wildtype	Mutation	Wildtype
CRC793_NT	COAD	male	married	172	67	no	49	Ascending	right-sided	low	no	III	0	censored	77.4667	0	chemo	no	no	no	no	103.597	Hyper	pMMR	MSS	Hypermutated	0.00171643	0.00514968	0.333309	Low	Mutation	Wildtype	Mutation	Mutation	Wildtype	Mutation	Wildtype	Mutation	Wildtype	Mutation	Wildtype	Mutation	Wildtype	Mutation	Mutation	Mutation	Wildtype	Wildtype	Wildtype
CRC153_NT	COAD	male	married	168	60	no	78	Descending	left-sided	medium	no	II	0	censored	68.3	0	Unknown	no	no	no	no	1.89552	Non-Hyper	pMMR	MSS	CIN-LR	0.0043877	0.00784106	0.55958	Low	Wildtype	Wildtype;Del	Wildtype	Wildtype;Del	Wildtype	Wildtype	Wildtype	Wildtype	Wildtype	Wildtype	Wildtype	Wildtype	Wildtype	Wildtype	Wildtype	Wildtype	Wildtype	Wildtype	Wildtype
CRC824_NT	COAD	male	married	165	60	yes	63	Descending	left-sided	medium	no	II	0	censored	82.3333	0	chemo	no	yes	no	no	0.238806	Non-Hyper	pMMR	MSS	GS	NA	0.00622521	NA	NA	Wildtype	Wildtype	Wildtype	Mutation	Wildtype	Wildtype	Mutation	Wildtype	Wildtype	Wildtype	Wildtype	Wildtype	Wildtype	Wildtype	Wildtype	Wildtype	Wildtype	Wildtype	Wildtype
CRC795_NT	COAD	male	married	172	68	no	66	Descending	left-sided	medium	no	II	0	censored	82.2667	0	chemo	no	no	no	no	1.8806	Non-Hyper	pMMR	MSS	GS	0.00250269	0.0115214	0.217221	Low	Mutation	Wildtype	Mutation	Mutation	Wildtype	Wildtype	Wildtype	Wildtype	Wildtype	Wildtype	Mutation	Wildtype	Wildtype	Wildtype	Wildtype	Wildtype	Wildtype	Wildtype	Wildtype
CRC155_NT	COAD	female	married	148	42	no	82	Rectum	left-sided	medium	no	II	0	censored	55.5	0	No_adjuvant	no	yes	yes	NA	1	Non-Hyper	pMMR	MSS	GS	0.00370543	0.00728892	0.508364	Low	Wildtype	Wildtype	Mutation	Wildtype	Wildtype	Wildtype	Wildtype	Wildtype	Wildtype	Wildtype	Wildtype	Wildtype	Wildtype	Wildtype	Wildtype	Wildtype	Wildtype	Wildtype	Wildtype
CRC800_NT	COAD	male	married	162	62	no	68	Descending	left-sided	mucinous_carcinoma	no	II	0	censored	68.4	0	chemo	no	no	no	no	1.61194	Non-Hyper	pMMR	MSS	GS	NA	0.00689434	NA	NA	Wildtype	Wildtype	Wildtype	Wildtype	Wildtype	Wildtype	Mutation	Wildtype	Wildtype	Wildtype	Wildtype	Wildtype	Wildtype	Wildtype	Wildtype	Wildtype	Wildtype	Wildtype	Wildtype
CRC154_NT	COAD	female	married	152	55	no	57	Ascending	right-sided	medium	no	II	0	censored	68.3667	0	chemo	no	yes	no	no	0.402985	Non-Hyper	pMMR	MSS	GS	NA	0.00661307	NA	NA	Wildtype	Wildtype	Wildtype	Wildtype	Wildtype	Wildtype	Wildtype	Wildtype	Wildtype	Wildtype	Wildtype	Wildtype	Wildtype	Wildtype	Wildtype	Wildtype	Wildtype	Wildtype	Wildtype
CRC146_NT	READ	male	married	160	57	yes	75	Rectum	left-sided	medium	no	I	0	censored	81.7667	0	No_adjuvant	yes	yes	no	no	1.22388	Non-Hyper	pMMR	MSS	CIN-LR	0.00503002	0.00823523	0.610793	Low	Wildtype	Wildtype	Wildtype	Mutation	Wildtype	Wildtype	Wildtype	Wildtype	Wildtype	Wildtype	Wildtype	Wildtype	Wildtype	Wildtype	Wildtype	Wildtype	Wildtype	Wildtype	Wildtype
CRC152_NT	READ	male	married	169	62	no	33	Rectum	left-sided	medium	no	I	0	censored	77.0333	0	No_adjuvant	no	no	no	no	0.223881	Non-Hyper	pMMR	MSS	GS	0.0063036	0.0078636	0.801617	Low	Wildtype	Wildtype	Wildtype	Wildtype;Del	Wildtype	Wildtype	Wildtype	Wildtype	Wildtype	Wildtype	Wildtype	Wildtype	Wildtype	Wildtype	Wildtype	Wildtype	Wildtype	Wildtype	Wildtype
CRC148_NT	READ	male	married	162	60	yes	79	Rectum	left-sided	medium	no	III	0	censored	51.6333	0	No_adjuvant	no	no	no	no	1.80597	Non-Hyper	pMMR	MSS	GS	0.00390115	0.00634772	0.614574	Low	Wildtype	Wildtype	Wildtype	Mutation	Wildtype	Wildtype	Wildtype	Wildtype	Wildtype	Wildtype	Wildtype	Wildtype	Wildtype	Wildtype	Wildtype	Wildtype	Wildtype	Wildtype	Wildtype
CRC150_NT	COAD	male	married	163	63	yes	73	Descending	left-sided	medium	no	II	0	censored	68.1667	0	chemo	no	no	no	no	1.01493	Non-Hyper	pMMR	MSS	GS	0.0055336	0.00736747	0.751085	Low	Wildtype	Wildtype;Del	Mutation	Wildtype	Wildtype	Wildtype	Wildtype	Wildtype	Wildtype	Wildtype	Wildtype	Wildtype	Wildtype	Wildtype	Wildtype	Wildtype	Wildtype	Wildtype	Wildtype
CRC143_NT	COAD	female	married	155	35	no	68	Transverse	right-sided	medium	no	III	0	censored	51.4333	0	chemo	yes	yes	no	no	0.402985	Non-Hyper	pMMR	MSS	GS	0.00621592	0.00669764	0.928076	Low	Wildtype	Wildtype	Wildtype	Wildtype	Wildtype	Wildtype	Wildtype	Wildtype	Wildtype	Wildtype	Wildtype	Wildtype	Wildtype	Wildtype	Wildtype	Wildtype	Wildtype	Wildtype	Wildtype
CRC141_NT	COAD	female	married	159	43	no	44	Descending	left-sided	medium	no	II	0	censored	68.8333	0	No_adjuvant	no	no	yes	no	1.52239	Non-Hyper	pMMR	MSS	CIN-LR	0.00490538	0.00581433	0.843671	Low	Wildtype	Wildtype	Wildtype	Mutation	Wildtype	Wildtype	Wildtype	Wildtype	Wildtype	Wildtype	Wildtype	Wildtype	Wildtype	Wildtype	Wildtype	Wildtype	Wildtype	Wildtype	Wildtype
CRC147_NT	COAD	female	married	163	59	no	60	Ascending	right-sided	low	no	II	0	censored	62.4333	0	No_adjuvant	no	no	NA	NA	0.41791	Non-Hyper	pMMR	MSS	GS	0.00132909	0.00266207	0.499268	Low	Wildtype	Wildtype	Wildtype	Wildtype	Wildtype	Wildtype	Wildtype	Wildtype	Wildtype	Wildtype	Wildtype	Wildtype	Wildtype	Wildtype	Wildtype	Wildtype	Wildtype	Wildtype	Wildtype
CRC139_NT	COAD	male	married	172	62	no	45	Transverse	right-sided	medium	yes	IV	0	censored	NA	NA	NA	no	no	no	no	0.835821	Non-Hyper	pMMR	MSS	GS	NA	0.00705778	NA	NA	Wildtype	Wildtype	Mutation	Mutation	Wildtype	Wildtype	Wildtype	Wildtype	Wildtype	Wildtype	Wildtype	Wildtype	Wildtype	Wildtype	Wildtype	Wildtype	Wildtype	Wildtype	Wildtype
CRC142_NT	COAD	male	married	163	59	no	42	Ascending	right-sided	medium	no	II	0	censored	69.4667	0	No_adjuvant	no	no	no	no	0.19403	Non-Hyper	pMMR	MSS	GS	NA	0.0066593	NA	NA	Wildtype	Wildtype	Wildtype	Wildtype	Wildtype	Wildtype	Wildtype	Wildtype	Wildtype	Wildtype	Wildtype	Wildtype	Wildtype	Wildtype	Wildtype	Wildtype	Wildtype	Wildtype	Wildtype
CRC138_NT	COAD	male	married	165	64	yes	71	Descending	left-sided	medium	no	I	0	censored	55.6	0	No_adjuvant	no	no	no	no	0.19403	Non-Hyper	pMMR	MSS	GS	NA	0.00680846	NA	NA	Wildtype	Wildtype	Wildtype	Wildtype	Wildtype	Wildtype	Wildtype	Wildtype	Wildtype	Wildtype	Wildtype	Wildtype	Wildtype	Wildtype	Wildtype	Wildtype	Wildtype	Wildtype	Wildtype
CRC137_NT	COAD	male	married	177	79	yes	70	Ascending	right-sided	medium	yes	IV	1	1	NA	NA	NA	no	no	no	no	2.13433	Non-Hyper	pMMR	MSS	CIN-LR	0.00665704	0.00564917	1.17841	Low	Wildtype	Wildtype	Wildtype	Wildtype	Wildtype	Wildtype	Wildtype	Wildtype	Wildtype	Wildtype	Wildtype	Wildtype	Wildtype	Wildtype	Wildtype	Wildtype	Wildtype	Wildtype	Wildtype
CRC140_NT	COAD	male	married	165	53	no	31	Ascending	right-sided	medium	yes	IV	1	1	NA	NA	NA	no	no	yes	no	0.38806	Non-Hyper	pMMR	MSS	GS	NA	0.0069663	NA	NA	Wildtype	Wildtype	Wildtype	Wildtype	Wildtype	Wildtype	Wildtype	Wildtype	Wildtype	Wildtype	Wildtype	Wildtype	Wildtype	Wildtype	Wildtype	Wildtype	Wildtype	Wildtype	Wildtype
CRC136_NT	COAD	male	married	168	71	yes	60	Descending	left-sided	medium	yes	IV	1	1	NA	NA	NA	no	no	no	no	0.925373	Non-Hyper	pMMR	MSS	CIN-LR	0.00326788	0.00735737	0.444164	Low	Wildtype	Wildtype	Wildtype	Wildtype	Wildtype	Wildtype	Wildtype	Wildtype	Wildtype	Wildtype	Wildtype	Wildtype	Wildtype	Wildtype	Wildtype	Wildtype	Wildtype	Wildtype	Wildtype
CRC133_NT	COAD	female	married	158	52	no	40	Descending	left-sided	medium	no	III	0	censored	65.2333	0	chemo	no	no	no	no	1.67164	Non-Hyper	pMMR	MSS	CIN-LR	0.00561792	0.00870577	0.645309	Low	Wildtype	Wildtype	Wildtype	Mutation	Wildtype	Wildtype	Wildtype	Wildtype	Wildtype	Wildtype	Wildtype	Wildtype	Wildtype	Wildtype	Wildtype	Wildtype	Wildtype	Wildtype	Wildtype
CRC135_NT	COAD	male	married	165	62	yes	75	Descending	left-sided	medium	no	II	0	censored	67.6667	0	chemo	no	no	no	no	1.62687	Non-Hyper	pMMR	MSS	CIN-LR	0.00802158	0.00844257	0.950134	High	Wildtype	Wildtype	Wildtype	Wildtype	Wildtype	Wildtype	Wildtype	Wildtype	Wildtype	Wildtype	Wildtype	Wildtype	Wildtype	Wildtype	Wildtype	Wildtype	Wildtype	Wildtype	Wildtype
CRC130_NT	READ	female	married	166	51	no	41	Rectum	left-sided	low	yes	IV	0	censored	NA	NA	NA	no	no	yes	yes	2.02985	Non-Hyper	pMMR	MSS	CIN-LR	0.00937075	0.00744709	1.25831	High	Wildtype	Wildtype;Del	Mutation	Wildtype;Del	Wildtype	Wildtype	Wildtype	Wildtype	Wildtype	Wildtype	Wildtype	Wildtype	Wildtype	Wildtype	Wildtype	Wildtype	Wildtype	Wildtype	Wildtype
CRC129_NT	READ	male	married	158	60	no	64	Rectum	left-sided	medium	no	II	0	censored	61.1333	0	chemo	no	no	no	no	0.552239	Non-Hyper	pMMR	MSS	GS	NA	0.00850907	NA	NA	Wildtype	Wildtype	Wildtype	Wildtype	Wildtype	Wildtype	Wildtype	Wildtype	Wildtype	Wildtype	Wildtype	Wildtype	Wildtype	Wildtype	Wildtype	Wildtype	Mutation	Wildtype	Wildtype
CRC131_NT	READ	female	married	153	60	no	57	Rectum	left-sided	medium	yes	IV	1	1	NA	NA	NA	no	no	no	no	0.328358	Non-Hyper	pMMR	MSS	GS	NA	0.00742615	NA	NA	Wildtype	Wildtype	Wildtype	Wildtype	Wildtype	Wildtype	Wildtype	Wildtype	Wildtype	Wildtype	Wildtype	Mutation	Wildtype	Wildtype	Wildtype	Wildtype	Wildtype	Wildtype	Wildtype
CRC121_NT	COAD	female	married	164	58	no	76	Ascending	right-sided	medium	no	I	1	1	34.3667	1	No_adjuvant	no	no	no	no	0.940299	Non-Hyper	pMMR	MSS	GS	0.00202519	0.0047041	0.430517	Low	Wildtype	Wildtype	Wildtype	Wildtype	Wildtype	Wildtype	Wildtype	Wildtype	Wildtype	Wildtype	Wildtype	Wildtype	Wildtype	Wildtype	Mutation	Wildtype	Wildtype	Wildtype	Wildtype
CRC128_NT	READ	female	married	155	62	no	76	Rectum	left-sided	medium	no	II	0	censored	80.6333	0	No_adjuvant	no	no	no	no	0.626866	Non-Hyper	pMMR	MSS	GS	NA	0.00806424	NA	NA	Wildtype	Wildtype	Wildtype	Wildtype	Wildtype	Wildtype	Wildtype	Wildtype	Wildtype	Wildtype	Wildtype	Wildtype	Wildtype	Wildtype	Wildtype	Wildtype	Wildtype	Wildtype	Wildtype
CRC126_NT	COAD	male	married	173	65	no	67	Descending	left-sided	medium	yes	IV	1	1	NA	NA	NA	no	no	yes	no	1.89552	Non-Hyper	pMMR	MSS	CIN-LR	0.00635686	0.00958479	0.663224	Low	Wildtype	Wildtype	Wildtype	Mutation	Wildtype	Wildtype	Wildtype	Wildtype	Wildtype	Wildtype	Wildtype	Wildtype	Wildtype	Wildtype	Wildtype	Wildtype	Wildtype	Wildtype	Wildtype
CRC125_NT	COAD	male	married	170	58	yes	71	Descending	left-sided	medium	no	III	1	1	29.9667	1	chemo	no	no	no	no	1.68657	Non-Hyper	pMMR	MSS	CIN-HR	0.00284942	0.00728278	0.391255	Low	Wildtype	Wildtype;Del	Wildtype	Mutation	Wildtype	Wildtype	Wildtype	Wildtype	Wildtype	Wildtype	Wildtype	Wildtype	Wildtype	Wildtype	Wildtype	Wildtype	Wildtype	Wildtype	Wildtype
CRC118_NT	COAD	male	married	168	70	no	69	Ascending	right-sided	medium	yes	IV	1	1	NA	NA	NA	no	no	yes	no	0.925373	Non-Hyper	pMMR	MSS	GS	0.00238245	0.00711441	0.334878	Low	Wildtype	Mutation	Wildtype	Mutation	Wildtype	Wildtype	Wildtype	Wildtype	Wildtype	Wildtype	Wildtype	Wildtype	Wildtype	Wildtype	Wildtype	Wildtype	Wildtype	Wildtype	Wildtype
CRC127_NT	COAD	female	married	152	54	no	43	Ascending	right-sided	medium	no	II	0	censored	80.6	0	No_adjuvant	yes	yes	no	no	13.4627	Hyper	dMMR	MSS	Hypermutated	0.00844418	0.0063997	1.31946	High	Wildtype	Wildtype	Wildtype	Mutation	Wildtype	Wildtype	Wildtype	Wildtype	Wildtype	Wildtype	Wildtype	Wildtype	Wildtype	Wildtype	Wildtype	Wildtype	Wildtype	Wildtype	Wildtype
CRC120_NT	READ	male	married	172	69	yes	57	Rectum	left-sided	medium	no	II	0	censored	80.4667	0	No_adjuvant	no	no	no	no	1.13433	Non-Hyper	pMMR	MSS	CIN-LR	0.00237032	0.00434646	0.545344	Low	Wildtype	Wildtype	Wildtype	Wildtype	Wildtype	Wildtype	Wildtype	Wildtype	Wildtype	Wildtype	Wildtype	Wildtype	Wildtype	Wildtype	Wildtype	Wildtype	Wildtype	Wildtype	Wildtype
CRC123_NT	READ	female	married	158	66	no	63	Rectum	left-sided	medium	no	III	0	censored	80.5333	0	chemo	no	no	no	no	0.791045	Non-Hyper	pMMR	MSS	GS	0.0021292	0.00508636	0.41861	Low	Wildtype	Wildtype	Wildtype	Wildtype	Wildtype	Wildtype	Wildtype	Wildtype	Wildtype	Wildtype	Wildtype	Wildtype	Wildtype	Wildtype	Wildtype	Wildtype	Wildtype	Wildtype	Wildtype
CRC106_NT	READ	male	married	160	56	yes	70	Rectum	left-sided	medium	no	III	0	censored	39.7333	1	chemo	no	no	no	no	1.43284	Non-Hyper	pMMR	MSS	CIN-LR	0.00075909	0.00373091	0.20346	Low	Wildtype	Wildtype	Wildtype	Wildtype	Wildtype	Wildtype	Wildtype	Wildtype	Wildtype	Wildtype	Wildtype	Wildtype	Wildtype	Wildtype	Wildtype	Wildtype	Wildtype	Wildtype	Wildtype
CRC122_NT	READ	male	married	164	59	yes	56	Rectum	left-sided	medium	no	II	0	censored	63.5667	0	No_adjuvant	no	no	no	no	1.38806	Non-Hyper	pMMR	MSS	GS	0.00230246	0.00501178	0.45941	Low	Wildtype	Wildtype	Wildtype	Wildtype	Wildtype	Wildtype	Wildtype	Wildtype	Wildtype	Wildtype	Wildtype	Wildtype	Wildtype	Wildtype	Wildtype	Wildtype	Wildtype	Wildtype	Wildtype
CRC111_NT	READ	male	married	170	56	yes	61	Rectum	left-sided	medium	no	III	1	1	27.6667	1	chemo	yes	yes	no	no	0.761194	Non-Hyper	pMMR	MSS	CIN-HR	0.00122177	0.0046459	0.262978	Low	Wildtype	Mutation	Wildtype	Wildtype	Mutation	Wildtype	Wildtype	Wildtype	Wildtype	Wildtype	Wildtype	Wildtype	Wildtype	Wildtype	Wildtype	Wildtype	Wildtype	Mutation	Wildtype
CRC115_NT	COAD	female	married	162	56	no	42	Descending	left-sided	medium	no	II	0	censored	63.4667	0	No_adjuvant	no	no	no	no	2.31343	Non-Hyper	pMMR	MSS	CIN-LR	NA	0.00414059	NA	NA	Wildtype	Wildtype;Del	Wildtype	Wildtype;Del	Wildtype	Wildtype	Wildtype	Wildtype	Wildtype	Wildtype	Wildtype	Wildtype	Wildtype	Wildtype	Wildtype	Wildtype	Wildtype	Wildtype	Wildtype
CRC116_NT	COAD	female	married	159	64	no	62	Ascending	right-sided	medium	no	II	0	censored	80.9	0	chemo	no	no	no	no	0.19403	Non-Hyper	pMMR	MSS	CIN-HR	0.00111573	0.00392626	0.284171	Low	Wildtype	Wildtype	Wildtype	Wildtype	Wildtype	Wildtype	Wildtype	Wildtype	Wildtype	Wildtype	Wildtype	Wildtype	Wildtype	Wildtype	Wildtype	Wildtype	Wildtype	Wildtype	Wildtype
CRC119_NT	COAD	male	married	168	70	no	67	Descending	left-sided	medium	no	III	0	censored	66.4667	0	chemo	yes	yes	no	no	1.70149	Non-Hyper	pMMR	MSS	CIN-LR	0.00231682	0.0038788	0.597302	Low	Wildtype	Wildtype	Wildtype	Wildtype	Wildtype	Wildtype	Wildtype	Wildtype	Wildtype	Wildtype	Wildtype	Wildtype	Wildtype	Wildtype	Wildtype	Wildtype	Wildtype	Wildtype	Wildtype
CRC117_NT	READ	male	married	157	61	no	71	Rectum	left-sided	medium	no	I	0	censored	76.1	0	No_adjuvant	no	yes	no	no	1.40299	Non-Hyper	pMMR	MSS	GS	0.0020198	0.00404639	0.499162	Low	Wildtype	Wildtype	Wildtype	Mutation	Wildtype	Wildtype	Wildtype	Wildtype	Wildtype	Wildtype	Wildtype	Wildtype	Wildtype	Wildtype	Wildtype	Wildtype	Wildtype	Wildtype	Wildtype
CRC107_NT	COAD	male	married	163	58	no	72	Ascending	right-sided	medium	no	II	0	censored	79.1667	0	chemo	no	yes	yes	yes	1.70149	Non-Hyper	pMMR	MSS	CIN-HR	0.00293383	0.00241521	1.21473	Low	Wildtype	Wildtype;Del	Wildtype	Wildtype	Wildtype	Wildtype	Wildtype	Wildtype	Wildtype	Wildtype	Wildtype	Wildtype	Wildtype	Wildtype	Wildtype	Wildtype	Wildtype	Wildtype	Wildtype
CRC113_NT	READ	female	married	161	58	no	60	Rectum	left-sided	medium	no	I	0	censored	80.6333	0	No_adjuvant	no	no	no	no	1.77612	Non-Hyper	pMMR	MSS	CIN-LR	0.00144456	0.00384828	0.375379	Low	Wildtype	Wildtype;Del	Wildtype	Wildtype	Wildtype	Wildtype	Wildtype	Wildtype	Wildtype	Wildtype	Wildtype	Wildtype	Wildtype	Wildtype	Wildtype	Wildtype	Wildtype	Wildtype	Wildtype
CRC114_NT	READ	male	married	168	65	no	58	Rectum	left-sided	medium	no	II	0	censored	80.9667	0	chemo	no	no	no	no	2.37313	Non-Hyper	pMMR	MSS	CIN-LR	0.00231652	0.00284562	0.814067	Low	Wildtype	Wildtype;Del	Wildtype	Wildtype	Wildtype	Wildtype	Wildtype	Wildtype	Wildtype	Wildtype	Wildtype	Wildtype	Wildtype	Wildtype	Wildtype	Wildtype	Wildtype	Wildtype	Wildtype
CRC109_NT	COAD	male	married	169	60	no	69	Descending	left-sided	medium	no	II	0	censored	63.2667	0	No_adjuvant	no	no	no	no	0.552239	Non-Hyper	pMMR	MSS	GS	0.00263451	0.00903616	0.291552	Low	Wildtype	Wildtype	Wildtype	Mutation	Wildtype	Wildtype	Wildtype	Wildtype	Wildtype	Wildtype	Wildtype	Wildtype	Wildtype	Wildtype	Wildtype	Wildtype	Wildtype	Wildtype	Wildtype
CRC97_NT	COAD	female	married	160	58	no	47	Descending	left-sided	medium	no	II	0	censored	67.7	0	No_adjuvant	no	no	no	yes	0.149254	Non-Hyper	pMMR	MSS	GS	NA	0.00369762	NA	NA	Wildtype	Wildtype	Mutation	Wildtype	Wildtype	Wildtype	Wildtype	Mutation	Wildtype	Wildtype	Wildtype	Wildtype	Wildtype	Wildtype	Wildtype	Wildtype	Wildtype	Wildtype	Wildtype
CRC110_NT	COAD	male	married	167	80	no	71	Descending	left-sided	medium	yes	IV	1	1	NA	NA	NA	no	no	no	no	2.79104	Non-Hyper	pMMR	MSS	CIN-HR	0.00125945	0.00226281	0.556588	Low	Wildtype	Wildtype;Del	Wildtype	Wildtype	Wildtype	Wildtype	Wildtype	Wildtype	Wildtype	Wildtype	Wildtype	Wildtype	Wildtype	Wildtype	Wildtype	Wildtype	Wildtype	Wildtype	Wildtype
CRC104_NT	READ	male	married	170	66	no	65	Rectum	left-sided	low	no	III	1	1	18.9667	1	chemo	no	no	no	no	4.1791	Non-Hyper	pMMR	MSS	CIN-LR	0.00417157	0.00454823	0.917185	Low	Wildtype	Wildtype;Del	Wildtype	Wildtype	Wildtype	Wildtype	Wildtype	Wildtype	Wildtype	Wildtype	Wildtype	Wildtype	Wildtype;Amp	Wildtype	Wildtype	Wildtype	Wildtype	Wildtype	Wildtype
CRC105_NT	COAD	female	married	148	64	no	65	Ascending	right-sided	medium	no	III	0	censored	54.4667	0	chemo	no	yes	NA	no	0.820896	Non-Hyper	pMMR	MSS	GS	0.00223188	0.00465227	0.47974	Low	Wildtype	Wildtype	Wildtype	Wildtype	Wildtype	Wildtype	Wildtype	Wildtype	Wildtype	Wildtype	Wildtype	Wildtype	Wildtype	Wildtype	Wildtype	Wildtype	Wildtype	Wildtype	Wildtype
CRC98_NT	COAD	female	married	162	45	no	54	Ascending	right-sided	medium	no	II	0	censored	66.5333	0	No_adjuvant	no	no	no	no	0.507463	Non-Hyper	pMMR	MSS	GS	NA	0.00390839	NA	NA	Wildtype	Wildtype	Wildtype	Wildtype	Wildtype	Wildtype	Wildtype	Wildtype	Wildtype	Mutation	Wildtype	Wildtype	Wildtype	Wildtype	Wildtype	Wildtype	Wildtype	Wildtype	Wildtype
CRC99_NT	COAD	female	married	165	57.5	no	38	Descending	left-sided	medium	yes	IV	1	1	NA	NA	NA	no	yes	yes	no	0.373134	Non-Hyper	pMMR	MSS	GS	0.00123156	0.00971847	0.126724	Low	Wildtype	Wildtype	Mutation	Mutation	Wildtype	Wildtype	Wildtype	Wildtype	Wildtype	Wildtype	Wildtype	Wildtype	Wildtype	Wildtype	Wildtype	Wildtype	Wildtype	Wildtype	Wildtype
CRC100_NT	COAD	male	married	170	50	no	21	Transverse	right-sided	low	no	III	0	censored	7.7	0	chemo	no	no	yes	yes	0.477612	Non-Hyper	pMMR	MSS	GS	0.000815614	0.00321155	0.253963	Low	Wildtype	Wildtype	Wildtype	Wildtype	Wildtype	Wildtype	Wildtype	Wildtype	Wildtype	Wildtype	Wildtype	Wildtype	Wildtype	Wildtype	Wildtype	Wildtype	Wildtype	Wildtype	Wildtype
CRC96_NT	COAD	male	married	158	52	no	75	Transverse	right-sided	medium	no	II	1	1	59.5	1	chemo	no	no	no	no	0.626866	Non-Hyper	pMMR	MSS	GS	NA	0.00374948	NA	NA	Wildtype	Wildtype	Mutation	Mutation	Wildtype	Wildtype	Wildtype	Wildtype	Wildtype	Wildtype	Wildtype	Wildtype	Wildtype	Wildtype	Wildtype	Wildtype	Wildtype	Wildtype	Wildtype
CRC103_NT	READ	male	married	165	68	no	54	Rectum	left-sided	medium	no	I	0	censored	68.5333	0	No_adjuvant	no	no	no	no	0.985075	Non-Hyper	pMMR	MSS	CIN-LR	0.0018413	0.00416235	0.442371	Low	Wildtype	Wildtype	Wildtype	Wildtype	Wildtype	Wildtype	Wildtype	Wildtype	Wildtype	Wildtype	Wildtype	Wildtype	Wildtype	Wildtype	Wildtype	Wildtype	Wildtype	Wildtype	Wildtype
CRC95_NT	COAD	female	married	163	59	no	58	NA	left-sided	mucinous_carcinoma	no	II	0	censored	66.5	0	chemo	no	yes	NA	yes	0.41791	Non-Hyper	pMMR	MSS	GS	NA	0.00534834	NA	NA	Wildtype	Wildtype	Wildtype	Wildtype	Wildtype	Wildtype	Wildtype	Wildtype	Wildtype	Wildtype	Wildtype	Wildtype	Wildtype	Wildtype	Wildtype	Wildtype	Wildtype	Wildtype	Wildtype
CRC101_NT	COAD	female	married	154	65	no	81	Descending	left-sided	medium	no	III	0	censored	39.2667	0	chemo	no	yes	no	yes	0.223881	Non-Hyper	pMMR	MSS	GS	NA	0.0026616	NA	NA	Wildtype	Wildtype	Wildtype	Wildtype	Wildtype	Wildtype	Wildtype	Wildtype	Wildtype	Wildtype	Wildtype	Wildtype	Wildtype	Wildtype	Wildtype	Wildtype	Wildtype	Wildtype	Wildtype
CRC93_NT	COAD	male	married	162	73	no	41	Descending	left-sided	medium	no	II	0	censored	66.4333	0	chemo	no	yes	no	no	0.0746269	Non-Hyper	pMMR	MSS	GS	NA	0.00494851	NA	NA	Wildtype	Wildtype	Mutation	Wildtype	Wildtype	Wildtype	Wildtype	Wildtype	Wildtype	Wildtype	Wildtype	Wildtype	Wildtype	Wildtype	Wildtype	Wildtype	Wildtype	Wildtype	Wildtype
CRC94_NT	COAD	male	married	174	67	no	67	Descending	left-sided	medium	yes	IV	0	censored	NA	NA	NA	no	no	no	no	1.74627	Non-Hyper	pMMR	MSS	CIN-LR	0.00265493	0.00453462	0.585479	Low	Wildtype	Wildtype	Wildtype	Mutation	Wildtype	Wildtype	Wildtype	Wildtype	Wildtype	Wildtype	Wildtype	Wildtype	Wildtype	Wildtype	Wildtype	Wildtype	Wildtype	Wildtype	Wildtype
CRC79_NT	COAD	male	married	165	55	no	48	Descending	left-sided	medium	no	II	0	censored	24.0667	1	No_adjuvant	no	no	no	no	2.73134	Non-Hyper	pMMR	MSS	CIN-LR	0.00445735	0.0027962	1.59407	Low	Wildtype	Wildtype	Wildtype	Wildtype	Wildtype	Wildtype	Wildtype	Wildtype	Wildtype	Wildtype	Wildtype	Wildtype	Wildtype	Wildtype	Wildtype	Wildtype	Wildtype	Wildtype	Wildtype
CRC89_NT	COAD	male	married	167	61	no	67	Descending	left-sided	medium	no	III	0	censored	67.4667	0	chemo	no	no	no	yes	1.32836	Non-Hyper	pMMR	MSS	CIN-LR	0.00251781	0.00721522	0.348959	Low	Wildtype	Wildtype	Wildtype	Mutation	Wildtype	Wildtype	Wildtype	Wildtype	Wildtype	Wildtype	Wildtype	Wildtype	Wildtype	Wildtype	Wildtype	Wildtype	Wildtype	Wildtype	Wildtype
CRC87_NT	COAD	female	married	150	55	no	85	Descending	left-sided	medium	no	II	1	1	40.4667	1	No_adjuvant	no	no	no	no	0.910448	Non-Hyper	pMMR	MSS	GS	0.00270491	0.00252171	1.07265	Low	Wildtype	Wildtype	Wildtype	Wildtype	Wildtype	Wildtype	Wildtype	Wildtype	Wildtype	Wildtype	Wildtype	Wildtype	Wildtype	Wildtype	Wildtype	Wildtype	Wildtype	Wildtype	Wildtype
CRC90_NT	COAD	male	married	158	62	yes	68	Ascending	right-sided	medium	yes	IV	1	1	NA	NA	NA	no	yes	no	yes	2.77612	Non-Hyper	pMMR	MSS	CIN-HR	0.00411079	0.0122626	0.335229	Low	Wildtype	Wildtype;Del	Wildtype	Wildtype	Wildtype	Wildtype	Wildtype	Wildtype	Wildtype	Wildtype	Wildtype	Wildtype	Wildtype	Wildtype	Wildtype	Wildtype	Wildtype	Wildtype	Wildtype
CRC91_NT	COAD	male	married	182	67	no	43	Descending	left-sided	medium	no	III	0	censored	61.2667	0	chemo	yes	yes	no	no	2.8806	Non-Hyper	pMMR	MSS	CIN-LR	0.00362013	0.00400311	0.90433	Low	Wildtype	Wildtype;Del	Wildtype	Wildtype	Wildtype	Wildtype	Wildtype	Wildtype	Wildtype	Wildtype	Wildtype	Wildtype	Wildtype	Wildtype	Wildtype	Wildtype	Wildtype	Wildtype	Wildtype
CRC862_NT	READ	male	married	167	52	no	59	Rectum	left-sided	medium	no	I	0	censored	72.6333	0	No_adjuvant	no	no	no	no	0.104478	Non-Hyper	pMMR	MSS	GS	0.00292004	0.00553186	0.527859	Low	Wildtype	Wildtype	Wildtype	Wildtype	Wildtype	Wildtype	Wildtype	Wildtype	Wildtype	Wildtype	Wildtype	Wildtype	Wildtype	Wildtype	Wildtype	Wildtype	Wildtype	Wildtype	Wildtype
CRC88_NT	COAD	female	married	152	65	no	55	Transverse	left-sided	mucinous_carcinoma	no	II	0	censored	63.4	0	No_adjuvant	no	no	no	no	13.194	Hyper	dMMR	MSI	Hypermutated	0.00261279	0.00640701	0.407802	Low	Wildtype	Wildtype	Wildtype	Mutation	Wildtype	Wildtype	Mutation	Wildtype	Wildtype	Wildtype	Wildtype	Wildtype	Mutation	Wildtype	Wildtype	Wildtype	Wildtype	Mutation	Wildtype
CRC83_NT	COAD	female	married	160	50	no	33	Descending	left-sided	low	no	I	0	censored	79.8	0	No_adjuvant	no	yes	yes	no	1.67164	Non-Hyper	pMMR	MSS	CIN-LR	0.00177751	0.00179261	0.991576	Low	Wildtype	Wildtype	Wildtype	Wildtype	Wildtype	Wildtype	Wildtype	Wildtype	Wildtype	Wildtype	Wildtype	Wildtype	Wildtype	Wildtype	Wildtype	Wildtype	Wildtype	Wildtype	Wildtype
CRC85_NT	COAD	male	married	171	72	yes	55	Descending	left-sided	medium	no	II	0	censored	62.6667	0	No_adjuvant	no	no	no	no	2.35821	Non-Hyper	pMMR	MSS	CIN-LR	0.00344678	0.00754318	0.45694	Low	Wildtype	Wildtype	Wildtype	Wildtype	Wildtype	Wildtype	Wildtype	Wildtype	Wildtype	Wildtype	Wildtype	Wildtype	Wildtype;Amp	Wildtype	Wildtype	Wildtype	Wildtype	Wildtype	Wildtype
CRC84_NT	READ	female	married	150	59	no	62	Rectum	left-sided	low	no	I	0	censored	79.4333	0	No_adjuvant	no	no	no	no	1.26866	Non-Hyper	pMMR	MSS	CIN-LR	0.00203228	0.00335572	0.605615	Low	Wildtype	Wildtype	Wildtype	Wildtype	Wildtype	Wildtype	Wildtype	Wildtype	Wildtype	Wildtype	Wildtype	Wildtype	Wildtype	Wildtype	Wildtype	Mutation	Wildtype	Wildtype	Wildtype
CRC86_NT	COAD	male	married	162	58	no	74	Transverse	right-sided	medium	no	II	0	censored	1.16667	0	chemo	no	no	no	no	9.77612	Non-Hyper	pMMR	MSS	GS	0.00130629	0.00338273	0.386165	Low	Wildtype	Wildtype	Wildtype	Mutation	Wildtype	Mutation	Wildtype	Wildtype	Wildtype	Wildtype	Wildtype	Wildtype	Wildtype	Wildtype	Mutation	Wildtype	Wildtype	Wildtype	Wildtype
CRC76_NT	COAD	female	married	150	45	no	65	Descending	left-sided	medium	no	II	0	censored	64.6	0	No_adjuvant	yes	yes	no	no	3.46269	Non-Hyper	pMMR	MSS	CIN-LR	0.0020791	0.0094844	0.219212	Low	Wildtype	Wildtype;Del	Wildtype	Mutation	Wildtype	Wildtype	Wildtype	Wildtype	Wildtype	Wildtype	Wildtype	Wildtype	Wildtype	Wildtype	Wildtype	Wildtype	Wildtype	Wildtype	Wildtype
CRC62_NT	READ	female	married	162	60	no	46	Rectum	left-sided	medium	no	III	0	censored	50.9333	0	chemo	no	no	no	no	0.58209	Non-Hyper	pMMR	MSS	GS	NA	0.00532822	NA	NA	Wildtype	Wildtype	Wildtype	Wildtype	Wildtype	Wildtype	Wildtype	Wildtype	Wildtype	Wildtype	Wildtype	Wildtype	Wildtype	Wildtype	Wildtype	Wildtype	Wildtype	Wildtype	Wildtype
CRC81_NT	COAD	female	married	157	62	no	42	Transverse	right-sided	mucinous_carcinoma	no	II	0	censored	74.7333	0	No_adjuvant	no	no	no	no	6.34328	Non-Hyper	dMMR	MSI	GS	0.0021588	0.00316898	0.681229	Low	Wildtype	Wildtype	Wildtype	Wildtype	Wildtype	Wildtype	Wildtype	Wildtype	Wildtype	Mutation	Wildtype	Wildtype	Wildtype	Wildtype	Wildtype	Wildtype	Wildtype	Wildtype	Wildtype
CRC80_NT	COAD	female	married	153	60	no	64	Transverse	right-sided	medium	no	II	0	censored	70.0333	0	No_adjuvant	no	no	no	no	0.238806	Non-Hyper	dMMR	MSS	GS	NA	0.0033381	NA	NA	Wildtype	Wildtype	Wildtype	Wildtype	Wildtype	Wildtype	Wildtype	Wildtype	Wildtype	Wildtype	Wildtype	Wildtype	Wildtype	Wildtype	Wildtype	Wildtype	Wildtype	Wildtype	Wildtype
CRC82_NT	COAD	female	married	150	56	no	68	Descending	left-sided	low	no	III	0	censored	41.7333	1	chemo	no	no	no	no	0.537313	Non-Hyper	pMMR	MSS	GS	0.00308414	0.0079133	0.389742	Low	Wildtype	Wildtype	Mutation	Wildtype	Wildtype	Wildtype	Wildtype	Wildtype	Wildtype	Wildtype	Wildtype	Wildtype	Wildtype	Wildtype	Wildtype	Wildtype	Wildtype	Wildtype	Wildtype
CRC78_NT	COAD	male	married	160	54	no	63	Descending	left-sided	medium	yes	IV	0	censored	NA	NA	NA	yes	yes	no	no	1.34328	Non-Hyper	pMMR	MSS	GS	0.00296415	0.0063644	0.465739	Low	Wildtype	Wildtype	Wildtype	Mutation	Wildtype	Wildtype	Wildtype	Wildtype	Wildtype	Wildtype	Wildtype	Wildtype	Wildtype	Wildtype	Wildtype	Wildtype	Wildtype	Wildtype	Wildtype
CRC75_NT	COAD	female	married	170	47	no	58	Transverse	right-sided	low	no	III	0	censored	7.83333	0	No_adjuvant	no	yes	no	yes	1.56716	Non-Hyper	pMMR	MSS	GS	0.00281904	0.00402456	0.70046	Low	Wildtype	Wildtype	Wildtype	Wildtype	Wildtype	Wildtype	Wildtype	Wildtype	Wildtype	Wildtype	Wildtype	Wildtype	Wildtype	Wildtype	Wildtype	Wildtype	Wildtype	Wildtype	Wildtype
CRC77_NT	READ	female	married	160	55	no	50	Rectum	left-sided	medium	no	III	0	censored	79.2667	0	No_adjuvant	no	yes	no	no	0.58209	Non-Hyper	pMMR	MSS	GS	0.00216981	0.00385797	0.562422	Low	Wildtype	Wildtype	Wildtype	Wildtype	Wildtype	Wildtype	Wildtype	Wildtype	Wildtype	Wildtype	Wildtype	Wildtype	Wildtype	Wildtype	Wildtype	Wildtype	Wildtype	Wildtype	Wildtype
CRC74_NT	COAD	female	married	160	64	no	60	Ascending	right-sided	low	yes	IV	1	1	NA	NA	NA	yes	yes	no	no	1.8806	Non-Hyper	pMMR	MSS	CIN-LR	0.00222756	0.00444155	0.501528	Low	Wildtype	Wildtype;Del	Wildtype	Wildtype	Wildtype	Wildtype	Wildtype	Wildtype	Wildtype	Wildtype	Wildtype	Wildtype	Wildtype	Wildtype	Wildtype	Wildtype	Wildtype	Wildtype	Wildtype
CRC72_NT	COAD	male	married	167	66	no	44	Transverse	left-sided	medium	no	II	0	censored	62.0667	0	chemo	no	no	no	no	0.432836	Non-Hyper	pMMR	MSS	GS	0.00168469	0.00413859	0.407068	Low	Wildtype	Wildtype	Wildtype	Wildtype	Mutation	Wildtype	Wildtype	Wildtype	Wildtype	Wildtype	Wildtype	Wildtype	Wildtype	Wildtype	Wildtype	Wildtype	Wildtype	Wildtype	Wildtype
CRC73_NT	COAD	male	married	168	48	yes	62	Descending	left-sided	mucinous_carcinoma	no	III	1	1	8.03333	1	chemo	no	no	no	no	8.52239	Non-Hyper	dMMR	MSS	CIN-HR	0.000705621	0.00629824	0.112035	Low	Mutation	Wildtype	Wildtype	Wildtype	Wildtype	Wildtype	Wildtype	Wildtype	Wildtype	Wildtype	Wildtype	Mutation	Wildtype	Wildtype	Wildtype	Wildtype	Wildtype	Wildtype	Wildtype
CRC562_NT	READ	male	married	168	65	yes	49	Rectum	left-sided	low	yes	IV	1	1	NA	NA	NA	no	no	NA	NA	0.238806	Non-Hyper	NA	MSS	CIN-HR	0.00225668	0.00976094	0.231195	Low	Wildtype	Wildtype	Wildtype	Wildtype	Wildtype	Wildtype	Wildtype	Wildtype	Wildtype	Wildtype	Wildtype	Wildtype	Wildtype	Wildtype	Wildtype	Wildtype	Wildtype	Wildtype	Wildtype
CRC71_NT	COAD	male	married	160	62	no	80	Ascending	right-sided	medium	no	II	0	censored	64.3333	0	chemo	no	no	no	no	0.656716	Non-Hyper	pMMR	MSS	GS	0.00158664	0.00314339	0.504754	Low	Wildtype	Wildtype	Mutation	Wildtype	Wildtype	Wildtype	Wildtype	Wildtype	Wildtype	Mutation	Wildtype	Wildtype	Wildtype	Wildtype	Wildtype	Wildtype	Wildtype	Wildtype	Wildtype
CRC70_NT	COAD	male	married	179	59	no	66	Descending	left-sided	medium	yes	IV	0	censored	NA	NA	NA	no	no	NA	no	0.358209	Non-Hyper	pMMR	MSS	CIN-HR	NA	0.00475449	NA	NA	Wildtype	Wildtype	Wildtype	Wildtype	Wildtype	Wildtype	Wildtype	Wildtype	Wildtype	Wildtype	Wildtype	Wildtype	Wildtype	Wildtype	Wildtype	Wildtype	Wildtype	Wildtype	Wildtype
CRC68_NT	COAD	male	married	167	62	no	59	Descending	left-sided	medium	no	II	0	censored	62.7333	0	No_adjuvant	no	no	no	no	0.432836	Non-Hyper	pMMR	MSS	CIN-HR	0.00180847	0.00584679	0.30931	Low	Wildtype	Wildtype	Mutation	Wildtype	Wildtype	Wildtype	Wildtype	Wildtype	Wildtype	Wildtype	Wildtype	Wildtype	Wildtype	Wildtype	Wildtype	Wildtype	Wildtype	Wildtype	Wildtype
CRC855_NT	COAD	male	married	175	80	yes	44	NA	left-sided	medium	no	III	0	censored	58.3667	0	chemo	yes	yes	no	no	0.761194	Non-Hyper	pMMR	MSS	GS	0.00426024	0.00557962	0.763535	Low	Wildtype	Wildtype	Mutation	Wildtype	Wildtype	Wildtype	Wildtype	Wildtype	Wildtype	Wildtype	Wildtype	Wildtype	Wildtype	Wildtype	Wildtype	Wildtype	Wildtype	Wildtype	Wildtype
CRC65_NT	COAD	male	married	170	55	no	31	Descending	left-sided	low	yes	IV	1	1	NA	NA	NA	yes	yes	no	no	1.52239	Non-Hyper	pMMR	MSS	CIN-LR	0.00363199	0.00915483	0.396729	Low	Wildtype	Wildtype	Wildtype	Wildtype	Wildtype	Wildtype	Wildtype	Wildtype	Wildtype	Wildtype	Wildtype	Wildtype	Wildtype	Wildtype	Wildtype	Wildtype	Wildtype	Wildtype	Wildtype
CRC64_NT	COAD	female	married	154	60	no	64	NA	right-sided	low	no	II	0	censored	64.2333	0	chemo	no	no	no	no	0.238806	Non-Hyper	pMMR	MSS	GS	NA	0.00743051	NA	NA	Wildtype	Wildtype	Wildtype	Wildtype	Wildtype	Wildtype	Wildtype	Wildtype	Wildtype	Wildtype	Wildtype	Wildtype	Wildtype	Wildtype	Wildtype	Wildtype	Wildtype	Wildtype	Wildtype
CRC67_NT	COAD	male	married	153	52	no	48	Descending	left-sided	low	yes	IV	1	1	NA	NA	NA	no	no	no	no	0.462687	Non-Hyper	pMMR	MSS	GS	0.00328668	0.00393215	0.835849	Low	Wildtype	Wildtype	Wildtype	Wildtype	Wildtype	Wildtype	Wildtype	Wildtype	Wildtype	Wildtype	Mutation	Wildtype	Wildtype	Wildtype	Wildtype	Wildtype	Wildtype	Wildtype	Wildtype
CRC66_NT	COAD	female	married	160	61	no	63	Rectum	left-sided	medium	no	III	0	censored	72.7333	0	chemo	no	no	no	no	0.58209	Non-Hyper	pMMR	MSS	GS	NA	0.00378334	NA	NA	Wildtype	Wildtype	Wildtype	Wildtype	Wildtype	Wildtype	Wildtype	Wildtype	Wildtype	Wildtype	Wildtype	Wildtype	Wildtype	Wildtype	Wildtype	Wildtype	Wildtype	Wildtype	Wildtype
CRC61_NT	COAD	female	married	152	53	no	76	Descending	left-sided	medium	yes	IV	1	1	NA	NA	NA	no	no	yes	yes	0.895522	Non-Hyper	pMMR	MSS	CIN-HR	0.00127337	0.00454051	0.280446	Low	Wildtype	Wildtype;Del	Wildtype	Wildtype	Wildtype	Wildtype	Mutation	Wildtype	Wildtype	Wildtype	Wildtype	Wildtype	Wildtype	Wildtype	Wildtype	Wildtype	Wildtype	Wildtype	Wildtype
CRC63_NT	COAD	male	married	170	70	no	66	Descending	left-sided	low	yes	IV	0	censored	NA	NA	NA	no	no	yes	no	1.1194	Non-Hyper	pMMR	MSS	GS	0.00181099	0.00573764	0.315633	Low	Wildtype	Wildtype	Mutation	Mutation	Wildtype	Wildtype	Wildtype	Wildtype	Wildtype	Mutation	Wildtype	Wildtype	Wildtype	Wildtype	Wildtype	Wildtype	Wildtype	Wildtype	Wildtype
CRC54_NT	COAD	male	married	174	63	yes	49	Descending	left-sided	medium	no	III	0	censored	61.6	1	chemo	no	no	yes	no	0.567164	Non-Hyper	pMMR	MSS	CIN-HR	0.00178799	0.00800753	0.223289	Low	Wildtype	Wildtype	Wildtype	Wildtype	Wildtype	Wildtype	Wildtype	Wildtype	Wildtype	Mutation	Wildtype	Wildtype	Wildtype	Wildtype	Wildtype	Wildtype	Wildtype	Wildtype	Wildtype
CRC55_NT	COAD	male	married	168	53	yes	64	Transverse	right-sided	medium	no	III	0	censored	62.1667	0	chemo	no	no	no	yes	11.3582	Hyper	dMMR	MSI	Hypermutated	NA	0.00899544	NA	NA	Mutation	Wildtype	Wildtype	Wildtype	Wildtype	Wildtype	Wildtype	Wildtype	Wildtype	Wildtype	Wildtype	Wildtype	Wildtype	Wildtype	Wildtype	Wildtype	Wildtype	Wildtype	Wildtype
CRC58_NT	READ	male	married	165	60	no	54	Rectum	left-sided	low	no	III	0	censored	32.2	0	No_adjuvant	no	no	no	no	1.65672	Non-Hyper	pMMR	MSS	CIN-HR	0.00149218	0.00617404	0.241687	Low	Wildtype	Wildtype	Wildtype	Wildtype	Wildtype	Wildtype	Wildtype	Wildtype	Wildtype	Wildtype	Wildtype	Wildtype	Wildtype	Wildtype	Wildtype	Wildtype	Wildtype	Wildtype	Wildtype
CRC56_NT	COAD	female	married	152	38	no	61	Rectum	left-sided	medium	no	II	0	censored	78.3	0	No_adjuvant	no	no	no	no	1.67164	Non-Hyper	pMMR	MSS	CIN-LR	0.00324334	0.0042752	0.75864	Low	Wildtype	Wildtype	Mutation	Wildtype	Wildtype	Wildtype	Wildtype	Wildtype	Wildtype	Wildtype	Wildtype	Wildtype	Wildtype	Wildtype	Wildtype	Wildtype	Wildtype	Wildtype	Wildtype
CRC60_NT	COAD	female	married	160	52	no	56	Rectum	left-sided	medium	yes	IV	0	censored	NA	NA	NA	no	no	no	no	0.402985	Non-Hyper	pMMR	MSS	GS	NA	0.00479474	NA	NA	Wildtype	Wildtype	Wildtype	Wildtype	Wildtype	Wildtype	Wildtype	Wildtype	Wildtype	Wildtype	Wildtype	Wildtype	Wildtype	Wildtype	Wildtype	Wildtype	Wildtype	Mutation	Wildtype
CRC57_NT	COAD	female	married	161	54.5	no	65	Ascending	right-sided	medium	yes	IV	0	censored	NA	NA	NA	no	no	no	no	5.58209	Non-Hyper	dMMR	MSI	GS	0.00380977	0.00803646	0.474061	Low	Wildtype	Wildtype	Wildtype	Wildtype	Wildtype	Wildtype	Wildtype	Wildtype	Wildtype	Wildtype	Wildtype	Wildtype	Wildtype	Mutation	Wildtype	Wildtype	Wildtype	Wildtype	Wildtype
CRC46_NT	COAD	male	married	168	69	no	60	Descending	left-sided	medium	no	I	0	censored	64.4667	0	No_adjuvant	no	no	no	no	2.20896	Non-Hyper	pMMR	MSS	CIN-HR	0.00195701	0.0047722	0.410085	Low	Wildtype	Wildtype;Del	Wildtype	Wildtype	Wildtype	Wildtype	Wildtype	Wildtype	Wildtype	Wildtype	Wildtype	Wildtype	Wildtype	Wildtype	Wildtype	Wildtype	Wildtype	Wildtype	Wildtype
CRC52_NT	COAD	female	married	150	39	no	46	Ascending	right-sided	medium	no	III	0	censored	9.2	1	chemo	no	no	no	no	0.746269	Non-Hyper	pMMR	MSS	GS	NA	0.00418321	NA	NA	Wildtype	Wildtype	Wildtype	Wildtype	Wildtype	Wildtype	Wildtype	Wildtype	Wildtype	Wildtype	Wildtype	Wildtype	Wildtype	Wildtype	Wildtype	Wildtype	Wildtype	Wildtype	Wildtype
CRC59_NT	COAD	female	married	160	50	no	42	Ascending	right-sided	mucinous_carcinoma	no	III	0	censored	57.9	0	chemo	no	no	no	no	0.880597	Non-Hyper	pMMR	MSS	GS	0.00194513	0.00428678	0.453751	Low	Wildtype	Wildtype	Wildtype	Wildtype	Wildtype	Wildtype	Wildtype	Wildtype	Wildtype	Wildtype	Wildtype	Wildtype	Wildtype	Wildtype	Wildtype	Wildtype	Wildtype	Wildtype	Wildtype
CRC49_NT	COAD	male	married	164	55	no	66	Ascending	right-sided	medium	no	III	0	censored	57.5667	0	chemo	no	no	no	no	0.865672	Non-Hyper	pMMR	MSS	GS	NA	0.0022806	NA	NA	Wildtype	Wildtype;Del	Wildtype	Mutation	Wildtype	Wildtype	Wildtype	Wildtype	Wildtype	Wildtype	Wildtype	Wildtype	Wildtype	Wildtype	Wildtype	Wildtype	Wildtype	Wildtype	Wildtype
CRC48_NT	COAD	female	married	163	59	no	62	Descending	left-sided	low	no	II	0	censored	64.3667	0	chemo	no	no	no	no	1	Non-Hyper	pMMR	MSS	GS	0.00128129	0.003824	0.335065	Low	Wildtype	Wildtype	Wildtype	Mutation	Wildtype	Wildtype	Wildtype	Wildtype	Wildtype	Wildtype	Wildtype	Wildtype	Mutation	Wildtype	Wildtype	Wildtype	Wildtype	Wildtype	Wildtype
CRC51_NT	COAD	female	married	150	49	no	69	Descending	left-sided	medium	no	II	0	censored	40.3	1	No_adjuvant	no	no	no	no	1.19403	Non-Hyper	pMMR	MSS	CIN-LR	0.00290447	0.00390122	0.744504	Low	Wildtype	Wildtype	Wildtype	Mutation	Wildtype	Wildtype	Wildtype	Wildtype	Wildtype	Wildtype	Wildtype	Wildtype	Wildtype	Wildtype	Wildtype	Wildtype	Wildtype	Wildtype	Wildtype
CRC47_NT	COAD	female	married	150	54	no	74	Descending	left-sided	medium	no	III	0	censored	74.0667	0	chemo	no	no	no	no	0.223881	Non-Hyper	pMMR	MSS	CIN-HR	0.00477037	0.00650344	0.733516	Low	Wildtype	Wildtype	Wildtype	Wildtype	Wildtype	Wildtype	Wildtype	Wildtype	Wildtype	Wildtype	Wildtype	Wildtype	Wildtype	Wildtype	Wildtype	Wildtype	Wildtype	Wildtype	Wildtype
CRC40_NT	COAD	male	married	172	60	yes	48	Descending	left-sided	medium	no	III	1	1	43.9333	1	chemo	no	no	no	no	0.41791	Non-Hyper	pMMR	MSS	CIN-HR	0.00359294	0.00757651	0.474221	Low	Wildtype	Wildtype	Mutation	Wildtype	Wildtype	Wildtype	Wildtype	Wildtype	Wildtype	Wildtype	Wildtype	Wildtype	Wildtype	Wildtype	Wildtype	Wildtype	Wildtype	Wildtype	Wildtype
CRC42_NT	COAD	male	married	174	70	yes	46	Ascending	right-sided	medium	no	III	0	censored	13.8333	1	No_adjuvant	yes	yes	no	no	0.432836	Non-Hyper	pMMR	MSS	GS	NA	0.00549824	NA	NA	Wildtype	Wildtype	Wildtype	Wildtype	Wildtype	Wildtype	Wildtype	Wildtype	Wildtype	Wildtype	Wildtype	Wildtype	Wildtype	Wildtype	Wildtype	Wildtype	Mutation	Wildtype	Wildtype
CRC45_NT	COAD	male	married	170	62	no	35	Descending	left-sided	low	yes	IV	0	censored	NA	NA	NA	yes	yes	no	no	16.4328	Hyper	NA	MSI	Hypermutated	NA	0.0049193	NA	NA	Wildtype	Wildtype	Wildtype	Wildtype	Wildtype	Wildtype	Wildtype	Wildtype	Wildtype	Wildtype	Wildtype	Wildtype	Wildtype	Wildtype	Wildtype	Wildtype	Wildtype	Wildtype	Wildtype
CRC39_NT	READ	female	married	152	49	no	76	Rectum	left-sided	medium	no	II	0	censored	60	0	chemo	no	no	no	no	1.08955	Non-Hyper	pMMR	MSS	CIN-LR	0.00169795	0.00497857	0.341052	Low	Wildtype	Wildtype	Mutation	Wildtype	Wildtype	Wildtype	Wildtype	Wildtype	Wildtype	Wildtype	Wildtype	Wildtype	Wildtype	Wildtype	Wildtype	Wildtype	Mutation	Wildtype	Wildtype
CRC37_NT	COAD	female	married	155	45	no	66	Rectum	left-sided	medium	no	II	0	censored	65.8667	0	chemo	yes	yes	no	no	0.776119	Non-Hyper	NA	MSS	GS	0.00253548	0.00483073	0.524865	Low	Wildtype	Wildtype	Wildtype	Mutation	Wildtype	Wildtype	Wildtype	Wildtype	Wildtype	Wildtype	Wildtype	Wildtype	Wildtype	Wildtype	Wildtype	Wildtype	Wildtype	Wildtype	Wildtype
CRC33_NT	READ	female	married	163	59	no	61	Rectum	left-sided	medium	no	I	0	censored	76.9667	0	No_adjuvant	yes	yes	no	no	0.134328	Non-Hyper	pMMR	MSS	GS	NA	0.00957619	NA	NA	Wildtype	Wildtype	Wildtype	Mutation	Wildtype	Wildtype	Wildtype	Wildtype	Wildtype	Wildtype	Wildtype	Wildtype	Wildtype	Wildtype	Wildtype	Wildtype	Wildtype	Wildtype	Wildtype
CRC36_NT	COAD	male	married	172	60	no	34	Transverse	right-sided	medium	no	II	0	censored	62.9667	0	No_adjuvant	no	yes	no	no	25.1194	Hyper	pMMR	MSS	Hypermutated	0.00340589	0.00703925	0.483842	Low	Wildtype	Wildtype	Wildtype	Wildtype	Wildtype	Wildtype	Wildtype	Wildtype	Wildtype	Mutation	Wildtype	Wildtype	Wildtype;Amp	Wildtype	Wildtype	Wildtype	Wildtype	Wildtype	Wildtype
CRC35_NT	COAD	female	married	156	48	no	51	Rectum	left-sided	medium	yes	IV	1	1	NA	NA	NA	no	no	yes	yes	1.16418	Non-Hyper	pMMR	MSS	GS	0.00157918	0.00829785	0.190312	Low	Wildtype	Wildtype	Wildtype	Wildtype	Wildtype	Wildtype	Wildtype	Wildtype	Wildtype	Wildtype	Wildtype	Wildtype	Wildtype	Wildtype	Wildtype	Wildtype	Wildtype	Wildtype	Wildtype
CRC31_NT	COAD	male	married	170	65	no	60	Descending	left-sided	medium	no	II	0	censored	60.8	0	No_adjuvant	no	no	no	no	0.343284	Non-Hyper	pMMR	MSS	GS	NA	0.00847155	NA	NA	Wildtype	Wildtype	Mutation	Wildtype	Wildtype	Wildtype	Wildtype	Wildtype	Wildtype	Wildtype	Wildtype	Wildtype	Wildtype	Wildtype	Wildtype	Wildtype	Wildtype	Wildtype	Wildtype
CRC34_NT	COAD	female	married	160	64	no	64	Ascending	right-sided	medium	yes	IV	0	censored	NA	NA	NA	no	no	yes	no	0.0895522	Non-Hyper	pMMR	MSS	GS	NA	0.00439468	NA	NA	Wildtype	Wildtype	Wildtype	Wildtype	Wildtype	Wildtype	Wildtype	Wildtype	Wildtype	Wildtype	Wildtype	Wildtype	Wildtype	Wildtype	Wildtype	Wildtype	Wildtype	Wildtype	Wildtype
CRC30_NT	READ	male	married	169	70	yes	59	Rectum	left-sided	medium	yes	IV	1	1	NA	NA	NA	no	no	no	no	1.35821	Non-Hyper	pMMR	MSS	CIN-HR	0.00201136	0.009328	0.215626	Low	Wildtype	Wildtype	Wildtype	Wildtype	Wildtype	Wildtype	Wildtype	Wildtype	Wildtype	Wildtype	Wildtype	Wildtype	Wildtype	Wildtype	Wildtype	Wildtype	Wildtype	Wildtype	Wildtype
CRC27_NT	COAD	male	married	181	81	yes	53	Rectum	left-sided	medium	no	II	0	censored	77.8333	0	No_adjuvant	no	no	no	yes	1.10448	Non-Hyper	pMMR	MSS	CIN-HR	0.0013374	0.00429727	0.31122	Low	Wildtype	Wildtype	Wildtype	Wildtype	Wildtype	Wildtype	Wildtype	Wildtype	Wildtype	Wildtype	Wildtype	Wildtype	Wildtype	Wildtype	Wildtype	Wildtype	Wildtype	Wildtype	Wildtype
CRC24_NT	COAD	female	married	166	51	no	59	Transverse	right-sided	medium	no	III	0	censored	59.1	0	chemo	no	no	no	no	0.164179	Non-Hyper	pMMR	MSS	GS	NA	0.00318687	NA	NA	Wildtype	Wildtype	Wildtype	Wildtype	Wildtype	Wildtype	Wildtype	Wildtype	Wildtype	Wildtype	Wildtype	Wildtype	Wildtype	Wildtype	Wildtype	Wildtype	Wildtype	Wildtype	Wildtype
CRC19_NT	READ	female	married	153	62	no	67	Rectum	left-sided	medium	no	I	0	censored	58.4667	0	No_adjuvant	no	no	no	no	2.31343	Non-Hyper	pMMR	MSS	CIN-LR	0.00368375	0.00733494	0.50222	Low	Wildtype	Wildtype;Del	Wildtype	Wildtype	Wildtype	Wildtype	Mutation	Mutation	Wildtype	Wildtype	Wildtype	Wildtype	Wildtype	Wildtype	Wildtype	Wildtype	Wildtype	Wildtype	Wildtype
CRC28_NT	COAD	male	married	162	73	no	48	Ascending	right-sided	mucinous_carcinoma	no	II	1	1	18.5	1	No_adjuvant	no	no	no	no	7.76119	Non-Hyper	dMMR	MSS	GS	NA	0.00397976	NA	NA	Wildtype	Wildtype	Wildtype	Mutation	Wildtype	Wildtype	Mutation	Wildtype	Wildtype	Wildtype	Wildtype	Wildtype	Wildtype	Wildtype	Wildtype	Wildtype	Wildtype	Wildtype	Wildtype
CRC22_NT	COAD	female	married	156	52	no	39	Ascending	right-sided	medium	no	II	0	censored	56.5667	0	chemo	no	no	no	no	58.7015	Hyper	pMMR	MSS	Hypermutated	0.002444	0.0101055	0.241848	Low	Wildtype	Wildtype	Wildtype	Mutation	Wildtype	Mutation	Mutation	Wildtype	Wildtype	Wildtype	Wildtype	Mutation	Mutation	Mutation	Mutation	Mutation	Wildtype	Wildtype	Wildtype
CRC12_NT	COAD	female	married	152	54	no	63	Ascending	right-sided	medium	no	II	0	censored	64.1667	0	No_adjuvant	no	no	no	no	0.104478	Non-Hyper	pMMR	MSS	GS	NA	0.0042645	NA	NA	Wildtype	Wildtype	Wildtype	Wildtype	Wildtype	Wildtype	Wildtype	Wildtype	Wildtype	Wildtype	Wildtype	Wildtype	Wildtype	Wildtype	Wildtype	Wildtype	Wildtype	Wildtype	Wildtype
CRC20_NT	COAD	female	married	163	62.5	no	66	Descending	left-sided	medium	no	II	0	censored	60.5333	0	chemo	no	no	no	no	2.67164	Non-Hyper	pMMR	MSS	CIN-LR	0.00421719	0.00250526	1.68333	Low	Wildtype	Wildtype;Del	Wildtype	Wildtype	Wildtype	Wildtype	Wildtype	Wildtype	Wildtype	Wildtype	Wildtype	Wildtype	Wildtype	Wildtype	Wildtype	Wildtype	Wildtype	Wildtype	Wildtype
CRC23_NT	COAD	male	married	162	58	no	39	Ascending	right-sided	medium	no	II	0	censored	62.6333	0	No_adjuvant	yes	yes	no	no	1.10448	Non-Hyper	pMMR	MSS	CIN-LR	0.00508965	0.00297912	1.70844	Low	Wildtype	Wildtype	Mutation	Wildtype	Wildtype	Wildtype	Wildtype	Wildtype	Wildtype	Wildtype	Wildtype	Wildtype	Wildtype	Wildtype	Wildtype	Wildtype	Wildtype	Wildtype	Wildtype
CRC21_NT	COAD	male	married	163	66	no	63	Descending	left-sided	medium	yes	IV	1	1	NA	NA	NA	no	no	no	no	1.07463	Non-Hyper	pMMR	MSS	GS	0.00363542	0.00396469	0.916949	Low	Wildtype	Wildtype	Wildtype	Mutation	Wildtype	Wildtype	Wildtype	Wildtype	Wildtype	Wildtype	Wildtype	Wildtype	Wildtype	Wildtype	Wildtype	Wildtype	Wildtype	Wildtype	Wildtype
CRC18_NT	COAD	male	married	186	100	no	33	Descending	left-sided	low	no	III	1	1	30.1667	1	chemo	no	no	no	yes	0.477612	Non-Hyper	pMMR	MSS	CIN-HR	0.0019093	0.00426045	0.448146	Low	Wildtype	Mutation	Wildtype	Wildtype	Mutation	Wildtype	Wildtype	Wildtype	Wildtype	Wildtype	Wildtype	Wildtype	Wildtype	Wildtype	Wildtype	Wildtype	Wildtype	Wildtype	Wildtype
CRC13_NT	READ	female	married	163	59	no	66	Rectum	left-sided	low	no	I	0	censored	76.6667	0	No_adjuvant	no	no	no	no	0.985075	Non-Hyper	pMMR	MSS	GS	0.00108134	0.00395974	0.273084	Low	Wildtype	Wildtype	Wildtype	Wildtype	Wildtype	Wildtype	Wildtype	Wildtype	Wildtype	Wildtype	Wildtype	Wildtype	Wildtype	Wildtype	Wildtype	Wildtype	Wildtype	Wildtype	Wildtype
CRC15_NT	COAD	female	married	145	46	no	71	Transverse	left-sided	medium	no	II	1	1	5.33333	1	No_adjuvant	yes	yes	no	no	1.41791	Non-Hyper	pMMR	MSS	CIN-LR	0.00127212	0.00625384	0.203415	Low	Wildtype	Wildtype	Wildtype	Wildtype	Wildtype	Wildtype	Wildtype	Wildtype	Wildtype	Wildtype	Wildtype	Wildtype	Wildtype;Amp	Wildtype	Wildtype	Wildtype	Wildtype	Wildtype	Wildtype
CRC14_NT	READ	male	married	163	68	yes	56	Rectum	left-sided	medium	no	II	0	censored	75.2333	0	chemo	no	yes	no	no	0.507463	Non-Hyper	pMMR	MSS	GS	0.0030728	0.00521347	0.589396	Low	Wildtype	Wildtype	Wildtype	Wildtype	Wildtype	Wildtype	Wildtype	Wildtype	Wildtype	Wildtype	Wildtype	Wildtype	Wildtype	Wildtype	Wildtype;Del	Wildtype	Wildtype	Wildtype	Wildtype
CRC11_NT	COAD	male	married	160	55	no	63	Ascending	right-sided	medium	yes	IV	1	1	NA	NA	NA	no	no	no	no	2.73134	Non-Hyper	pMMR	MSS	CIN-LR	0.00208631	0.0058377	0.357385	Low	Wildtype	Wildtype;Del	Wildtype	Wildtype	Wildtype	Wildtype	Wildtype	Wildtype	Wildtype	Wildtype	Wildtype	Mutation	Wildtype	Wildtype	Wildtype	Wildtype	Wildtype	Wildtype	Wildtype
CRC8_NT	READ	male	married	166	55	no	50	Rectum	left-sided	medium	no	II	0	censored	71.6	0	No_adjuvant	no	no	yes	no	1.56716	Non-Hyper	pMMR	MSS	CIN-LR	0.00374051	0.00732637	0.510555	Low	Wildtype	Wildtype	Wildtype	Wildtype	Wildtype	Wildtype	Wildtype	Wildtype	Wildtype	Wildtype	Wildtype	Wildtype	Wildtype	Wildtype	Wildtype	Wildtype	Wildtype	Wildtype	Wildtype
CRC16_NT	COAD	male	married	170	67	yes	54	Ascending	right-sided	medium	no	II	0	censored	64.2	0	No_adjuvant	no	no	no	no	1.58209	Non-Hyper	pMMR	MSS	CIN-HR	0.00165859	0.00927442	0.178835	Low	Wildtype	Wildtype	Mutation	Wildtype	Wildtype	Wildtype	Wildtype	Wildtype	Wildtype	Mutation	Wildtype	Wildtype	Wildtype;Amp	Wildtype	Wildtype	Wildtype	Wildtype	Wildtype	Wildtype
CRC10_NT	COAD	female	married	150	52.5	no	58	Descending	left-sided	medium	no	II	0	censored	62.0333	0	chemo	no	no	no	no	1.16418	Non-Hyper	pMMR	MSS	CIN-LR	0.00137508	0.00777965	0.176754	Low	Wildtype	Wildtype	Mutation	Mutation	Wildtype	Wildtype	Wildtype	Wildtype	Wildtype	Wildtype	Wildtype	Wildtype	Wildtype	Wildtype	Wildtype	Wildtype	Wildtype	Wildtype	Wildtype
CRC588_NT	READ	female	married	147	53	no	59	Rectum	left-sided	medium	no	II	0	censored	75.9333	0	chemo	no	no	no	no	0.0597015	Non-Hyper	pMMR	MSS	GS	NA	0.00409069	NA	NA	Wildtype	Wildtype	Wildtype	Wildtype	Wildtype	Wildtype	Wildtype	Wildtype	Wildtype	Wildtype	Wildtype	Wildtype	Wildtype	Wildtype	Wildtype	Wildtype	Wildtype	Wildtype	Wildtype
CRC5_NT	COAD	female	married	155	54	no	77	Descending	left-sided	medium	no	I	0	censored	64.8	0	No_adjuvant	no	no	yes	no	4.14925	Non-Hyper	pMMR	MSS	CIN-LR	0.00613684	0.00614416	0.998809	Low	Wildtype	Wildtype;Del	Wildtype	Wildtype	Wildtype	Wildtype	Wildtype	Wildtype	Wildtype	Wildtype	Wildtype	Wildtype	Wildtype	Wildtype	Wildtype	Wildtype	Wildtype	Wildtype	Wildtype
CRC9_NT	COAD	male	married	167	61.5	no	56	Transverse	right-sided	medium	no	II	0	censored	64.4333	0	chemo	no	no	no	no	2.76119	Non-Hyper	pMMR	MSS	CIN-LR	0.00502735	0.00359064	1.40013	Low	Wildtype	Wildtype;Del	Mutation	Mutation;Del	Wildtype	Wildtype	Wildtype	Wildtype	Wildtype	Wildtype	Wildtype	Wildtype	Wildtype	Wildtype	Wildtype	Wildtype	Wildtype	Wildtype	Wildtype
CRC4_NT	READ	male	married	168	78	yes	54	Rectum	left-sided	medium	no	I	1	1	48.6	1	No_adjuvant	no	no	no	no	2.14925	Non-Hyper	pMMR	MSS	CIN-LR	0.00131888	0.00315079	0.418587	Low	Wildtype	Wildtype	Wildtype	Wildtype	Wildtype	Wildtype	Wildtype	Wildtype	Wildtype	Wildtype	Wildtype	Wildtype	Wildtype	Wildtype	Wildtype	Wildtype	Wildtype	Wildtype	Wildtype
CRC1_NT	READ	male	married	168	59	yes	72	Rectum	left-sided	medium	no	I	0	censored	60.2	0	No_adjuvant	no	no	no	no	1.32836	Non-Hyper	pMMR	MSS	CIN-LR	0.00541161	0.0111512	0.485292	Low	Wildtype	Wildtype	Wildtype	Wildtype	Wildtype	Wildtype	Wildtype	Wildtype	Wildtype	Wildtype	Wildtype	Wildtype	Wildtype	Wildtype	Wildtype	Wildtype	Wildtype	Wildtype	Wildtype
CRC7_NT	COAD	male	married	161	53	no	76	Rectum	left-sided	medium	no	III	0	censored	64.8667	0	No_adjuvant	no	no	no	no	2.52239	Non-Hyper	pMMR	MSS	CIN-HR	0.00250093	0.00456044	0.548397	Low	Wildtype	Wildtype;Del	Mutation	Wildtype	Wildtype	Wildtype	Wildtype	Wildtype	Wildtype	Wildtype	Wildtype	Wildtype	Wildtype	Wildtype	Wildtype	Wildtype	Wildtype	Wildtype	Wildtype
CRC606_NT	COAD	male	married	170	65	no	47	Transverse	right-sided	medium	no	III	0	censored	20.1	0	chemo	no	yes	no	no	0.134328	Non-Hyper	pMMR	MSS	CIN-HR	0.00181046	0.00511069	0.35425	Low	Wildtype	Wildtype	Wildtype	Wildtype	Wildtype	Wildtype	Wildtype	Wildtype	Wildtype	Wildtype	Wildtype	Wildtype	Wildtype	Wildtype	Wildtype	Wildtype	Wildtype	Wildtype	Wildtype
CRC2_NT	COAD	male	married	163	60	yes	66	Descending	left-sided	medium	no	II	0	censored	64.7333	0	No_adjuvant	no	no	no	no	0.522388	Non-Hyper	pMMR	MSS	GS	0.00753545	0.0067094	1.12312	Low	Wildtype	Wildtype	Wildtype	Wildtype	Wildtype	Wildtype	Wildtype	Wildtype	Wildtype	Wildtype	Wildtype	Wildtype	Wildtype	Wildtype	Wildtype	Wildtype	Wildtype	Wildtype	Wildtype
CRC3_NT	COAD	female	married	149	36	no	58	Ascending	right-sided	medium	no	II	0	censored	76.2667	0	chemo	no	no	no	no	1.34328	Non-Hyper	pMMR	MSS	GS	0.00218708	0.00837946	0.261004	Low	Wildtype	Wildtype	Wildtype	Wildtype	Wildtype	Wildtype	Wildtype	Wildtype	Wildtype	Wildtype	Wildtype	Wildtype	Wildtype	Wildtype	Wildtype	Wildtype	Mutation	Wildtype	Wildtype
CRC607_NT	COAD	female	married	160	60	no	37	Descending	left-sided	medium	no	I	0	censored	76.6333	0	No_adjuvant	no	no	no	no	1.59701	Non-Hyper	pMMR	MSS	GS	0.00260932	0.00612411	0.426074	Low	Wildtype	Wildtype	Mutation	Mutation	Wildtype	Wildtype	Wildtype	Wildtype	Wildtype	Wildtype	Wildtype	Wildtype	Wildtype	Wildtype	Wildtype	Wildtype	Wildtype	Wildtype	Wildtype
CRC601_NT	COAD	male	married	168	69	yes	51	Rectum	left-sided	mucinous_carcinoma	yes	IV	1	1	NA	NA	NA	no	yes	no	no	0.656716	Non-Hyper	pMMR	MSS	CIN-HR	0.00134279	0.00941157	0.142674	Low	Wildtype	Wildtype	Wildtype	Wildtype	Mutation	Wildtype	Wildtype	Wildtype	Wildtype	Wildtype	Wildtype	Wildtype	Wildtype	Wildtype	Wildtype	Wildtype	Wildtype	Wildtype	Wildtype
CRC600_NT	READ	male	married	160	57.5	yes	63	Rectum	left-sided	medium	no	I	0	censored	76.2	0	No_adjuvant	no	no	no	no	2.71642	Non-Hyper	pMMR	MSS	GS	0.00394609	0.007549	0.522731	Low	Mutation	Wildtype	Wildtype	Mutation	Wildtype	Wildtype	Mutation	Wildtype	Wildtype	Wildtype	Mutation	Wildtype	Wildtype	Wildtype	Wildtype	Wildtype	Mutation	Wildtype	Wildtype
CRC599_NT	COAD	female	married	153	49	no	64	Ascending	right-sided	medium	yes	IV	1	1	NA	NA	NA	no	no	no	no	2.34328	Non-Hyper	pMMR	MSS	CIN-LR	0.00426763	0.00959102	0.444961	Low	Wildtype	Mutation	Mutation	Mutation	Wildtype	Wildtype	Mutation	Wildtype	Wildtype	Wildtype	Wildtype	Wildtype	Wildtype	Wildtype	Wildtype	Wildtype	Wildtype	Wildtype	Wildtype
CRC603_NT	COAD	male	married	162	52	no	63	Descending	left-sided	medium	no	III	1	1	24.5333	1	No_adjuvant	no	no	yes	no	2.58209	Non-Hyper	pMMR	MSS	CIN-LR	0.00245621	0.00603924	0.406709	Low	Wildtype	Wildtype	Mutation	Mutation	Wildtype	Wildtype	Wildtype	Wildtype	Wildtype	Wildtype	Wildtype	Wildtype	Wildtype	Wildtype	Wildtype	Wildtype	Wildtype	Wildtype	Wildtype
CRC598_NT	READ	male	married	176	69	yes	55	Rectum	left-sided	medium	yes	IV	0	censored	NA	NA	NA	no	yes	no	no	1.22388	Non-Hyper	pMMR	MSS	GS	0.00384447	0.00896988	0.428598	Low	Mutation	Wildtype	Mutation	Mutation	Wildtype	Wildtype	Mutation	Wildtype	Wildtype	Wildtype	Wildtype	Wildtype	Wildtype	Wildtype	Wildtype	Wildtype	Wildtype	Mutation	Wildtype
CRC602_NT	COAD	male	married	165	65	no	57	Transverse	right-sided	low	no	II	0	censored	76.7	0	No_adjuvant	no	no	yes	no	1.97015	Non-Hyper	pMMR	MSS	CIN-LR	0.00317017	0.00615419	0.515125	Low	Wildtype	Wildtype	Mutation	Mutation	Wildtype	Wildtype	Wildtype	Wildtype	Wildtype	Wildtype	Wildtype	Wildtype	Wildtype	Wildtype	Wildtype	Wildtype	Wildtype	Wildtype	Wildtype
CRC594_NT	COAD	male	married	170	71	no	74	Descending	left-sided	medium	no	II	0	censored	76.6333	0	chemo	yes	yes	no	no	1.98507	Non-Hyper	pMMR	MSS	CIN-HR	0.00413844	0.00650395	0.636296	Low	Wildtype	Wildtype	Wildtype	Wildtype	Mutation	Mutation	Wildtype	Wildtype	Mutation	Wildtype	Wildtype	Wildtype	Wildtype	Wildtype	Wildtype	Wildtype	Wildtype	Wildtype	Wildtype
CRC597_NT	COAD	female	married	156	77.5	no	57	Descending	left-sided	low	no	II	0	censored	90.0667	0	No_adjuvant	no	no	yes	no	0.761194	Non-Hyper	pMMR	MSS	GS	NA	0.00473531	NA	NA	Wildtype	Wildtype	Mutation	Wildtype	Wildtype	Wildtype	Wildtype	Wildtype	Wildtype	Wildtype	Wildtype	Wildtype	Wildtype	Wildtype	Wildtype	Wildtype	Wildtype	Wildtype	Wildtype
CRC604_NT	COAD	female	married	157	61	no	42	Ascending	right-sided	medium	no	III	0	censored	64.8333	0	chemo	no	no	no	no	2.02985	Non-Hyper	pMMR	MSS	CIN-HR	0.00239689	0.0049349	0.485702	Low	Wildtype	Wildtype;Del	Mutation	Wildtype	Wildtype	Wildtype	Mutation	Wildtype	Wildtype	Wildtype	Wildtype	Wildtype	Wildtype	Wildtype	Wildtype	Wildtype	Wildtype	Wildtype	Wildtype
CRC596_NT	COAD	female	married	153	56	no	59	Descending	left-sided	medium	no	III	0	censored	48.9667	0	No_adjuvant	no	no	no	no	1.04478	Non-Hyper	pMMR	MSS	GS	0.00336769	0.00946122	0.355946	Low	Wildtype	Wildtype	Mutation	Mutation	Wildtype	Wildtype	Wildtype	Wildtype	Wildtype	Wildtype	Mutation	Wildtype	Wildtype	Wildtype	Wildtype	Wildtype	Wildtype	Wildtype	Wildtype
CRC590_NT	COAD	male	married	172	69	yes	48	Ascending	right-sided	low	no	I	0	censored	76.1333	0	No_adjuvant	no	no	no	no	47.5821	Hyper	pMMR	MSS	Hypermutated	0.00415951	0.0057446	0.724073	Low	Mutation	Mutation	Wildtype	Mutation	Mutation	Wildtype	Wildtype	Mutation	Wildtype	Mutation	Wildtype	Mutation	Wildtype	Wildtype	Mutation	Wildtype	Wildtype	Wildtype	Wildtype
CRC591_NT	COAD	male	married	169	55	no	83	Rectum	left-sided	medium	no	I	0	censored	76.4333	0	No_adjuvant	no	no	yes	no	3.49254	Non-Hyper	pMMR	MSS	CIN-HR	0.00608407	0.00888087	0.685077	Low	Wildtype	Wildtype;Del	Mutation	Mutation	Wildtype	Wildtype	Mutation	Wildtype	Wildtype	Wildtype	Mutation	Wildtype	Wildtype	Wildtype	Wildtype	Wildtype	Wildtype	Wildtype	Wildtype
CRC595_NT	COAD	male	married	160	61	no	68	Transverse	right-sided	medium	no	II	0	censored	61.5	0	No_adjuvant	no	yes	no	no	1.8806	Non-Hyper	pMMR	MSS	GS	NA	0.00889838	NA	NA	Wildtype	Mutation	Mutation	Wildtype	Mutation	Wildtype	Mutation	Wildtype	Wildtype	Mutation	Wildtype	Wildtype	Wildtype	Wildtype	Wildtype	Wildtype	Mutation	Wildtype	Wildtype
CRC592_NT	READ	female	married	156	58	no	50	Rectum	left-sided	unknown	no	I	0	censored	62.2	0	No_adjuvant	no	no	no	no	1.62687	Non-Hyper	pMMR	MSS	CIN-HR	0.00573289	0.013264	0.432213	Low	Wildtype	Wildtype	Wildtype	Mutation	Wildtype	Wildtype	Mutation	Wildtype	Wildtype	Wildtype	Wildtype	Wildtype	Wildtype	Wildtype	Wildtype	Wildtype	Wildtype	Wildtype	Wildtype
CRC593_NT	COAD	female	married	151	38	no	66	Rectum	left-sided	medium	no	II	0	censored	75.9667	0	No_adjuvant	no	no	no	no	1.07463	Non-Hyper	pMMR	MSS	CIN-HR	0.005198	0.0103538	0.50204	Low	Wildtype	Wildtype	Mutation	Wildtype	Wildtype	Wildtype	Wildtype	Wildtype	Wildtype	Wildtype	Wildtype	Wildtype	Wildtype	Wildtype	Wildtype	Wildtype	Mutation	Wildtype	Wildtype
CRC589_NT	COAD	male	married	159	50	no	51	Ascending	right-sided	low	no	II	0	censored	61.1667	0	chemo	yes	yes	no	no	6.95522	Non-Hyper	dMMR	MSS	GS	0.00165875	0.00686988	0.241453	Low	Wildtype	Wildtype	Wildtype	Wildtype	Wildtype	Wildtype	Wildtype	Wildtype	Wildtype	Wildtype	Wildtype	Mutation	Wildtype	Wildtype	Wildtype	Wildtype	Wildtype	Wildtype	Mutation
CRC585_NT	COAD	male	married	168	56	no	39	Transverse	left-sided	low	no	II	0	censored	60.7667	0	chemo	no	no	no	yes	1.16418	Non-Hyper	pMMR	MSS	GS	0.00567142	0.00720886	0.786728	Low	Wildtype	Wildtype	Mutation	Mutation	Wildtype	Wildtype	Wildtype	Mutation	Wildtype	Wildtype	Wildtype	Wildtype	Wildtype	Wildtype	Wildtype	Wildtype	Mutation	Wildtype	Wildtype
CRC586_NT	READ	female	married	161	69	no	70	Rectum	left-sided	medium	no	I	0	censored	75.7333	0	No_adjuvant	no	no	no	no	2.20896	Non-Hyper	pMMR	MSS	GS	0.00792869	0.00882317	0.898621	High	Wildtype	Mutation	Wildtype	Mutation	Wildtype	Wildtype	Mutation	Wildtype	Wildtype	Mutation	Mutation	Wildtype	Wildtype	Wildtype	Wildtype	Wildtype	Wildtype	Mutation	Wildtype
CRC587_NT	COAD	male	married	162	59	yes	63	Descending	left-sided	medium	no	II	0	censored	47.1667	0	chemo	no	no	no	no	3.07463	Non-Hyper	pMMR	MSS	CIN-HR	0.00802393	0.011812	0.679302	High	Wildtype	Wildtype	Mutation	Mutation	Wildtype	Wildtype	Mutation	Wildtype	Wildtype	Wildtype	Wildtype	Wildtype	Wildtype	Wildtype	Wildtype	Mutation	Wildtype	Wildtype	Wildtype
CRC582_NT	COAD	male	married	163	59	no	78	Descending	left-sided	medium	no	II	0	censored	59.4	0	No_adjuvant	no	no	yes	no	2.71642	Non-Hyper	pMMR	MSS	CIN-LR	0.00635245	0.0115132	0.551755	Low	Wildtype	Wildtype;Del	Mutation	Mutation	Wildtype	Wildtype	Wildtype	Wildtype	Wildtype	Wildtype	Wildtype	Wildtype	Wildtype	Wildtype	Wildtype	Wildtype	Wildtype	Wildtype	Wildtype
CRC583_NT	COAD	female	married	153	60	no	60	Descending	left-sided	low	yes	IV	1	1	NA	NA	NA	no	no	yes	yes	3.32836	Non-Hyper	pMMR	MSS	CIN-HR	0.0116456	0.0144104	0.808138	High	Wildtype	Mutation;Del	Mutation	Mutation	Mutation	Wildtype	Wildtype	Wildtype	Wildtype	Wildtype	Wildtype	Wildtype	Wildtype	Wildtype	Wildtype	Wildtype	Wildtype	Wildtype	Wildtype
CRC581_NT	COAD	female	married	153	44.5	no	25	Ascending	right-sided	low	yes	IV	1	1	NA	NA	NA	no	no	no	no	1.97015	Non-Hyper	pMMR	MSS	CIN-HR	0.00398479	0.009653	0.412803	Low	Wildtype	Wildtype	Mutation	Wildtype	Wildtype	Wildtype	Wildtype	Wildtype	Wildtype	Wildtype	Wildtype	Wildtype	Wildtype	Wildtype	Wildtype	Wildtype	Wildtype	Wildtype	Wildtype
CRC584_NT	READ	male	married	163	56	no	77	Rectum	left-sided	medium	no	II	1	1	21.2667	1	No_adjuvant	yes	yes	no	yes	1.71642	Non-Hyper	pMMR	MSS	GS	0.00613143	0.00420382	1.45854	Low	Wildtype	Wildtype	Mutation	Mutation	Wildtype	Wildtype	Mutation	Wildtype	Wildtype	Mutation	Wildtype	Wildtype	Wildtype	Wildtype	Wildtype	Wildtype	Wildtype	Wildtype	Wildtype
CRC576_NT	COAD	female	married	168	51	no	31	Descending	left-sided	medium	yes	IV	1	1	NA	NA	NA	no	no	no	yes	2.43284	Non-Hyper	pMMR	MSS	CIN-LR	0.00436294	0.00506316	0.861704	Low	Wildtype	Wildtype	Mutation	Mutation	Wildtype	Wildtype	Wildtype	Wildtype	Wildtype	Mutation	Mutation	Wildtype	Wildtype	Wildtype	Wildtype	Wildtype	Wildtype	Wildtype	Wildtype
CRC578_NT	COAD	female	married	160	47	no	65	Ascending	right-sided	medium	no	II	0	censored	60.8333	0	No_adjuvant	no	yes	no	no	2.07463	Non-Hyper	pMMR	MSS	CIN-HR	0.00463486	0.0113272	0.409182	Low	Mutation	Wildtype	Wildtype	Mutation	Wildtype	Wildtype	Mutation	Wildtype	Wildtype	Mutation	Mutation	Wildtype	Wildtype	Wildtype	Wildtype	Wildtype	Wildtype	Mutation	Wildtype
CRC580_NT	COAD	female	married	162	48	no	67	Descending	left-sided	medium	no	III	0	censored	58.5333	0	chemo	no	no	no	no	2.20896	Non-Hyper	pMMR	MSS	CIN-HR	0.00582235	0.0139337	0.417861	Low	Wildtype	Wildtype	Mutation	Mutation	Wildtype	Wildtype	Wildtype	Wildtype	Wildtype	Wildtype	Wildtype	Wildtype	Wildtype	Wildtype	Wildtype	Wildtype	Wildtype	Wildtype	Wildtype
CRC577_NT	COAD	male	married	172	72	no	50	Descending	left-sided	low	no	II	0	censored	57.6	0	chemo	no	no	no	no	2.14925	Non-Hyper	pMMR	MSS	CIN-LR	0.00540113	0.00796975	0.677704	Low	Wildtype	Wildtype	Mutation	Mutation	Wildtype	Wildtype	Wildtype	Wildtype	Wildtype	Wildtype	Wildtype	Wildtype	Wildtype	Wildtype	Wildtype	Wildtype	Wildtype	Wildtype	Wildtype
CRC575_NT	COAD	male	married	160	59.5	no	64	Descending	left-sided	medium	yes	IV	1	1	NA	NA	NA	no	no	no	no	1.97015	Non-Hyper	pMMR	MSS	CIN-HR	0.00596976	0.00688407	0.867185	Low	Wildtype	Wildtype	Mutation	Mutation	Wildtype	Wildtype	Mutation	Wildtype	Wildtype	Wildtype	Mutation	Wildtype	Wildtype	Wildtype	Wildtype	Wildtype	Wildtype	Wildtype	Wildtype
CRC574_NT	COAD	female	married	170	58	no	66	Descending	left-sided	medium	no	III	0	censored	58.4333	0	chemo	no	yes	no	no	0.462687	Non-Hyper	pMMR	MSS	CIN-HR	0.0032564	0.011052	0.294642	Low	Mutation	Wildtype	Wildtype	Wildtype	Wildtype	Wildtype	Wildtype	Wildtype	Wildtype	Wildtype	Wildtype	Wildtype	Wildtype	Wildtype	Wildtype	Wildtype	Wildtype	Mutation	Wildtype
CRC579_NT	COAD	male	married	172	59	yes	73	Ascending	right-sided	medium	no	II	0	censored	63.8333	0	No_adjuvant	no	yes	no	no	1.44776	Non-Hyper	pMMR	MSS	GS	NA	0.00941275	NA	NA	Wildtype	Wildtype	Mutation	Mutation	Mutation	Wildtype	Mutation	Wildtype	Wildtype	Wildtype	Wildtype	Wildtype	Wildtype	Wildtype	Wildtype	Wildtype	Wildtype	Mutation	Wildtype
CRC719_NT	COAD	female	married	156	65	no	66	Ascending	right-sided	medium	no	II	0	censored	60	0	No_adjuvant	no	no	no	no	2.95522	Non-Hyper	pMMR	MSS	CIN-LR	0.00476341	0.00531543	0.896148	Low	Wildtype	Wildtype	Mutation	Mutation	Wildtype	Wildtype	Wildtype	Wildtype	Wildtype	Wildtype	Wildtype	Wildtype	Wildtype	Wildtype	Wildtype	Wildtype	Mutation	Wildtype	Wildtype
CRC573_NT	COAD	female	married	158	52	no	56	Descending	left-sided	low	no	III	0	censored	59.6333	0	chemo	no	no	yes	no	1.50746	Non-Hyper	pMMR	MSS	CIN-HR	NA	0.00803256	NA	NA	Mutation	Wildtype	Wildtype	Mutation	Wildtype	Wildtype	Mutation	Wildtype	Wildtype	Mutation	Wildtype	Wildtype	Wildtype	Wildtype	Wildtype	Wildtype	Mutation	Wildtype	Wildtype
CRC571_NT	COAD	male	married	155	48	no	78	Transverse	right-sided	medium	no	II	0	censored	60.6333	0	No_adjuvant	no	no	no	no	4.13433	Non-Hyper	pMMR	MSS	CIN-HR	0.00471252	0.0102609	0.459269	Low	Wildtype	Wildtype;Del	Mutation	Mutation	Wildtype	Wildtype	Wildtype	Wildtype	Wildtype	Wildtype	Wildtype	Wildtype	Wildtype	Wildtype	Wildtype	Wildtype	Wildtype	Mutation	Wildtype
CRC568_NT	COAD	male	married	171	53	yes	71	Ascending	right-sided	medium	no	III	0	censored	63.4667	0	chemo	no	no	no	no	0.328358	Non-Hyper	pMMR	MSS	CIN-HR	0.00189098	0.0101735	0.185873	Low	Wildtype	Mutation	Wildtype	Wildtype	Wildtype	Wildtype	Wildtype	Wildtype	Wildtype	Wildtype	Wildtype	Wildtype	Wildtype	Wildtype	Wildtype	Wildtype	Wildtype	Wildtype	Wildtype
CRC569_NT	COAD	female	married	160	49	no	45	Descending	left-sided	medium	no	III	0	censored	57.2	0	chemo	no	no	yes	no	4.9403	Non-Hyper	pMMR	MSS	CIN-HR	0.00401428	0.0113811	0.352713	Low	Wildtype	Wildtype;Del	Mutation	Mutation	Wildtype	Wildtype	Wildtype	Wildtype	Wildtype	Wildtype	Wildtype	Wildtype	Wildtype;Amp	Wildtype	Wildtype	Wildtype	Wildtype	Wildtype	Wildtype
CRC567_NT	COAD	female	married	157	54.5	no	63	Ascending	right-sided	low	yes	IV	1	1	NA	NA	NA	no	no	no	no	2.1194	Non-Hyper	pMMR	MSS	CIN-HR	0.0029595	0.00861403	0.343568	Low	Wildtype	Wildtype	Wildtype	Mutation;Del	Wildtype	Wildtype	Mutation	Wildtype	Wildtype	Mutation	Wildtype	Wildtype	Wildtype	Wildtype	Wildtype	Wildtype	Wildtype	Wildtype	Wildtype
CRC566_NT	COAD	male	married	168	46	yes	44	Ascending	right-sided	mucinous_carcinoma	no	II	0	censored	64.0667	0	chemo	no	no	no	no	131.448	Hyper	pMMR	MSS	Hypermutated	NA	0.00546594	NA	NA	Mutation	Wildtype	Mutation	Mutation	Wildtype	Wildtype	Mutation	Wildtype	Wildtype	Mutation	Wildtype	Wildtype	Wildtype	Mutation	Wildtype	Mutation	Wildtype	Wildtype	Wildtype
CRC564_NT	COAD	male	married	165	68	no	68	Transverse	left-sided	medium	no	II	0	censored	62.0333	0	chemo	no	yes	NA	no	0.716418	Non-Hyper	pMMR	MSS	CIN-HR	0.00266632	0.011853	0.22495	Low	Wildtype	Wildtype	Mutation	Mutation	Wildtype	Wildtype	Mutation	Wildtype	Wildtype	Wildtype	Wildtype	Wildtype	Wildtype	Wildtype	Wildtype	Wildtype	Wildtype	Wildtype	Wildtype
CRC558_NT	COAD	male	married	168	64	no	46	Transverse	right-sided	mucinous_carcinoma	no	III	0	censored	58.4333	0	No_adjuvant	yes	yes	no	no	29.0746	Hyper	dMMR	MSI	Hypermutated	0.00477259	0.00448648	1.06377	Low	Wildtype	Wildtype	Wildtype	Wildtype	Wildtype	Wildtype	Mutation	Wildtype	Wildtype	Mutation	Mutation	Wildtype	Wildtype	Wildtype	Wildtype	Wildtype	Wildtype	Mutation	Mutation
CRC559_NT	COAD	male	married	172	66	no	50	Ascending	right-sided	medium	no	II	1	1	11.6	1	No_adjuvant	no	no	no	no	28.4776	Hyper	dMMR	MSI	Hypermutated	0.00286055	0.00846918	0.33776	Low	Mutation	Mutation	Wildtype	Mutation	Wildtype	Wildtype	Wildtype	Wildtype	Wildtype	Mutation	Mutation	Wildtype	Mutation	Wildtype	Mutation	Wildtype	Wildtype	Wildtype	Wildtype
CRC673_NT	COAD	female	married	153	62	no	60	Descending	left-sided	low	no	II	0	censored	57.5667	0	No_adjuvant	no	no	no	no	1.08955	Non-Hyper	pMMR	MSS	GS	0.00253003	0.00714265	0.354215	Low	Wildtype	Wildtype	Mutation	Mutation	Wildtype	Wildtype	Wildtype	Mutation	Wildtype	Wildtype	Wildtype	Wildtype	Wildtype	Wildtype	Wildtype	Wildtype	Wildtype	Wildtype	Wildtype
CRC556_NT	COAD	male	married	172	80	yes	44	Rectum	left-sided	medium	no	III	0	censored	49.0333	0	chemo	no	no	no	no	4.07463	Non-Hyper	pMMR	MSS	CIN-HR	0.0036163	0.00867491	0.416869	Low	Wildtype	Mutation;Del	Mutation	Wildtype;Del	Wildtype	Wildtype	Mutation	Wildtype	Wildtype	Mutation	Wildtype	Wildtype	Wildtype	Wildtype	Wildtype;Del	Wildtype	Wildtype	Wildtype	Wildtype
CRC563_NT	COAD	female	married	167	61	no	49	Ascending	right-sided	medium	no	III	1	1	18.6	1	No_adjuvant	no	no	no	no	1.65672	Non-Hyper	pMMR	MSS	CIN-HR	0.00327277	0.00887827	0.368627	Low	Mutation	Wildtype	Mutation	Wildtype	Wildtype	Wildtype	Mutation	Wildtype	Wildtype	Mutation	Wildtype	Wildtype	Wildtype	Wildtype	Wildtype	Wildtype	Mutation	Wildtype	Wildtype
CRC560_NT	READ	female	married	160	50	no	46	Rectum	left-sided	medium	no	III	0	censored	74.7667	0	chemo	no	no	no	yes	2.46269	Non-Hyper	pMMR	MSS	CIN-HR	0.00329455	0.0133894	0.246058	Low	Wildtype	Wildtype	Mutation	Mutation	Wildtype	Wildtype	Wildtype	Wildtype	Wildtype	Wildtype	Wildtype	Wildtype	Wildtype	Wildtype	Wildtype	Wildtype	Wildtype	Wildtype	Wildtype
CRC561_NT	COAD	female	married	154	57	no	51	Ascending	right-sided	low	yes	IV	1	1	NA	NA	NA	no	no	yes	no	1.47761	Non-Hyper	pMMR	MSS	CIN-HR	0.00386093	0.0096391	0.400549	Low	Wildtype	Wildtype	Mutation	Wildtype	Wildtype	Wildtype	Mutation	Wildtype	Wildtype	Mutation	Wildtype	Wildtype	Wildtype	Wildtype	Wildtype	Wildtype	Wildtype	Wildtype	Wildtype
CRC555_NT	COAD	male	married	166	58	yes	77	Transverse	left-sided	low	yes	IV	1	1	NA	NA	NA	no	no	yes	no	3.32836	Non-Hyper	pMMR	MSS	CIN-HR	0.00548361	0.00973778	0.563127	Low	Wildtype	Wildtype;Del	Mutation	Mutation	Wildtype	Wildtype	Mutation	Wildtype	Wildtype	Wildtype	Wildtype	Wildtype	Wildtype	Wildtype	Wildtype	Wildtype	Wildtype	Wildtype	Wildtype
CRC557_NT	COAD	female	married	162	52	no	63	Ascending	right-sided	medium	no	II	0	censored	63	0	chemo	no	no	yes	yes	0.0895522	Non-Hyper	pMMR	MSS	GS	NA	0.00499696	NA	NA	Wildtype	Wildtype	Wildtype	Wildtype	Wildtype	Wildtype	Wildtype	Wildtype	Wildtype	Wildtype	Wildtype	Wildtype	Wildtype	Wildtype	Wildtype	Wildtype	Wildtype	Wildtype	Wildtype
CRC554_NT	COAD	female	married	157	52	no	55	Ascending	right-sided	medium	no	II	0	censored	59.8667	0	chemo	no	no	no	no	0.298507	Non-Hyper	pMMR	MSS	CIN-HR	0.00349237	0.00862729	0.404805	Low	Wildtype	Wildtype	Wildtype	Wildtype	Wildtype	Wildtype	Wildtype	Wildtype	Wildtype	Wildtype	Wildtype	Wildtype	Wildtype	Wildtype	Wildtype	Wildtype	Wildtype	Wildtype	Wildtype
CRC671_NT	COAD	female	married	150	51	no	70	Ascending	right-sided	low	no	II	0	censored	72.1667	0	chemo	no	yes	no	yes	0.223881	Non-Hyper	pMMR	MSS	GS	0.00280671	0.00875144	0.320714	Low	Wildtype	Wildtype	Wildtype	Wildtype	Wildtype	Wildtype	Wildtype	Wildtype	Wildtype	Wildtype	Wildtype	Wildtype	Wildtype	Wildtype	Wildtype	Wildtype	Wildtype	Wildtype	Wildtype
CRC553_NT	COAD	male	married	163	46	no	74	Descending	left-sided	low	no	II	0	censored	74.8333	0	chemo	no	no	yes	no	2.1791	Non-Hyper	pMMR	MSS	CIN-HR	0.00400636	0.01079	0.371302	Low	Mutation	Wildtype	Wildtype	Mutation	Wildtype	Wildtype	Wildtype	Wildtype	Wildtype	Wildtype	Wildtype	Wildtype	Wildtype	Wildtype	Wildtype	Wildtype	Wildtype	Wildtype	Wildtype
CRC693_NT	COAD	male	married	165	58	no	76	Descending	left-sided	low	no	I	0	censored	57.5667	0	chemo	no	yes	no	yes	1.53731	Non-Hyper	pMMR	MSS	CIN-HR	0.00468935	0.00610367	0.768284	Low	Wildtype	Wildtype	Wildtype	Mutation	Wildtype	Wildtype	Mutation	Wildtype	Wildtype	Wildtype	Wildtype	Wildtype	Wildtype	Wildtype	Wildtype	Wildtype	Wildtype	Wildtype	Wildtype
CRC675_NT	COAD	female	married	160	60	no	57	Descending	left-sided	medium	yes	IV	1	1	NA	NA	NA	no	no	no	no	3.38806	Non-Hyper	pMMR	MSS	CIN-LR	NA	0.0060277	NA	NA	Wildtype	Wildtype;Del	Wildtype	Wildtype	Wildtype	Wildtype	Wildtype	Wildtype	Wildtype	Mutation	Wildtype	Wildtype	Wildtype	Wildtype	Wildtype	Wildtype	Wildtype	Wildtype	Wildtype
CRC690_NT	COAD	female	married	160	55	no	44	Ascending	right-sided	mucinous_carcinoma	yes	IV	1	1	NA	NA	NA	no	no	no	no	1.44776	Non-Hyper	pMMR	MSS	GS	NA	0.00810377	NA	NA	Wildtype	Wildtype	Wildtype	Wildtype	Wildtype	Wildtype	Mutation	Wildtype	Wildtype	Wildtype	Wildtype	Wildtype	Wildtype	Wildtype	Wildtype	Wildtype	Wildtype	Wildtype	Mutation
CRC678_NT	COAD	male	married	161	55	yes	69	Ascending	right-sided	medium	yes	IV	1	1	NA	NA	NA	no	no	yes	no	4.97015	Non-Hyper	pMMR	MSS	CIN-LR	0.0102696	0.00602951	1.70323	High	Wildtype	Wildtype;Del	Mutation	Mutation	Wildtype	Wildtype	Wildtype	Wildtype	Wildtype	Mutation	Wildtype	Wildtype	Wildtype;Amp	Wildtype	Wildtype	Wildtype	Wildtype	Wildtype	Wildtype
CRC683_NT	COAD	male	married	173	68	no	58	Descending	left-sided	medium	no	II	0	censored	59.3333	0	No_adjuvant	no	no	no	no	4.04478	Non-Hyper	pMMR	MSS	CIN-HR	0.00405838	0.00851239	0.476762	Low	Wildtype	Wildtype;Del	Mutation	Mutation	Wildtype	Wildtype	Mutation	Wildtype	Wildtype	Wildtype	Wildtype	Wildtype	Wildtype	Wildtype	Wildtype	Wildtype	Wildtype	Mutation	Wildtype
CRC686_NT	READ	male	married	168	50	yes	75	Rectum	left-sided	medium	no	III	0	censored	73.5333	0	chemo	no	no	no	no	3.73134	Non-Hyper	pMMR	MSS	CIN-LR	0.00430629	0.00742051	0.580323	Low	Wildtype	Wildtype	Mutation	Wildtype	Wildtype	Wildtype	Mutation	Wildtype	Wildtype	Wildtype	Wildtype	Wildtype	Wildtype	Wildtype	Wildtype	Wildtype	Wildtype	Wildtype	Wildtype
CRC685_NT	READ	male	married	170	68	yes	57	Rectum	left-sided	medium	no	II	0	censored	74.1667	0	No_adjuvant	no	no	no	no	0.761194	Non-Hyper	pMMR	MSS	CIN-HR	0.00171548	0.0095398	0.179824	Low	Wildtype	Wildtype	Wildtype	Mutation	Wildtype	Wildtype	Wildtype	Wildtype	Wildtype	Wildtype	Wildtype	Wildtype	Wildtype	Wildtype	Wildtype	Wildtype	Wildtype	Wildtype	Wildtype
CRC682_NT	COAD	male	married	178	53.5	no	72	Descending	left-sided	medium	no	I	0	censored	74.4	0	No_adjuvant	no	no	no	no	1.49254	Non-Hyper	pMMR	MSS	GS	0.00384536	0.00840058	0.457749	Low	Mutation	Wildtype	Wildtype	Mutation	Wildtype	Wildtype	Mutation	Wildtype	Wildtype	Wildtype	Wildtype	Wildtype	Wildtype	Wildtype	Wildtype	Mutation	Wildtype	Wildtype	Wildtype
CRC677_NT	READ	male	married	158	65	yes	67	Rectum	left-sided	medium	no	II	0	censored	74.5667	0	chemo	no	yes	no	no	2.67164	Non-Hyper	pMMR	MSS	CIN-HR	0.00411795	0.0107347	0.383611	Low	Mutation	Wildtype	Mutation	Mutation	Wildtype	Wildtype	Mutation	Wildtype	Wildtype	Wildtype	Wildtype	Wildtype	Wildtype	Wildtype	Wildtype	Wildtype	Wildtype	Wildtype	Wildtype
CRC680_NT	COAD	female	married	155	46	no	55	Descending	left-sided	low	no	III	0	censored	74.4333	0	chemo	no	yes	yes	no	2.56716	Non-Hyper	pMMR	MSS	CIN-HR	0.00222286	0.00768673	0.289181	Low	Wildtype	Wildtype	Mutation	Mutation	Wildtype	Wildtype	Mutation	Wildtype	Wildtype	Wildtype	Wildtype	Wildtype	Wildtype	Wildtype	Wildtype	Wildtype	Wildtype	Wildtype	Wildtype
CRC674_NT	COAD	male	married	173	80	yes	52	Descending	left-sided	medium	no	II	0	censored	59.0333	0	chemo	no	no	no	no	2.98507	Non-Hyper	pMMR	MSS	CIN-HR	0.0039537	0.00491889	0.803781	Low	Wildtype	Wildtype	Mutation	Wildtype;Del	Wildtype	Wildtype	Wildtype	Wildtype	Wildtype	Wildtype	Wildtype	Wildtype	Wildtype	Wildtype	Wildtype	Wildtype	Wildtype	Wildtype	Wildtype
CRC694_NT	READ	female	married	155	52	no	62	Rectum	left-sided	low	no	III	0	censored	62.5333	0	No_adjuvant	no	no	no	no	2.59701	Non-Hyper	pMMR	MSS	GS	0.00215309	0.00830274	0.259322	Low	Mutation	Mutation;Del	Wildtype	Mutation	Wildtype	Wildtype	Mutation	Wildtype	Wildtype	Wildtype	Wildtype	Wildtype	Wildtype	Wildtype	Wildtype;Del	Wildtype	Wildtype	Wildtype	Wildtype
CRC679_NT	COAD	female	married	157	51	no	46	Descending	left-sided	medium	no	II	0	censored	62.5667	0	chemo	no	no	no	no	3.56716	Non-Hyper	pMMR	MSS	CIN-LR	0.0026621	0.00752507	0.353764	Low	Wildtype	Wildtype	Mutation	Wildtype	Wildtype	Wildtype	Wildtype	Wildtype	Wildtype	Wildtype	Wildtype	Wildtype	Wildtype;Amp	Wildtype	Wildtype	Wildtype	Wildtype	Wildtype	Wildtype
CRC676_NT	COAD	female	married	147	73	no	60	Descending	left-sided	low	no	II	0	censored	68.0333	0	No_adjuvant	no	no	no	no	0.716418	Non-Hyper	pMMR	MSS	CIN-HR	0.00283083	0.0104696	0.270385	Low	Wildtype	Wildtype	Mutation	Mutation	Wildtype	Wildtype	Wildtype	Wildtype	Wildtype	Wildtype	Wildtype	Wildtype	Wildtype	Wildtype	Wildtype	Wildtype	Wildtype	Wildtype	Wildtype
CRC681_NT	COAD	female	married	154	53.5	no	48	Descending	left-sided	medium	no	II	0	censored	61.3667	0	No_adjuvant	no	no	no	no	2.8806	Non-Hyper	pMMR	MSS	CIN-HR	0.00350501	0.00544218	0.644045	Low	Wildtype	Wildtype	Mutation	Mutation	Wildtype	Wildtype	Mutation	Wildtype	Wildtype	Wildtype	Wildtype	Wildtype	Wildtype	Wildtype	Wildtype	Wildtype	Wildtype	Wildtype	Wildtype
CRC684_NT	COAD	male	married	163	58	yes	66	Descending	left-sided	medium	no	II	0	censored	62.4333	0	chemo	no	no	no	yes	6.31343	Non-Hyper	pMMR	MSS	CIN-LR	0.00518357	0.00989638	0.523784	Low	Wildtype	Mutation;Del	Mutation	Mutation	Wildtype	Wildtype	Mutation	Wildtype	Wildtype	Wildtype	Wildtype	Wildtype	Wildtype	Wildtype	Wildtype	Wildtype	Wildtype	Wildtype	Wildtype
CRC672_NT	COAD	female	married	160	55	no	56	Descending	left-sided	low	no	III	0	censored	74.0667	0	chemo	no	no	no	no	0.567164	Non-Hyper	pMMR	MSS	CIN-HR	NA	0.0100653	NA	NA	Wildtype	Wildtype	Mutation	Wildtype	Wildtype	Wildtype	Wildtype	Wildtype	Wildtype	Wildtype	Wildtype	Wildtype	Wildtype	Wildtype	Wildtype	Wildtype	Wildtype	Wildtype	Wildtype
CRC717_NT	COAD	male	married	174	63	yes	43	Ascending	right-sided	low	no	III	0	censored	57.6	0	chemo	yes	yes	no	yes	24.7761	Hyper	dMMR	MSI	Hypermutated	0.0023866	0.00508553	0.469292	Low	Mutation	Wildtype	Wildtype	Wildtype	Wildtype	Mutation	Mutation	Wildtype	Wildtype	Wildtype	Mutation	Wildtype	Wildtype	Wildtype	Wildtype	Wildtype	Wildtype	Mutation	Mutation
CRC691_NT	COAD	male	married	161	53	no	72	Descending	left-sided	medium	no	II	0	censored	59.1	0	No_adjuvant	no	no	no	no	0.626866	Non-Hyper	pMMR	MSS	GS	NA	0.00698957	NA	NA	Wildtype	Wildtype	Wildtype	Wildtype	Wildtype	Wildtype	Wildtype	Wildtype	Wildtype	Wildtype	Wildtype	Wildtype	Wildtype	Wildtype	Wildtype	Wildtype	Wildtype	Wildtype	Wildtype
CRC716_NT	COAD	male	married	171	58	yes	59	Rectum	left-sided	medium	no	III	0	censored	73.5333	0	chemo	no	no	no	no	1.50746	Non-Hyper	pMMR	MSS	CIN-LR	0.00355082	0.00953444	0.37242	Low	Wildtype	Wildtype	Mutation	Mutation	Wildtype	Wildtype	Wildtype	Wildtype	Wildtype	Wildtype	Wildtype	Wildtype	Wildtype	Wildtype	Wildtype	Wildtype	Wildtype	Wildtype	Wildtype
CRC670_NT	READ	male	married	162	45.5	no	75	Rectum	left-sided	medium	no	II	0	censored	73.6	0	No_adjuvant	no	no	no	no	0.641791	Non-Hyper	pMMR	MSS	CIN-HR	0.0018772	0.0168974	0.111094	Low	Wildtype	Wildtype	Wildtype	Wildtype	Wildtype	Wildtype	Wildtype	Wildtype	Wildtype	Wildtype	Wildtype	Wildtype	Wildtype	Wildtype	Wildtype	Wildtype	Wildtype	Wildtype	Wildtype
CRC864_NT	COAD	male	married	169	61.5	yes	48	Descending	left-sided	low	no	II	0	censored	61.0667	0	No_adjuvant	no	no	no	no	0.761194	Non-Hyper	pMMR	MSS	GS	0.00076479	0.00594326	0.128682	Low	Wildtype	Wildtype	Wildtype	Wildtype	Wildtype	Wildtype	Wildtype	Wildtype	Wildtype	Wildtype	Wildtype	Wildtype	Wildtype	Wildtype	Wildtype	Wildtype	Wildtype	Wildtype	Wildtype
CRC669_NT	COAD	male	married	162	50	yes	62	Ascending	right-sided	low	no	II	0	censored	57.2	0	chemo	yes	yes	yes	yes	29.8507	Hyper	dMMR	MSI	Hypermutated	0.00537626	0.00353997	1.51873	Low	Mutation	Wildtype	Mutation	Mutation	Wildtype	Mutation	Wildtype	Wildtype	Mutation	Wildtype	Mutation	Wildtype	Wildtype	Wildtype	Wildtype	Wildtype	Wildtype	Mutation	Wildtype
CRC870_NT	COAD	male	married	172	60.5	no	52	Descending	left-sided	low	no	III	0	censored	62.1667	0	chemo	no	no	yes	yes	3.47761	Non-Hyper	pMMR	MSS	CIN-HR	0.00359819	0.00443407	0.811488	Low	Wildtype	Wildtype	Mutation	Wildtype	Wildtype	Wildtype	Wildtype	Wildtype	Wildtype	Wildtype	Wildtype	Wildtype	Wildtype	Wildtype	Wildtype	Wildtype	Wildtype	Wildtype	Wildtype
CRC634_NT	COAD	female	married	154	34	no	61	Descending	left-sided	medium	no	II	0	censored	58.8	0	chemo	yes	yes	no	no	2.20896	Non-Hyper	pMMR	MSS	CIN-HR	0.00179227	0.00262114	0.683777	Low	Wildtype	Wildtype	Mutation	Wildtype	Wildtype	Wildtype	Wildtype	Wildtype	Wildtype	Wildtype	Wildtype	Wildtype	Wildtype;Amp	Wildtype	Wildtype	Wildtype	Wildtype	Wildtype	Wildtype
CRC647_NT	COAD	male	married	173	58	no	28	Descending	left-sided	low	yes	IV	1	1	NA	NA	NA	no	no	yes	yes	0.61194	Non-Hyper	pMMR	MSS	NA	0.0030448	0.00477146	0.638127	Low	Wildtype	Wildtype	Wildtype	Wildtype	Wildtype	Wildtype	Wildtype	Wildtype	Wildtype	Wildtype	Wildtype	Wildtype	Wildtype	Wildtype	Wildtype	Wildtype	Wildtype	Wildtype	Wildtype
CRC638_NT	COAD	female	married	168	64	no	63	Descending	left-sided	medium	no	II	0	censored	73.2667	0	chemo	no	no	no	yes	1.64179	Non-Hyper	pMMR	MSS	GS	0.00422548	0.00725702	0.582261	Low	Wildtype	Wildtype	Wildtype	Wildtype	Wildtype	Mutation	Mutation	Wildtype	Wildtype	Wildtype	Mutation	Wildtype	Wildtype	Wildtype	Wildtype	Wildtype	Wildtype	Wildtype	Wildtype
CRC654_NT	COAD	female	married	162	64	no	44	Descending	left-sided	medium	no	II	0	censored	58.3	0	chemo	no	no	no	no	6.8209	Non-Hyper	dMMR	MSS	GS	0.00484278	0.00542564	0.892573	Low	Mutation	Wildtype	Wildtype	Wildtype	Wildtype	Mutation	Wildtype	Wildtype	Wildtype	Wildtype	Wildtype	Wildtype	Wildtype	Wildtype	Wildtype	Wildtype	Wildtype	Wildtype	Wildtype
CRC861_NT	COAD	female	married	160	71	yes	49	Descending	left-sided	low	yes	IV	1	1	NA	NA	NA	no	no	no	yes	0.820896	Non-Hyper	pMMR	MSS	GS	0.00260559	0.00458026	0.568875	Low	Wildtype	Wildtype	Mutation	Mutation	Wildtype	Wildtype	Wildtype	Wildtype	Wildtype	Wildtype	Wildtype	Wildtype	Wildtype	Wildtype	Wildtype	Wildtype	Wildtype	Wildtype	Wildtype
CRC651_NT	COAD	male	married	168	65	no	63	Transverse	right-sided	medium	no	III	0	censored	0.966667	0	No_adjuvant	no	no	no	no	0.298507	Non-Hyper	pMMR	MSS	GS	NA	0.00495913	NA	NA	Wildtype	Wildtype	Wildtype	Mutation	Wildtype	Wildtype	Wildtype	Wildtype	Wildtype	Wildtype	Wildtype	Wildtype	Wildtype	Wildtype	Wildtype	Wildtype	Wildtype	Wildtype	Wildtype
CRC646_NT	READ	female	married	154	50	no	75	Rectum	left-sided	medium	no	III	0	censored	73.0667	0	No_adjuvant	no	no	no	no	0.910448	Non-Hyper	pMMR	MSS	GS	NA	0.00763881	NA	NA	Wildtype	Wildtype	Mutation	Mutation	Wildtype	Wildtype	Mutation	Wildtype	Wildtype	Wildtype	Mutation	Wildtype	Wildtype	Wildtype	Wildtype	Wildtype	Wildtype	Wildtype	Wildtype
CRC860_NT	COAD	male	married	168	79	yes	48	Descending	left-sided	mucinous_carcinoma	no	II	0	censored	57.0667	0	chemo	no	yes	no	no	33.5821	Hyper	dMMR	MSI	Hypermutated	0.00158198	0.00688594	0.229741	Low	Wildtype	Wildtype	Mutation	Mutation	Wildtype	Wildtype	Mutation	Wildtype	Wildtype	Wildtype	Mutation	Wildtype	Mutation	Wildtype	Wildtype	Wildtype	Wildtype	Mutation	Mutation
CRC867_NT	COAD	male	married	170	62	no	71	Transverse	right-sided	medium	yes	IV	1	1	NA	NA	NA	no	no	no	no	1.77612	Non-Hyper	pMMR	MSS	GS	NA	0.00589929	NA	NA	Wildtype	Wildtype	Wildtype	Mutation	Wildtype	Wildtype	Mutation	Wildtype	Wildtype	Mutation	Wildtype	Wildtype	Wildtype	Wildtype	Wildtype	Wildtype	Wildtype	Wildtype	Mutation
CRC873_NT	READ	female	married	150	53	no	55	Rectum	left-sided	medium	no	II	0	censored	72.8667	0	No_adjuvant	no	yes	no	no	3.20896	Non-Hyper	pMMR	MSS	CIN-LR	0.00343038	0.00604107	0.567843	Low	Wildtype	Wildtype;Del	Mutation	Mutation	Wildtype	Wildtype	Wildtype	Wildtype	Wildtype	Wildtype	Wildtype	Wildtype	Wildtype	Wildtype	Wildtype	Wildtype	Wildtype	Wildtype	Wildtype
CRC872_NT	COAD	female	married	160	47	no	55	Transverse	right-sided	medium	no	II	0	censored	60.5	0	chemo	no	no	no	no	1.80597	Non-Hyper	pMMR	MSS	GS	NA	0.00621608	NA	NA	Wildtype	Wildtype	Wildtype	Wildtype	Wildtype	Mutation	Mutation	Wildtype	Mutation	Mutation	Mutation	Wildtype	Wildtype	Wildtype	Wildtype	Mutation	Mutation	Wildtype	Wildtype
CRC623_NT	READ	male	married	165	60	no	55	Rectum	left-sided	medium	no	III	0	censored	26.9	0	chemo	no	no	no	no	2.55224	Non-Hyper	pMMR	MSS	GS	NA	0.00550498	NA	NA	Mutation	Wildtype	Mutation	Wildtype	Wildtype	Wildtype	Wildtype	Wildtype	Wildtype	Wildtype	Wildtype	Wildtype	Wildtype	Wildtype	Wildtype	Wildtype	Wildtype	Wildtype	Wildtype
CRC866_NT	COAD	female	married	145	52	no	60	Descending	left-sided	medium	no	I	0	censored	46.8333	0	No_adjuvant	no	no	no	no	1.32836	Non-Hyper	pMMR	MSS	CIN-HR	NA	0.00514169	NA	NA	Wildtype	Wildtype	Wildtype	Wildtype	Wildtype	Wildtype	Mutation	Wildtype	Wildtype	Wildtype	Mutation	Wildtype	Wildtype	Wildtype	Wildtype	Wildtype	Wildtype	Mutation	Wildtype
CRC865_NT	COAD	female	married	153	63	no	46	Descending	left-sided	medium	no	II	0	censored	58.3	0	No_adjuvant	no	no	no	no	0.253731	Non-Hyper	pMMR	MSS	GS	NA	0.00364735	NA	NA	Wildtype	Wildtype	Mutation	Wildtype	Wildtype	Wildtype	Wildtype	Wildtype	Wildtype	Wildtype	Wildtype	Wildtype	Wildtype	Wildtype	Wildtype	Wildtype	Wildtype	Wildtype	Wildtype
CRC667_NT	COAD	female	married	154	52	no	59	Descending	left-sided	medium	no	III	0	censored	57.2	0	chemo	no	no	no	yes	2.9403	Non-Hyper	pMMR	MSS	CIN-LR	0.00703494	0.0080735	0.871361	Low	Mutation	Wildtype	Mutation	Mutation	Wildtype	Wildtype	Wildtype	Wildtype	Wildtype	Wildtype	Wildtype	Wildtype	Wildtype	Wildtype	Wildtype	Wildtype	Wildtype	Wildtype	Wildtype
CRC871_NT	COAD	male	married	168	55	yes	64	Descending	left-sided	medium	no	II	1	1	20.2333	1	chemo	no	no	no	no	1.1791	Non-Hyper	pMMR	MSS	GS	0.00283749	0.00528871	0.536518	Low	Wildtype	Wildtype	Mutation	Mutation	Wildtype	Wildtype	Mutation	Wildtype	Wildtype	Wildtype	Wildtype	Wildtype	Wildtype	Wildtype	Wildtype	Wildtype	Wildtype	Wildtype	Wildtype
CRC863_NT	COAD	male	married	166	46	yes	70	Transverse	right-sided	low	yes	IV	1	1	NA	NA	NA	no	no	no	no	0.61194	Non-Hyper	pMMR	MSS	GS	NA	0.00657985	NA	NA	Wildtype	Wildtype	Mutation	Mutation	Wildtype	Wildtype	Wildtype	Wildtype	Wildtype	Wildtype	Wildtype	Wildtype	Wildtype	Wildtype	Wildtype	Wildtype	Wildtype	Wildtype	Wildtype
CRC868_NT	COAD	female	married	170	60	no	51	Transverse	right-sided	medium	no	III	0	censored	69.1333	0	chemo	yes	yes	no	no	2.19403	Non-Hyper	pMMR	MSS	CIN-LR	0.001873	0.0033674	0.556216	Low	Wildtype	Wildtype	Mutation	Wildtype	Wildtype	Wildtype	Wildtype	Wildtype	Wildtype	Wildtype	Wildtype	Wildtype	Wildtype	Wildtype	Wildtype	Wildtype	Wildtype	Wildtype	Wildtype
CRC618_NT	COAD	female	married	164	53.5	no	73	Ascending	right-sided	low	no	II	0	censored	58.0667	0	No_adjuvant	no	no	yes	no	20.2388	Hyper	dMMR	MSI	Hypermutated	NA	0.00643603	NA	NA	Wildtype	Wildtype	Wildtype	Wildtype	Wildtype	Wildtype	Mutation	Wildtype	Wildtype	Mutation	Mutation	Mutation	Wildtype	Wildtype	Mutation	Wildtype	Wildtype	Wildtype	Wildtype
CRC616_NT	COAD	female	married	148	55	yes	64	Ascending	right-sided	medium	no	II	0	censored	61.3	0	chemo	no	no	no	no	0.462687	Non-Hyper	pMMR	MSS	GS	NA	0.00795129	NA	NA	Wildtype	Wildtype	Mutation	Wildtype	Wildtype	Wildtype	Wildtype	Wildtype	Wildtype	Wildtype	Wildtype	Wildtype	Wildtype	Wildtype	Wildtype	Wildtype	Wildtype	Wildtype	Wildtype
CRC620_NT	READ	male	married	160	60	yes	54	Rectum	left-sided	medium	no	II	0	censored	73.6	0	No_adjuvant	no	no	no	no	1.25373	Non-Hyper	pMMR	MSS	CIN-HR	0.00459779	0.00601419	0.764491	Low	Wildtype	Wildtype	Mutation	Mutation	Wildtype	Wildtype	Wildtype	Wildtype	Wildtype	Wildtype	Wildtype	Wildtype	Wildtype	Wildtype	Wildtype	Wildtype	Wildtype	Wildtype	Wildtype
CRC706_NT	COAD	male	married	170	84	no	71	Transverse	right-sided	medium	no	II	0	censored	61.1333	0	No_adjuvant	no	yes	no	yes	1.23881	Non-Hyper	pMMR	MSS	GS	NA	0.00483852	NA	NA	Wildtype	Wildtype	Mutation	Mutation	Wildtype	Wildtype	Mutation	Wildtype	Wildtype	Mutation	Wildtype	Wildtype	Wildtype	Wildtype	Wildtype	Wildtype	Wildtype	Wildtype	Wildtype
CRC708_NT	COAD	male	married	175	68	no	59	Transverse	left-sided	medium	no	III	0	censored	43.3333	0	chemo	no	no	yes	no	3.35821	Non-Hyper	pMMR	MSS	CIN-HR	0.00212476	0.00815051	0.260691	Low	Wildtype	Wildtype;Del	Wildtype	Mutation	Wildtype	Wildtype	Mutation	Wildtype	Wildtype	Wildtype	Wildtype	Wildtype	Wildtype	Wildtype	Wildtype	Wildtype	Wildtype	Wildtype	Wildtype
CRC710_NT	COAD	male	married	171	58	no	73	Ascending	right-sided	medium	no	III	0	censored	61.0333	0	chemo	no	no	no	no	2.41791	Non-Hyper	pMMR	MSS	GS	0.00540321	0.00545306	0.990858	Low	Mutation	Wildtype	Wildtype	Wildtype	Wildtype	Wildtype	Wildtype	Wildtype	Wildtype	Mutation	Wildtype	Mutation	Wildtype	Wildtype	Wildtype	Wildtype	Wildtype	Wildtype	Wildtype
CRC641_NT	COAD	male	married	172	58	no	30	Descending	left-sided	medium	no	III	0	censored	72.2	0	chemo	no	no	no	yes	0.119403	Non-Hyper	pMMR	MSS	GS	NA	0.00425483	NA	NA	Wildtype	Mutation	Wildtype	Wildtype	Wildtype	Wildtype	Wildtype	Wildtype	Wildtype	Wildtype	Wildtype	Wildtype	Wildtype	Wildtype	Wildtype	Wildtype	Wildtype	Wildtype	Wildtype
CRC707_NT	READ	male	married	160	61.5	no	63	Rectum	left-sided	medium	no	II	0	censored	1.06667	0	No_adjuvant	no	no	no	no	2.61194	Non-Hyper	pMMR	MSS	CIN-LR	0.00587015	0.00834566	0.703377	Low	Wildtype	Wildtype;Del	Mutation	Wildtype	Wildtype	Wildtype	Wildtype	Wildtype	Wildtype	Wildtype	Wildtype	Wildtype	Wildtype	Mutation	Wildtype	Wildtype	Wildtype	Wildtype	Wildtype
CRC709_NT	READ	female	married	159	44	no	62	Rectum	left-sided	medium	no	II	0	censored	70.8667	0	No_adjuvant	no	no	no	yes	3.02985	Non-Hyper	pMMR	MSS	CIN-HR	0.00841509	0.00848765	0.991452	High	Wildtype	Wildtype;Del	Mutation	Mutation	Wildtype	Wildtype	Mutation	Wildtype	Wildtype	Wildtype	Wildtype	Wildtype	Wildtype	Wildtype	Wildtype	Wildtype	Wildtype	Wildtype	Wildtype
CRC657_NT	COAD	male	married	169	71	yes	28	Descending	left-sided	low	yes	IV	0	censored	NA	NA	NA	no	no	no	yes	0.268657	Non-Hyper	pMMR	MSS	GS	0.00471355	0.0121645	0.387483	Low	Wildtype	Wildtype	Mutation	Wildtype	Wildtype	Wildtype	Wildtype	Wildtype	Wildtype	Wildtype	Wildtype	Wildtype	Wildtype	Wildtype	Wildtype	Wildtype	Wildtype	Wildtype	Wildtype
CRC714_NT	READ	female	married	163	57	no	50	Rectum	left-sided	medium	no	I	1	1	26.2	1	No_adjuvant	yes	yes	no	no	3.0597	Non-Hyper	pMMR	MSS	CIN-LR	0.00314844	0.00695926	0.45241	Low	Wildtype	Wildtype	Mutation	Mutation	Wildtype	Wildtype	Wildtype	Wildtype	Wildtype	Wildtype	Wildtype	Wildtype	Wildtype	Wildtype	Wildtype	Wildtype	Wildtype	Wildtype	Wildtype
CRC711_NT	COAD	male	married	170	55	no	48	Transverse	right-sided	low	yes	IV	0	censored	NA	NA	NA	no	no	yes	yes	2.43284	Non-Hyper	pMMR	MSS	CIN-HR	0.00744937	0.00671294	1.1097	Low	Wildtype	Mutation	Mutation	Wildtype	Wildtype	Wildtype	Wildtype	Wildtype	Wildtype	Wildtype	Wildtype	Wildtype	Wildtype	Wildtype	Wildtype	Wildtype	Wildtype	Wildtype	Wildtype
CRC666_NT	COAD	female	married	160	61	no	64	Ascending	right-sided	medium	no	II	1	1	16.4	1	No_adjuvant	no	no	no	no	2.20896	Non-Hyper	pMMR	MSS	GS	NA	0.00527945	NA	NA	Mutation	Wildtype	Mutation	Mutation	Wildtype	Wildtype	Mutation	Wildtype	Wildtype	Wildtype	Wildtype	Wildtype	Wildtype	Wildtype	Mutation	Wildtype	Wildtype	Wildtype	Wildtype
CRC639_NT	COAD	female	married	163	59	no	62	Transverse	right-sided	mucinous_carcinoma	no	III	0	censored	10.3667	0	chemo	no	no	yes	yes	1.56716	Non-Hyper	pMMR	MSS	CIN-HR	0.00234993	0.0129707	0.181172	Low	Wildtype	Wildtype	Mutation	Mutation	Wildtype	Wildtype	Mutation	Wildtype	Wildtype	Wildtype	Wildtype	Wildtype	Wildtype	Wildtype	Wildtype	Wildtype	Wildtype	Wildtype	Wildtype
CRC715_NT	COAD	male	married	167	53	no	65	Descending	left-sided	medium	no	III	0	censored	72.8333	0	No_adjuvant	no	yes	no	no	0.567164	Non-Hyper	pMMR	MSS	GS	0.00773709	0.006637	1.16575	High	Wildtype	Wildtype	Mutation	Wildtype	Wildtype	Wildtype	Wildtype	Wildtype	Wildtype	Wildtype	Wildtype	Wildtype	Wildtype	Wildtype	Wildtype	Wildtype	Wildtype	Wildtype	Wildtype
CRC661_NT	READ	female	married	161	52.5	no	53	Rectum	left-sided	medium	no	I	0	censored	71.9	0	No_adjuvant	no	no	no	no	2.70149	Non-Hyper	pMMR	MSS	CIN-HR	0.00412076	0.0132241	0.311609	Low	Wildtype	Wildtype	Mutation	Mutation	Wildtype	Wildtype	Wildtype	Wildtype	Wildtype	Wildtype	Wildtype	Mutation	Wildtype	Wildtype	Wildtype	Wildtype	Wildtype	Wildtype	Wildtype
CRC642_NT	COAD	female	married	165	52	no	41	Descending	left-sided	medium	no	II	0	censored	74.0333	0	No_adjuvant	no	no	no	no	3.53731	Non-Hyper	pMMR	MSS	CIN-LR	0.00643052	0.00930768	0.690883	Low	Wildtype	Wildtype;Del	Mutation	Mutation	Wildtype	Wildtype	Wildtype	Wildtype	Wildtype	Wildtype	Wildtype	Wildtype	Wildtype	Wildtype	Wildtype	Wildtype	Wildtype	Wildtype	Wildtype
CRC617_NT	COAD	male	married	155	51	yes	74	Descending	left-sided	medium	no	I	0	censored	60.6667	0	No_adjuvant	no	no	no	no	2.32836	Non-Hyper	pMMR	MSS	CIN-HR	0.00345731	0.00705657	0.489942	Low	Wildtype	Wildtype	Mutation	Mutation	Wildtype	Wildtype	Wildtype	Wildtype	Wildtype	Mutation	Wildtype	Wildtype	Wildtype	Wildtype	Wildtype	Wildtype	Wildtype	Wildtype	Wildtype
CRC625_NT	READ	female	married	160	49	no	49	Rectum	left-sided	low	no	I	0	censored	71.7333	0	No_adjuvant	no	no	no	no	2.14925	Non-Hyper	pMMR	MSS	CIN-HR	0.00357077	0.00960191	0.371881	Low	Wildtype	Wildtype	Mutation	Wildtype	Wildtype	Wildtype	Wildtype	Wildtype	Wildtype	Wildtype	Wildtype	Mutation	Wildtype	Wildtype	Wildtype	Wildtype	Wildtype	Wildtype	Wildtype
CRC619_NT	READ	male	married	158	49	no	64	Rectum	left-sided	medium	no	II	0	censored	71.9333	0	No_adjuvant	no	no	no	no	1.76119	Non-Hyper	pMMR	MSS	GS	NA	0.00995533	NA	NA	Mutation	Wildtype	Wildtype	Mutation	Wildtype	Wildtype	Mutation	Wildtype	Wildtype	Wildtype	Mutation	Wildtype	Wildtype	Wildtype	Wildtype	Wildtype	Wildtype	Wildtype	Wildtype
CRC640_NT	COAD	male	married	172	77	no	73	Ascending	right-sided	medium	no	II	0	censored	71.6	0	No_adjuvant	no	no	no	yes	2.8806	Non-Hyper	pMMR	MSS	CIN-HR	NA	0.00923218	NA	NA	Wildtype	Wildtype	Wildtype	Mutation	Wildtype	Wildtype	Mutation	Wildtype	Wildtype	Mutation	Wildtype	Wildtype	Wildtype	Wildtype	Wildtype	Wildtype	Mutation	Wildtype	Wildtype
CRC648_NT	COAD	female	married	157	41	no	44	Transverse	right-sided	medium	no	II	0	censored	62.8	0	No_adjuvant	no	no	no	no	1.28358	Non-Hyper	pMMR	MSS	GS	NA	0.00545939	NA	NA	Wildtype	Wildtype	Wildtype	Mutation	Wildtype	Wildtype	Mutation	Wildtype	Mutation	Mutation	Wildtype	Wildtype	Wildtype	Wildtype	Wildtype	Wildtype	Wildtype	Wildtype	Wildtype
CRC649_NT	COAD	male	married	178	56.5	no	51	Descending	left-sided	medium	yes	IV	1	1	NA	NA	NA	no	no	yes	no	4.76119	Non-Hyper	pMMR	MSS	CIN-HR	0.00543179	0.00577922	0.939883	Low	Wildtype	Wildtype;Del	Mutation	Mutation	Wildtype	Wildtype	Wildtype	Wildtype	Wildtype	Wildtype	Wildtype	Wildtype	Wildtype	Wildtype	Wildtype;Del	Wildtype	Wildtype	Wildtype	Wildtype
CRC664_NT	COAD	male	married	167	58	no	62	Ascending	right-sided	medium	no	II	1	1	66.6	1	No_adjuvant	no	no	no	no	39.806	Hyper	dMMR	MSI	Hypermutated	0.00408204	0.00608548	0.670784	Low	Wildtype	Wildtype	Mutation	Mutation	Wildtype	Wildtype	Wildtype	Wildtype	Wildtype	Mutation	Wildtype	Mutation	Wildtype	Wildtype	Wildtype	Wildtype	Wildtype	Mutation	Wildtype
CRC663_NT	COAD	male	married	178	72	no	41	Descending	left-sided	low	no	III	0	censored	14.6667	0	chemo	no	no	no	no	2.74627	Non-Hyper	pMMR	MSS	CIN-LR	0.00378391	0.00850892	0.444699	Low	Wildtype	Wildtype	Mutation	Mutation	Wildtype	Wildtype	Wildtype	Wildtype	Wildtype	Wildtype	Wildtype	Wildtype	Wildtype	Wildtype	Wildtype	Wildtype	Mutation	Wildtype	Wildtype
CRC660_NT	COAD	male	married	166	64	yes	54	Transverse	right-sided	medium	no	II	0	censored	58.5333	0	chemo	no	no	no	no	152.045	Hyper	pMMR	MSS	Hypermutated	0.0062602	0.00819514	0.763891	Low	Mutation	Wildtype	Wildtype	Mutation	Wildtype	Mutation	Mutation	Wildtype	Wildtype	Mutation	Mutation	Mutation	Mutation	Mutation	Mutation	Mutation	Wildtype	Wildtype	Wildtype
CRC629_NT	COAD	male	married	175	72	no	35	Transverse	right-sided	low	no	II	0	censored	71.4333	0	chemo	no	no	no	yes	14.3881	Hyper	dMMR	MSI	Hypermutated	NA	0.00491339	NA	NA	Mutation	Wildtype	Wildtype	Wildtype	Wildtype	Wildtype	Mutation	Wildtype	Wildtype	Mutation	Wildtype	Wildtype	Mutation	Mutation	Wildtype	Mutation	Wildtype	Wildtype	Wildtype
CRC650_NT	COAD	male	married	172	61	no	63	Descending	left-sided	medium	no	II	0	censored	73.5333	0	No_adjuvant	no	yes	no	no	1.1791	Non-Hyper	pMMR	MSS	GS	0.00567175	0.00848582	0.66838	Low	Wildtype	Wildtype	Mutation	Wildtype	Wildtype	Wildtype	Mutation	Wildtype	Wildtype	Wildtype	Wildtype	Wildtype	Wildtype	Wildtype	Wildtype	Wildtype	Wildtype	Wildtype	Wildtype
CRC632_NT	COAD	male	married	179	77	yes	64	Descending	left-sided	low	no	II	0	censored	72.3	0	chemo	no	no	no	no	4.67164	Non-Hyper	pMMR	MSS	CIN-LR	0.00389931	0.00946814	0.411835	Low	Wildtype	Wildtype;Del	Mutation	Mutation	Wildtype	Wildtype	Wildtype	Wildtype	Wildtype	Wildtype	Wildtype	Wildtype	Wildtype	Wildtype	Wildtype	Wildtype	Wildtype	Wildtype	Wildtype
CRC659_NT	COAD	female	married	160	52	no	44	Ascending	right-sided	mucinous_carcinoma	no	II	0	censored	56.9667	0	chemo	no	no	no	no	70.0149	Hyper	pMMR	MSS	Hypermutated	NA	0.00699847	NA	NA	Mutation	Wildtype	Mutation	Mutation	Mutation	Wildtype	Mutation	Mutation	Wildtype	Wildtype	Mutation	Wildtype	Mutation	Mutation	Wildtype	Wildtype	Wildtype	Wildtype	Mutation
CRC628_NT	COAD	female	married	159	41	no	65	Ascending	right-sided	medium	no	II	0	censored	5.8	1	No_adjuvant	no	no	no	no	3.34328	Non-Hyper	pMMR	MSS	CIN-LR	0.00902311	0.00743512	1.21358	High	Wildtype	Wildtype;Del	Mutation	Mutation	Wildtype	Wildtype	Wildtype	Wildtype	Wildtype	Wildtype	Wildtype	Wildtype	Wildtype	Wildtype	Wildtype	Wildtype	Wildtype	Wildtype	Wildtype
CRC622_NT	COAD	male	married	173	67	no	53	Ascending	right-sided	low	no	II	0	censored	61.4	0	No_adjuvant	no	no	no	yes	1.23881	Non-Hyper	pMMR	MSS	GS	NA	0.00726658	NA	NA	Wildtype	Wildtype	Mutation	Mutation	Wildtype	Wildtype	Mutation	Wildtype	Wildtype	Wildtype	Wildtype	Wildtype	Wildtype	Wildtype	Wildtype	Wildtype	Mutation	Wildtype	Wildtype
CRC668_NT	COAD	female	married	163	51	no	39	Descending	left-sided	medium	no	III	0	censored	67.6667	0	chemo	no	no	no	no	3.02985	Non-Hyper	pMMR	MSS	CIN-HR	0.00439248	0.0116353	0.377512	Low	Wildtype	Wildtype	Mutation	Wildtype	Wildtype	Wildtype	Wildtype	Wildtype	Wildtype	Mutation	Wildtype	Wildtype	Wildtype	Wildtype	Wildtype	Wildtype	Wildtype	Wildtype	Wildtype
CRC631_NT	COAD	male	married	164	63	yes	66	Transverse	right-sided	medium	no	II	0	censored	9.96667	0	No_adjuvant	no	no	no	no	1.49254	Non-Hyper	pMMR	MSS	GS	0.00419352	0.00480452	0.872829	Low	Wildtype	Wildtype	Mutation	Wildtype	Wildtype	Wildtype	Mutation	Wildtype	Wildtype	Wildtype	Wildtype	Wildtype	Wildtype	Wildtype	Wildtype	Wildtype	Mutation	Wildtype	Wildtype
CRC615_NT	READ	male	married	185	87.5	yes	60	Rectum	left-sided	low	no	II	0	censored	71.5333	0	No_adjuvant	no	yes	no	no	1.34328	Non-Hyper	pMMR	MSS	GS	0.00412729	0.00673403	0.612901	Low	Wildtype	Wildtype	Wildtype	Mutation	Wildtype	Wildtype	Wildtype	Wildtype	Wildtype	Wildtype	Wildtype	Wildtype	Wildtype	Wildtype	Wildtype	Wildtype	Mutation	Wildtype	Wildtype
CRC665_NT	COAD	male	married	175	59	yes	50	Descending	left-sided	medium	no	II	0	censored	70.2333	0	chemo	no	no	no	yes	0.19403	Non-Hyper	pMMR	MSS	GS	NA	0.0085606	NA	NA	Wildtype	Wildtype	Wildtype	Wildtype	Wildtype	Wildtype	Wildtype	Wildtype	Wildtype	Wildtype	Wildtype	Wildtype	Wildtype	Wildtype	Wildtype	Wildtype	Wildtype	Wildtype	Wildtype
CRC614_NT	COAD	male	married	172	67	no	75	Transverse	right-sided	medium	yes	IV	1	1	NA	NA	NA	no	no	no	no	2.8806	Non-Hyper	pMMR	MSS	CIN-LR	0.00715286	0.00482056	1.48382	Low	Wildtype	Wildtype	Mutation	Mutation	Wildtype	Wildtype	Wildtype	Wildtype	Wildtype	Wildtype	Wildtype	Wildtype	Wildtype	Wildtype	Wildtype	Wildtype	Wildtype	Wildtype	Wildtype
CRC658_NT	COAD	male	married	170	63	no	70	Descending	left-sided	medium	no	II	0	censored	73.5	0	No_adjuvant	no	yes	yes	no	0.149254	Non-Hyper	pMMR	MSS	GS	NA	0.00728032	NA	NA	Wildtype	Wildtype	Wildtype	Wildtype	Wildtype	Wildtype	Wildtype	Wildtype	Wildtype	Wildtype	Wildtype	Wildtype	Wildtype	Wildtype	Wildtype	Wildtype	Wildtype	Wildtype	Wildtype
CRC662_NT	READ	female	married	157	46	yes	70	Rectum	left-sided	medium	no	I	0	censored	71.2667	0	No_adjuvant	no	no	no	no	1.92537	Non-Hyper	pMMR	MSS	GS	0.00598732	0.00872028	0.686598	Low	Wildtype	Wildtype	Mutation	Mutation	Wildtype	Wildtype	Wildtype	Mutation	Wildtype	Wildtype	Wildtype	Wildtype	Wildtype	Wildtype	Wildtype	Wildtype	Wildtype	Wildtype	Wildtype
CRC723_NT	COAD	male	married	159	43	yes	83	Ascending	right-sided	medium	no	II	0	censored	55.9	0	No_adjuvant	no	no	no	no	1.8806	Non-Hyper	pMMR	MSS	GS	NA	0.00763877	NA	NA	Wildtype	Wildtype	Wildtype	Wildtype	Wildtype	Wildtype	Mutation	Wildtype	Wildtype	Mutation	Wildtype	Wildtype	Wildtype	Wildtype	Wildtype	Wildtype	Wildtype	Wildtype	Wildtype
CRC636_NT	COAD	male	married	158	55	no	55	Descending	left-sided	medium	no	II	0	censored	69.7667	0	No_adjuvant	no	no	no	no	1.59701	Non-Hyper	pMMR	MSS	CIN-HR	0.0044993	0.0128846	0.349199	Low	Wildtype	Wildtype	Wildtype	Wildtype	Wildtype	Wildtype	Wildtype	Wildtype	Wildtype	Wildtype	Wildtype	Wildtype	Wildtype	Wildtype	Wildtype	Wildtype	Mutation	Wildtype	Wildtype
CRC633_NT	COAD	female	married	162	54	no	58	Descending	left-sided	medium	no	III	0	censored	43.9333	0	No_adjuvant	no	no	no	no	0.925373	Non-Hyper	pMMR	MSS	GS	0.00386659	0.00656064	0.589361	Low	Wildtype	Wildtype	Wildtype	Mutation	Wildtype	Wildtype	Wildtype	Wildtype	Wildtype	Wildtype	Wildtype	Wildtype	Wildtype	Wildtype	Wildtype	Wildtype	Wildtype	Wildtype	Wildtype
CRC635_NT	COAD	male	married	170	58	yes	81	Descending	left-sided	medium	no	III	0	censored	60.7667	0	chemo	no	no	no	no	1.32836	Non-Hyper	pMMR	MSS	CIN-HR	0.00240539	0.0147338	0.163257	Low	Wildtype	Wildtype	Mutation	Mutation	Wildtype	Wildtype	Wildtype	Wildtype	Wildtype	Wildtype	Wildtype	Wildtype	Wildtype	Wildtype	Wildtype	Wildtype	Wildtype	Wildtype	Wildtype
CRC627_NT	COAD	male	married	169	65	no	64	Transverse	right-sided	medium	yes	IV	0	censored	NA	NA	NA	no	no	no	no	1.16418	Non-Hyper	pMMR	MSS	GS	0.00468086	0.00989246	0.473175	Low	Wildtype	Wildtype	Mutation	Mutation	Wildtype	Wildtype	Mutation	Wildtype	Wildtype	Mutation	Wildtype	Wildtype	Wildtype	Wildtype	Wildtype	Wildtype	Wildtype	Wildtype	Wildtype
CRC644_NT	COAD	female	married	154	40	no	57	Ascending	right-sided	medium	no	II	0	censored	65.3667	0	No_adjuvant	yes	yes	no	no	17.8209	Hyper	pMMR	MSS	Hypermutated	0.00343598	0.0096883	0.354652	Low	Wildtype	Wildtype	Wildtype	Mutation	Wildtype	Mutation	Mutation	Wildtype	Wildtype	Wildtype	Wildtype	Wildtype	Wildtype	Wildtype	Mutation	Wildtype	Wildtype	Wildtype	Wildtype
CRC643_NT	COAD	male	married	167	64	yes	47	Transverse	right-sided	medium	no	II	0	censored	73	0	No_adjuvant	yes	yes	no	no	14.9403	Hyper	dMMR	MSI	Hypermutated	0.00355173	0.0042959	0.826773	Low	Wildtype	Wildtype	Wildtype	Wildtype	Wildtype	Mutation	Wildtype	Wildtype	Wildtype	Mutation	Wildtype	Mutation	Wildtype	Wildtype	Mutation	Wildtype	Wildtype	Wildtype	Wildtype
CRC656_NT	COAD	male	married	172	76	yes	66	Descending	left-sided	medium	no	II	0	censored	59.5667	0	chemo	no	yes	no	no	5.56716	Non-Hyper	pMMR	MSS	CIN-HR	0.00417926	0.00960308	0.4352	Low	Wildtype	Wildtype	Mutation	Mutation;Del	Wildtype	Wildtype	Wildtype	Wildtype	Wildtype	Wildtype	Wildtype	Wildtype	Wildtype	Wildtype	Wildtype;Del	Wildtype	Wildtype	Wildtype	Wildtype
CRC645_NT	COAD	male	married	170	67	yes	69	Descending	left-sided	medium	no	II	0	censored	73.8333	0	chemo	no	yes	no	no	0.373134	Non-Hyper	pMMR	MSS	GS	0.00344211	0.01327	0.25939	Low	Wildtype	Wildtype	Wildtype	Mutation	Wildtype	Wildtype	Wildtype	Wildtype	Wildtype	Wildtype	Wildtype	Wildtype	Wildtype	Wildtype	Wildtype	Wildtype	Wildtype	Wildtype	Wildtype
CRC726_NT	COAD	male	married	161	68	no	71	Descending	left-sided	medium	no	II	0	censored	59.1667	0	chemo	yes	yes	yes	no	2.68657	Non-Hyper	pMMR	MSS	CIN-LR	0.00392041	0.00548063	0.715321	Low	Wildtype	Wildtype	Mutation	Mutation	Wildtype	Wildtype	Mutation	Wildtype	Wildtype	Wildtype	Wildtype	Wildtype	Wildtype	Wildtype	Wildtype	Wildtype	Wildtype	Wildtype	Wildtype
CRC704_NT	COAD	male	married	182	78.5	no	64	Descending	left-sided	medium	no	II	0	censored	66.4667	0	No_adjuvant	yes	yes	no	no	1.74627	Non-Hyper	pMMR	MSS	CIN-LR	0.00216781	0.00445347	0.486768	Low	Wildtype	Wildtype	Mutation	Mutation	Wildtype	Wildtype	Wildtype	Wildtype	Wildtype	Wildtype	Wildtype	Wildtype	Wildtype	Wildtype	Wildtype	Wildtype	Wildtype	Wildtype	Wildtype
CRC697_NT	COAD	female	married	150	51	no	79	Descending	left-sided	medium	no	II	0	censored	56.5	0	No_adjuvant	no	no	no	no	3.70149	Non-Hyper	pMMR	MSS	CIN-HR	0.0067664	0.0141393	0.478552	Low	Wildtype	Wildtype;Del	Mutation	Mutation	Mutation	Wildtype	Mutation	Wildtype	Wildtype	Wildtype	Wildtype	Wildtype	Wildtype	Wildtype	Wildtype	Wildtype	Mutation	Wildtype	Wildtype
CRC655_NT	COAD	female	married	165	65	no	68	Transverse	right-sided	medium	no	II	0	censored	72.9	0	chemo	no	no	no	no	2.91045	Non-Hyper	pMMR	MSS	CIN-LR	0.00752526	0.00945269	0.796096	Low	Wildtype	Wildtype;Del	Wildtype	Mutation;Del	Wildtype	Wildtype	Wildtype	Wildtype	Wildtype	Mutation	Wildtype	Wildtype	Wildtype	Wildtype	Wildtype	Wildtype	Wildtype	Wildtype	Wildtype
CRC740_NT	COAD	male	married	164	66	yes	54	Descending	left-sided	medium	no	I	0	censored	59.7	0	No_adjuvant	no	no	no	no	1.49254	Non-Hyper	pMMR	MSS	GS	0.00576183	0.00607644	0.948224	Low	Wildtype	Wildtype	Mutation	Mutation	Wildtype	Wildtype	Wildtype	Wildtype	Wildtype	Mutation	Wildtype	Mutation	Wildtype	Wildtype	Wildtype	Wildtype	Wildtype	Wildtype	Wildtype
CRC702_NT	COAD	female	married	158	50	no	53	Ascending	right-sided	medium	yes	IV	0	censored	NA	NA	NA	no	no	no	no	2.9403	Non-Hyper	pMMR	MSS	CIN-LR	0.0055483	0.00509321	1.08935	Low	Wildtype	Wildtype	Mutation	Mutation	Wildtype	Wildtype	Mutation	Wildtype	Wildtype	Wildtype	Wildtype	Wildtype	Wildtype	Wildtype	Wildtype	Wildtype	Wildtype	Wildtype	Wildtype
CRC703_NT	COAD	male	married	168	61	yes	38	Descending	left-sided	low	no	II	0	censored	70	0	chemo	no	no	no	no	99	Hyper	pMMR	MSS	Hypermutated	0.015502	0.00385442	4.02188	High	Mutation	Mutation	Mutation	Mutation	Wildtype	Wildtype	Wildtype	Wildtype	Wildtype	Mutation	Mutation	Mutation	Wildtype	Mutation	Mutation	Mutation	Wildtype	Wildtype	Wildtype
CRC724_NT	COAD	male	married	169	59	no	48	Transverse	left-sided	low	no	II	0	censored	65.7667	0	chemo	no	yes	yes	no	77.597	Hyper	pMMR	MSS	Hypermutated	NA	0.00849873	NA	NA	Mutation	Wildtype	Wildtype	Mutation	Wildtype	Mutation	Wildtype	Wildtype	Wildtype	Mutation	Wildtype	Wildtype	Wildtype	Mutation	Mutation	Wildtype	Mutation	Wildtype	Mutation
CRC696_NT	COAD	male	married	170	51	yes	61	Rectum	left-sided	low	no	II	0	censored	55.7333	0	No_adjuvant	no	no	no	no	4.22388	Non-Hyper	pMMR	MSS	GS	0.00373637	0.0195085	0.191525	Low	Wildtype	Wildtype	Mutation	Mutation	Wildtype	Wildtype	Wildtype	Wildtype	Wildtype	Wildtype	Mutation	Wildtype	Wildtype	Wildtype	Wildtype	Wildtype	Wildtype	Mutation	Wildtype
CRC869_NT	READ	male	married	172	70	no	64	Rectum	left-sided	medium	no	II	0	censored	70.9	0	No_adjuvant	no	no	no	no	1.34328	Non-Hyper	pMMR	MSS	GS	NA	0.00408353	NA	NA	Wildtype	Wildtype	Mutation	Mutation	Wildtype	Wildtype	Wildtype	Wildtype	Wildtype	Wildtype	Wildtype	Wildtype	Wildtype	Wildtype	Wildtype	Wildtype	Wildtype	Wildtype	Wildtype
CRC743_NT	COAD	male	married	165	59	no	63	Descending	left-sided	medium	yes	IV	0	censored	NA	NA	NA	no	yes	no	no	2.65672	Non-Hyper	pMMR	MSS	CIN-HR	0.00553491	0.0132522	0.41766	Low	Wildtype	Mutation;Del	Mutation	Mutation	Mutation	Wildtype	Wildtype	Wildtype	Wildtype	Wildtype	Wildtype	Wildtype	Wildtype	Wildtype	Wildtype	Wildtype	Wildtype	Wildtype	Wildtype
CRC698_NT	COAD	female	married	150	59	no	74	Ascending	right-sided	low	yes	IV	1	1	NA	NA	NA	no	no	yes	no	0.701493	Non-Hyper	pMMR	MSS	GS	0.00647622	0.0177345	0.365176	Low	Wildtype	Wildtype	Mutation	Wildtype	Wildtype	Wildtype	Wildtype	Wildtype	Wildtype	Wildtype	Wildtype	Wildtype	Wildtype	Wildtype	Wildtype	Wildtype	Wildtype	Wildtype	Wildtype
CRC727_NT	COAD	male	married	171	79	yes	63	Ascending	right-sided	medium	no	I	0	censored	69.1333	0	No_adjuvant	yes	yes	no	no	2.0597	Non-Hyper	pMMR	MSS	CIN-HR	0.00424887	0.0142772	0.297599	Low	Wildtype	Wildtype	Mutation	Mutation	Wildtype	Wildtype	Mutation	Wildtype	Wildtype	Wildtype	Wildtype	Wildtype	Wildtype	Wildtype	Wildtype	Wildtype	Mutation	Wildtype	Wildtype
CRC699_NT	COAD	female	married	158	45.4	no	41	Ascending	right-sided	low	no	III	0	censored	72.3	0	No_adjuvant	no	no	yes	yes	2.08955	Non-Hyper	pMMR	MSS	CIN-HR	0.00258412	0.00554315	0.466182	Low	Wildtype	Wildtype	Wildtype	Wildtype	Wildtype	Wildtype	Wildtype	Wildtype	Wildtype	Wildtype	Wildtype	Wildtype	Wildtype	Wildtype	Wildtype	Wildtype	Wildtype	Wildtype	Wildtype
CRC734_NT	COAD	male	married	172	84	yes	53	Descending	left-sided	medium	no	III	0	censored	70.7667	0	chemo	no	no	no	no	3.28358	Non-Hyper	pMMR	MSS	CIN-HR	0.0054924	0.0108713	0.505221	Low	Mutation	Mutation;Del	Wildtype	Wildtype	Wildtype	Mutation	Mutation	Wildtype	Wildtype	Wildtype	Wildtype	Wildtype	Wildtype	Mutation	Wildtype	Wildtype	Wildtype	Mutation	Wildtype
CRC744_NT	COAD	male	married	170	62	no	77	Descending	left-sided	medium	yes	IV	0	censored	NA	NA	NA	no	no	no	no	1.47761	Non-Hyper	pMMR	MSS	GS	0.0055881	0.00391516	1.4273	Low	Mutation	Wildtype	Mutation	Mutation	Wildtype	Wildtype	Mutation	Wildtype	Wildtype	Wildtype	Wildtype	Wildtype	Wildtype	Wildtype	Wildtype	Wildtype	Wildtype	Wildtype	Wildtype
CRC721_NT	COAD	male	married	175	68	no	64	Descending	left-sided	medium	no	I	0	censored	58.8333	0	No_adjuvant	no	no	no	no	2.20896	Non-Hyper	pMMR	MSS	CIN-LR	0.00482534	0.0117227	0.411622	Low	Mutation	Wildtype	Mutation	Mutation	Wildtype	Wildtype	Mutation	Wildtype	Wildtype	Wildtype	Wildtype	Wildtype	Wildtype	Wildtype	Wildtype	Wildtype	Wildtype	Mutation	Wildtype
CRC745_NT	COAD	male	married	163	61	no	69	Transverse	right-sided	low	yes	IV	0	censored	NA	NA	NA	no	no	no	no	0.223881	Non-Hyper	pMMR	MSS	GS	NA	0.00745079	NA	NA	Wildtype	Wildtype	Wildtype	Wildtype	Wildtype	Wildtype	Wildtype	Wildtype	Wildtype	Wildtype	Wildtype	Wildtype	Wildtype	Wildtype	Wildtype	Wildtype	Wildtype	Wildtype	Wildtype
CRC700_NT	READ	female	married	154	66	no	71	Rectum	left-sided	medium	no	III	0	censored	70	0	chemo	no	no	no	no	3.97015	Non-Hyper	pMMR	MSS	CIN-LR	0.00936188	0.0068861	1.35953	High	Wildtype	Wildtype	Mutation	Mutation	Wildtype	Wildtype	Wildtype	Wildtype	Wildtype	Wildtype	Wildtype	Wildtype	Wildtype	Wildtype	Wildtype	Wildtype	Wildtype	Wildtype	Wildtype
CRC859_NT	COAD	female	married	151	49	no	66	Descending	left-sided	medium	no	I	0	censored	58.4667	0	No_adjuvant	no	no	no	no	3.0597	Non-Hyper	pMMR	MSS	CIN-LR	0.00414528	0.00861417	0.481217	Low	Wildtype	Wildtype;Del	Mutation	Mutation	Wildtype	Wildtype	Wildtype	Wildtype	Wildtype	Wildtype	Mutation	Wildtype	Wildtype	Wildtype	Wildtype	Wildtype	Wildtype	Wildtype	Wildtype
CRC722_NT	COAD	female	married	157	44.5	no	36	Descending	left-sided	medium	no	II	0	censored	53.8	0	chemo	no	no	no	yes	1.97015	Non-Hyper	pMMR	MSS	CIN-HR	0.00537775	0.0131197	0.409899	Low	Wildtype	Wildtype	Mutation	Mutation	Wildtype	Mutation	Wildtype	Mutation	Wildtype	Wildtype	Wildtype	Wildtype	Wildtype	Wildtype	Wildtype	Wildtype	Wildtype	Wildtype	Wildtype
CRC705_NT	COAD	male	married	167	64	no	41	Transverse	right-sided	medium	no	III	1	1	5.1	1	No_adjuvant	no	no	no	no	2.58209	Non-Hyper	pMMR	MSS	GS	0.00431076	0.0107122	0.402416	Low	Wildtype	Wildtype	Mutation	Wildtype	Wildtype	Wildtype	Wildtype	Wildtype	Wildtype	Mutation	Wildtype	Wildtype	Wildtype	Wildtype	Wildtype	Wildtype	Wildtype	Wildtype	Wildtype
CRC701_NT	COAD	male	married	171	79	no	56	Descending	left-sided	low	no	III	0	censored	58.5667	0	chemo	no	no	no	no	2.38806	Non-Hyper	pMMR	MSS	CIN-LR	0.0082524	0.00923405	0.893693	High	Mutation	Wildtype;Del	Mutation	Mutation	Wildtype	Wildtype	Wildtype	Wildtype	Wildtype	Wildtype	Wildtype	Wildtype	Wildtype	Wildtype	Wildtype	Wildtype	Wildtype	Wildtype	Wildtype
CRC856_NT	COAD	female	married	160	69	no	62	Rectum	left-sided	low	no	III	0	censored	36.6333	1	chemo	no	no	no	no	2.76119	Non-Hyper	pMMR	MSS	CIN-HR	0.00483504	0.0078966	0.612294	Low	Mutation	Wildtype;Del	Mutation	Mutation	Wildtype	Wildtype	Mutation	Wildtype	Wildtype	Wildtype	Wildtype	Wildtype	Wildtype	Wildtype	Wildtype	Wildtype	Wildtype	Wildtype	Wildtype
CRC725_NT	COAD	female	married	160	70	no	55	Descending	left-sided	medium	no	II	0	censored	55.1333	0	No_adjuvant	no	no	no	no	4.02985	Non-Hyper	pMMR	MSS	CIN-HR	0.00490643	0.00481208	1.01961	Low	Wildtype	Wildtype	Mutation	Mutation	Wildtype	Wildtype	Wildtype	Wildtype	Wildtype	Wildtype	Wildtype	Wildtype	Wildtype	Wildtype	Wildtype;Del	Wildtype	Wildtype	Wildtype	Wildtype
CRC857_NT	COAD	female	married	155	44	no	53	Ascending	right-sided	low	no	III	0	censored	71.9	0	chemo	yes	yes	yes	yes	0.985075	Non-Hyper	pMMR	MSS	CIN-HR	NA	0.00860644	NA	NA	Wildtype	Wildtype	Wildtype	Mutation	Wildtype	Wildtype	Mutation	Wildtype	Wildtype	Mutation	Wildtype	Wildtype	Wildtype	Wildtype	Mutation	Wildtype	Wildtype	Wildtype	Wildtype
CRC832_NT	COAD	female	married	159	57	no	69	Descending	left-sided	low	no	III	0	censored	68.5667	0	No_adjuvant	no	yes	yes	no	2.46269	Non-Hyper	pMMR	MSS	CIN-LR	0.00546024	0.00544886	1.00209	Low	Mutation	Wildtype	Mutation	Mutation	Wildtype	Wildtype	Wildtype	Wildtype	Wildtype	Wildtype	Wildtype	Wildtype	Wildtype	Wildtype	Wildtype	Wildtype	Wildtype	Wildtype	Wildtype
CRC732_NT	READ	female	married	157	47	no	43	Rectum	left-sided	medium	no	III	0	censored	69.6333	0	chemo	no	yes	no	no	1.0597	Non-Hyper	pMMR	MSS	GS	0.00248717	0.00784089	0.317205	Low	Wildtype	Wildtype	Mutation	Wildtype	Wildtype	Wildtype	Mutation	Wildtype	Wildtype	Wildtype	Wildtype	Mutation	Wildtype	Wildtype	Wildtype	Wildtype	Wildtype	Wildtype	Wildtype
CRC848_NT	READ	male	married	168	59	no	62	Rectum	left-sided	low	yes	IV	1	1	NA	NA	NA	no	no	no	no	3.07463	Non-Hyper	pMMR	MSS	CIN-HR	0.0064468	0.00447586	1.44035	Low	Mutation	Mutation	Mutation	Mutation	Wildtype	Wildtype	Mutation	Wildtype	Wildtype	Mutation	Wildtype	Wildtype	Wildtype	Wildtype	Wildtype	Wildtype	Mutation	Wildtype	Wildtype
CRC739_NT	COAD	male	married	168	58	no	69	Ascending	right-sided	medium	no	III	0	censored	71.7333	0	No_adjuvant	no	no	yes	no	4.74627	Non-Hyper	pMMR	MSS	CIN-LR	0.00971588	0.00988828	0.982565	High	Wildtype	Wildtype;Del	Mutation	Mutation;Del	Wildtype	Wildtype	Wildtype	Wildtype	Wildtype	Wildtype	Wildtype	Wildtype	Wildtype	Wildtype	Wildtype	Wildtype	Wildtype	Wildtype	Wildtype
CRC846_NT	COAD	male	married	160	49	yes	70	Ascending	right-sided	medium	no	II	0	censored	55.0333	0	No_adjuvant	no	no	no	yes	2.71642	Non-Hyper	pMMR	MSS	CIN-LR	0.00556247	0.00517381	1.07512	Low	Wildtype	Wildtype	Mutation	Wildtype	Wildtype	Wildtype	Mutation	Wildtype	Wildtype	Wildtype	Wildtype	Wildtype	Wildtype	Wildtype	Wildtype	Wildtype	Wildtype	Wildtype	Wildtype
CRC608_NT	COAD	male	married	159	58	no	53	Ascending	right-sided	low	no	III	0	censored	53.2	0	chemo	no	yes	yes	no	31.9254	Hyper	dMMR	MSI	Hypermutated	NA	0.00983822	NA	NA	Mutation	Wildtype	Wildtype	Wildtype	Wildtype	Wildtype	Mutation	Wildtype	Wildtype	Mutation	Wildtype	Wildtype	Mutation	Wildtype	Wildtype	Wildtype	Wildtype	Wildtype	Wildtype
CRC838_NT	COAD	male	married	168	71	no	64	Descending	left-sided	medium	no	III	0	censored	71.4667	0	No_adjuvant	no	no	no	yes	2.67164	Non-Hyper	pMMR	MSS	CIN-LR	0.00459871	0.0109981	0.418137	Low	Wildtype	Wildtype;Del	Mutation	Wildtype	Wildtype	Wildtype	Mutation	Wildtype	Wildtype	Wildtype	Wildtype	Wildtype	Wildtype	Wildtype	Wildtype	Wildtype	Wildtype	Wildtype	Wildtype
CRC850_NT	COAD	female	married	155	49	no	70	Descending	left-sided	low	no	II	0	censored	57.9	0	No_adjuvant	no	no	no	no	3.41791	Non-Hyper	pMMR	MSS	GS	0.00361993	0.00943363	0.383726	Low	Wildtype	Wildtype	Mutation	Mutation;Del	Wildtype	Wildtype	Mutation	Wildtype	Wildtype	Wildtype	Wildtype	Wildtype	Wildtype	Wildtype	Wildtype	Mutation	Wildtype	Wildtype	Wildtype
CRC840_NT	COAD	male	married	173	64	no	31	Transverse	right-sided	mucinous_carcinoma	yes	IV	0	censored	NA	NA	NA	no	no	no	no	1.16418	Non-Hyper	pMMR	MSS	GS	0.002266	0.00584982	0.387362	Low	Wildtype	Mutation	Mutation	Wildtype	Wildtype	Wildtype	Wildtype	Wildtype	Wildtype	Wildtype	Wildtype	Wildtype	Wildtype	Wildtype	Wildtype	Wildtype	Wildtype	Wildtype	Wildtype
CRC733_NT	READ	female	married	158	48	no	77	Rectum	left-sided	medium	no	III	1	1	29.0667	1	No_adjuvant	no	no	no	no	4.13433	Non-Hyper	pMMR	MSS	CIN-LR	0.00630813	0.00729474	0.864751	Low	Wildtype	Wildtype;Del	Mutation	Wildtype	Wildtype	Wildtype	Mutation	Wildtype	Wildtype	Wildtype	Wildtype	Wildtype	Wildtype	Wildtype	Wildtype;Del	Wildtype	Wildtype	Wildtype	Mutation
CRC829_NT	COAD	male	married	171	68	no	64	Descending	left-sided	low	no	III	0	censored	30.1	1	chemo	no	no	yes	no	1.01493	Non-Hyper	pMMR	MSS	CIN-HR	0.00613134	0.00991669	0.618285	Low	Wildtype	Wildtype	Wildtype	Wildtype	Wildtype	Wildtype	Wildtype	Wildtype	Wildtype	Wildtype	Wildtype	Wildtype	Wildtype	Wildtype	Wildtype	Wildtype	Wildtype	Wildtype	Wildtype
CRC852_NT	COAD	female	married	153	43	no	46	Descending	left-sided	medium	no	II	0	censored	68.7	0	chemo	no	no	no	no	4.41791	Non-Hyper	pMMR	MSS	CIN-LR	0.005563	0.00930702	0.59772	Low	Wildtype	Wildtype	Mutation	Mutation	Wildtype	Wildtype	Wildtype	Wildtype	Wildtype	Wildtype	Wildtype	Wildtype	Wildtype	Wildtype	Wildtype	Wildtype	Wildtype	Wildtype	Wildtype
CRC834_NT	COAD	male	married	168	61	yes	47	Transverse	right-sided	medium	no	II	0	censored	54.6	0	chemo	no	no	no	yes	1.41791	Non-Hyper	pMMR	MSS	GS	0.00164515	0.00673321	0.244333	Low	Wildtype	Wildtype	Mutation	Mutation	Mutation	Wildtype	Wildtype	Wildtype	Wildtype	Wildtype	Wildtype	Wildtype	Mutation	Wildtype	Wildtype	Wildtype	Wildtype	Wildtype	Wildtype
CRC826_NT	COAD	female	married	158	58	no	56	Descending	left-sided	medium	no	I	0	censored	57.1333	0	No_adjuvant	no	yes	no	no	1.68657	Non-Hyper	pMMR	MSS	GS	NA	0.0106035	NA	NA	Wildtype	Mutation	Wildtype	Mutation	Wildtype	Wildtype	Mutation	Wildtype	Wildtype	Mutation	Wildtype	Wildtype	Wildtype	Wildtype	Wildtype	Wildtype	Mutation	Mutation	Wildtype
CRC613_NT	COAD	female	married	160	40	no	39	Ascending	right-sided	medium	no	I	0	censored	58.2333	0	No_adjuvant	no	yes	no	no	2.19403	Non-Hyper	pMMR	MSS	CIN-LR	0.00640632	0.00593734	1.07899	Low	Wildtype	Wildtype	Mutation	Mutation;Del	Wildtype	Wildtype	Mutation	Wildtype	Wildtype	Wildtype	Wildtype	Wildtype	Wildtype	Wildtype	Wildtype	Wildtype	Wildtype	Wildtype	Wildtype
CRC612_NT	COAD	female	married	158	57.5	no	60	Transverse	right-sided	medium	no	III	0	censored	71.2	0	chemo	no	no	no	no	0.61194	Non-Hyper	pMMR	MSS	CIN-HR	0.00346199	0.0104466	0.3314	Low	Wildtype	Wildtype	Mutation	Wildtype	Wildtype	Wildtype	Mutation	Wildtype	Wildtype	Wildtype	Wildtype	Wildtype	Wildtype	Wildtype	Wildtype	Wildtype	Wildtype	Wildtype	Wildtype
CRC720_NT	COAD	female	married	160	67	no	44	Ascending	right-sided	medium	no	II	0	censored	59.8667	0	chemo	no	no	no	yes	25.3284	Hyper	dMMR	MSI	Hypermutated	0.00293885	0.00738494	0.397952	Low	Mutation	Wildtype	Wildtype	Wildtype	Wildtype	Mutation	Wildtype	Wildtype	Wildtype	Mutation	Mutation	Mutation	Mutation	Mutation	Mutation	Wildtype	Mutation	Wildtype	Wildtype
CRC736_NT	READ	male	married	169	59	yes	56	Rectum	left-sided	medium	no	I	0	censored	68.9	0	No_adjuvant	no	no	no	no	2.38806	Non-Hyper	pMMR	MSS	CIN-HR	0.00592283	0.00416932	1.42057	Low	Wildtype	Wildtype	Mutation	Mutation	Wildtype	Wildtype	Wildtype	Wildtype	Wildtype	Wildtype	Wildtype	Wildtype	Wildtype	Wildtype	Wildtype	Wildtype	Wildtype	Wildtype	Wildtype
CRC609_NT	READ	male	married	178	47	no	32	Rectum	left-sided	medium	no	II	0	censored	51.0667	0	No_adjuvant	no	no	no	no	90.8657	Hyper	pMMR	MSS	Hypermutated	0.00279002	0.00447721	0.62316	Low	Mutation	Wildtype	Wildtype	Mutation	Wildtype	Wildtype	Wildtype	Wildtype	Wildtype	Mutation	Mutation	Wildtype	Wildtype	Mutation	Mutation	Mutation	Wildtype	Wildtype	Mutation
CRC611_NT	COAD	female	married	155	76	no	59	Transverse	right-sided	medium	no	III	0	censored	70.9333	0	chemo	no	no	yes	no	4.04478	Non-Hyper	pMMR	MSS	CIN-LR	NA	0.00594412	NA	NA	Wildtype	Wildtype;Del	Wildtype	Mutation	Wildtype	Wildtype	Mutation	Wildtype	Wildtype	Wildtype	Wildtype	Wildtype	Wildtype	Wildtype	Wildtype	Wildtype	Wildtype	Wildtype	Wildtype
CRC742_NT	COAD	male	married	168	72	no	51	Descending	left-sided	medium	no	II	0	censored	57.6667	0	No_adjuvant	no	no	no	no	0.776119	Non-Hyper	pMMR	MSS	GS	NA	0.00651253	NA	NA	Wildtype	Wildtype	Mutation	Mutation	Wildtype	Wildtype	Wildtype	Wildtype	Wildtype	Wildtype	Wildtype	Wildtype	Wildtype	Wildtype	Wildtype	Wildtype	Wildtype	Wildtype	Wildtype
CRC828_NT	COAD	male	married	165	55	no	68	Ascending	right-sided	medium	no	II	0	censored	70.7	0	No_adjuvant	no	no	no	no	1.20896	Non-Hyper	pMMR	MSS	GS	NA	0.00616433	NA	NA	Wildtype	Wildtype	Mutation	Mutation	Wildtype	Wildtype	Mutation	Wildtype	Wildtype	Mutation	Wildtype	Wildtype	Wildtype	Wildtype	Wildtype	Wildtype	Wildtype	Wildtype	Wildtype
CRC849_NT	COAD	male	married	167	57	yes	51	Descending	left-sided	low	no	II	0	censored	64.6	0	No_adjuvant	yes	yes	no	no	21.7463	Hyper	dMMR	MSI	Hypermutated	0.00187982	0.00592532	0.317252	Low	Mutation	Wildtype	Mutation	Mutation	Wildtype	Wildtype	Mutation	Wildtype	Wildtype	Mutation	Wildtype	Mutation	Wildtype	Mutation	Mutation	Wildtype	Wildtype	Wildtype	Wildtype
CRC827_NT	COAD	male	married	170	54	no	45	Transverse	right-sided	low	no	II	0	censored	54.4667	0	No_adjuvant	no	no	no	no	2	Non-Hyper	pMMR	MSS	GS	0.00342215	0.00798956	0.428328	Low	Mutation	Mutation	Wildtype	Wildtype	Wildtype	Wildtype	Mutation	Wildtype	Wildtype	Mutation	Wildtype	Wildtype	Wildtype	Wildtype	Wildtype	Wildtype	Wildtype	Wildtype	Wildtype
CRC844_NT	COAD	female	married	163	59	no	63	Descending	left-sided	medium	no	III	0	censored	70.7667	0	No_adjuvant	no	no	no	no	1.61194	Non-Hyper	pMMR	MSS	GS	0.00377425	0.00738864	0.510818	Low	Wildtype	Wildtype	Mutation	Wildtype	Wildtype	Wildtype	Wildtype	Wildtype	Wildtype	Wildtype	Wildtype	Wildtype	Wildtype	Wildtype	Wildtype	Wildtype	Wildtype	Wildtype	Wildtype
CRC843_NT	COAD	male	married	170	80	yes	41	Ascending	right-sided	low	no	II	0	censored	62.7	0	chemo	no	no	no	no	58.0896	Hyper	pMMR	MSS	Hypermutated	NA	0.00439089	NA	NA	Mutation	Wildtype	Wildtype	Mutation	Mutation	Mutation	Wildtype	Wildtype	Wildtype	Mutation	Wildtype	Wildtype	Wildtype	Wildtype	Wildtype	Wildtype	Wildtype	Wildtype	Mutation
CRC830_NT	COAD	male	married	172	67	yes	80	Descending	left-sided	low	no	II	1	1	46.3667	1	No_adjuvant	no	no	yes	no	3.44776	Non-Hyper	pMMR	MSS	CIN-LR	0.00697333	0.00613354	1.13692	Low	Wildtype	Wildtype	Wildtype	Mutation	Wildtype	Wildtype	Mutation	Wildtype	Wildtype	Wildtype	Mutation	Wildtype	Wildtype;Amp	Wildtype	Wildtype	Wildtype	Wildtype	Mutation	Wildtype
CRC853_NT	COAD	female	married	158	44	no	60	Descending	left-sided	medium	no	II	0	censored	58.6	0	chemo	no	no	no	no	4.31343	Non-Hyper	pMMR	MSS	CIN-LR	0.00576391	0.00562355	1.02496	Low	Wildtype	Wildtype;Del	Mutation	Mutation	Wildtype	Wildtype	Mutation	Wildtype	Wildtype	Wildtype	Wildtype	Mutation	Wildtype	Wildtype	Wildtype	Wildtype	Wildtype	Wildtype	Wildtype
CRC847_NT	COAD	male	married	175	72	yes	62	Descending	left-sided	medium	no	III	0	censored	70.5333	0	chemo	no	no	yes	no	2.13433	Non-Hyper	pMMR	MSS	CIN-LR	0.00364801	0.00706561	0.516305	Low	Mutation	Wildtype	Mutation	Mutation	Wildtype	Wildtype	Wildtype	Wildtype	Wildtype	Wildtype	Mutation	Wildtype	Wildtype	Wildtype	Wildtype	Wildtype	Wildtype	Wildtype	Wildtype
CRC833_NT	COAD	female	married	168	57	no	50	Descending	left-sided	medium	no	III	0	censored	68.2333	0	chemo	no	yes	no	yes	1.40299	Non-Hyper	pMMR	MSS	GS	0.00564043	0.0074475	0.757359	Low	Wildtype	Wildtype	Mutation	Mutation	Wildtype	Wildtype	Mutation	Wildtype	Wildtype	Wildtype	Mutation	Wildtype	Wildtype	Wildtype	Wildtype	Wildtype	Wildtype	Wildtype	Wildtype
CRC854_NT	COAD	male	married	168	50	no	62	Rectum	left-sided	low	no	III	0	censored	70.4667	0	chemo	no	no	no	no	2.47761	Non-Hyper	pMMR	MSS	GS	0.00589251	0.00804755	0.732212	Low	Mutation	Mutation	Mutation	Mutation;Del	Wildtype	Wildtype	Mutation	Wildtype	Wildtype	Wildtype	Wildtype	Wildtype	Wildtype	Wildtype	Wildtype	Wildtype	Wildtype	Wildtype	Wildtype
CRC837_NT	READ	female	married	152	51	no	50	Rectum	left-sided	medium	no	III	0	censored	68.2	0	chemo	no	no	no	yes	3.62687	Non-Hyper	pMMR	MSS	CIN-LR	0.00585161	0.00864767	0.676669	Low	Wildtype	Wildtype;Del	Mutation	Wildtype	Mutation	Wildtype	Wildtype	Wildtype	Wildtype	Mutation	Wildtype	Wildtype	Wildtype	Wildtype	Wildtype;Del	Wildtype	Wildtype	Wildtype	Wildtype
CRC999_NT	COAD	male	married	173	66	no	54	Descending	left-sided	mucinous_carcinoma	yes	IV	0	censored	NA	NA	NA	no	no	yes	no	1.53731	Non-Hyper	pMMR	MSS	CIN-HR	0.0026532	0.00281891	0.941216	Low	Wildtype	Wildtype	Wildtype	Wildtype	Wildtype	Wildtype	Wildtype	Wildtype	Wildtype	Wildtype	Wildtype	Wildtype	Wildtype	Wildtype	Wildtype	Wildtype	Wildtype	Wildtype	Wildtype
CRC842_NT	READ	male	married	175	60	yes	59	Rectum	left-sided	medium	no	II	0	censored	68.1667	0	chemo	no	yes	no	no	1.50746	Non-Hyper	pMMR	MSS	GS	0.00287	0.00653918	0.438893	Low	Wildtype	Mutation	Wildtype	Mutation	Wildtype	Wildtype	Mutation	Wildtype	Wildtype	Wildtype	Wildtype	Wildtype	Wildtype	Wildtype	Wildtype	Wildtype	Mutation	Mutation	Wildtype
CRC835_NT	READ	male	married	170	87	no	63	Rectum	left-sided	medium	no	III	0	censored	68.2	0	chemo	no	no	no	no	3.22388	Non-Hyper	pMMR	MSS	GS	0.00502148	0.00689103	0.728698	Low	Mutation	Wildtype	Mutation	Mutation	Wildtype	Wildtype	Mutation	Wildtype	Wildtype	Wildtype	Wildtype	Wildtype	Wildtype	Wildtype	Wildtype	Mutation	Wildtype	Mutation	Wildtype
CRC997_NT	COAD	male	married	162	69	no	64	Rectum	left-sided	low	no	II	0	censored	53.9	0	chemo	no	no	no	no	2.49254	Non-Hyper	pMMR	MSS	CIN-LR	0.0036417	0.00460256	0.791234	Low	Wildtype	Wildtype	Mutation	Mutation	Wildtype	Wildtype	Wildtype	Wildtype	Wildtype	Wildtype	Wildtype	Wildtype	Wildtype	Wildtype	Wildtype	Wildtype	Wildtype	Mutation	Wildtype
CRC831_NT	COAD	male	married	164	51.5	no	58	Descending	left-sided	medium	no	II	0	censored	18.6667	1	No_adjuvant	no	no	no	no	0.223881	Non-Hyper	pMMR	MSS	GS	NA	0.00902607	NA	NA	Wildtype	Wildtype	Wildtype	Mutation	Wildtype	Wildtype	Wildtype	Wildtype	Wildtype	Wildtype	Mutation	Wildtype	Wildtype	Wildtype	Wildtype	Wildtype	Wildtype	Wildtype	Wildtype
CRC998_NT	READ	female	married	160	51	no	55	Rectum	left-sided	medium	yes	IV	0	censored	NA	NA	NA	yes	yes	yes	no	2.34328	Non-Hyper	pMMR	MSS	CIN-LR	0.00377494	0.00681652	0.553793	Low	Wildtype	Wildtype	Mutation	Mutation	Wildtype	Wildtype	Wildtype	Wildtype	Wildtype	Wildtype	Mutation	Wildtype	Wildtype	Wildtype	Wildtype	Wildtype	Wildtype	Mutation	Wildtype
CRC996_NT	COAD	male	married	176	79	no	66	Descending	left-sided	medium	no	III	0	censored	69.4333	0	chemo	no	yes	no	no	3.04478	Non-Hyper	pMMR	MSS	CIN-LR	0.00293927	0.00651809	0.450941	Low	Mutation	Wildtype;Del	Mutation	Mutation	Wildtype	Wildtype	Wildtype	Wildtype	Wildtype	Wildtype	Wildtype	Wildtype	Wildtype	Wildtype	Wildtype	Wildtype	Wildtype	Wildtype	Wildtype
CRC927_NT	COAD	male	married	170	67	no	61	Descending	left-sided	low	no	II	0	censored	56.4	0	No_adjuvant	no	no	no	no	1.50746	Non-Hyper	pMMR	MSS	GS	NA	0.00550469	NA	NA	Mutation	Wildtype	Wildtype	Mutation	Wildtype	Wildtype	Mutation	Wildtype	Wildtype	Mutation	Wildtype	Wildtype	Wildtype	Wildtype	Wildtype	Wildtype	Wildtype	Wildtype	Mutation
CRC943_NT	COAD	male	married	177	66	yes	36	Transverse	right-sided	medium	yes	IV	0	censored	NA	NA	NA	no	no	yes	no	15.3134	Hyper	dMMR	MSI	Hypermutated	NA	0.00601653	NA	NA	Wildtype	Wildtype	Wildtype	Mutation	Wildtype	Mutation	Wildtype	Wildtype	Wildtype	Wildtype	Wildtype	Mutation	Mutation	Mutation	Mutation	Wildtype	Mutation	Wildtype	Wildtype
CRC928_NT	COAD	male	married	165	74	no	56	Ascending	right-sided	medium	no	II	0	censored	62.3667	0	chemo	no	no	no	no	3.68657	Non-Hyper	pMMR	MSS	CIN-LR	0.00254332	0.00687828	0.369761	Low	Wildtype	Wildtype	Mutation	Mutation	Wildtype	Wildtype	Wildtype	Wildtype	Wildtype	Wildtype	Wildtype	Wildtype	Wildtype	Wildtype	Wildtype	Wildtype	Wildtype	Wildtype	Wildtype
CRC971_NT	COAD	female	married	145	47	no	45	Transverse	right-sided	low	no	II	0	censored	55.9	0	chemo	no	no	no	no	1.68657	Non-Hyper	pMMR	MSS	GS	0.00233862	0.00716448	0.326419	Low	Wildtype	Wildtype	Wildtype	Wildtype	Mutation	Wildtype	Wildtype	Wildtype	Wildtype	Wildtype	Wildtype	Wildtype	Wildtype	Wildtype	Wildtype	Wildtype	Wildtype	Wildtype	Mutation
CRC945_NT	COAD	male	married	159	62	yes	71	Descending	left-sided	low	yes	IV	1	1	NA	NA	NA	no	no	no	yes	0.0149254	Non-Hyper	pMMR	MSS	GS	NA	0.00686016	NA	NA	Wildtype	Wildtype	Wildtype	Wildtype	Wildtype	Wildtype	Wildtype	Wildtype	Wildtype	Wildtype	Wildtype	Wildtype	Wildtype	Wildtype	Wildtype	Wildtype	Wildtype	Wildtype	Wildtype
CRC922_NT	READ	male	married	166	60	no	35	Rectum	left-sided	medium	yes	IV	1	1	NA	NA	NA	no	no	no	no	0.253731	Non-Hyper	pMMR	MSS	GS	NA	0.00685059	NA	NA	Wildtype	Wildtype	Mutation	Wildtype	Wildtype	Wildtype	Mutation	Wildtype	Wildtype	Wildtype	Wildtype	Wildtype	Wildtype	Wildtype	Wildtype	Wildtype	Wildtype	Wildtype	Wildtype
CRC924_NT	READ	male	married	164	74	no	61	Rectum	left-sided	medium	no	III	0	censored	66.2667	0	chemo	no	no	no	yes	1.1194	Non-Hyper	pMMR	MSS	GS	0.00303544	0.00871183	0.348427	Low	Wildtype	Wildtype	Mutation	Mutation	Wildtype	Wildtype	Wildtype	Wildtype	Wildtype	Wildtype	Wildtype	Wildtype	Wildtype	Wildtype	Wildtype	Wildtype	Wildtype	Wildtype	Wildtype
CRC916_NT	COAD	female	married	161	63	no	44	Descending	left-sided	medium	no	III	0	censored	55.6	0	chemo	no	no	no	no	3.25373	Non-Hyper	pMMR	MSS	CIN-HR	0.00655661	0.00558221	1.17455	Low	Wildtype	Wildtype	Mutation	Mutation	Wildtype	Wildtype	Mutation	Wildtype	Wildtype	Wildtype	Mutation	Wildtype	Wildtype	Wildtype	Wildtype	Wildtype	Wildtype	Wildtype	Wildtype
CRC980_NT	READ	male	married	160	58	yes	58	Rectum	left-sided	medium	no	II	0	censored	55.8333	0	chemo	no	no	no	no	3.31343	Non-Hyper	pMMR	MSS	CIN-LR	0.00572238	0.00760125	0.752822	Low	Wildtype	Wildtype	Mutation	Wildtype;Del	Wildtype	Wildtype	Wildtype	Wildtype	Wildtype	Wildtype	Wildtype	Wildtype	Wildtype	Wildtype	Wildtype	Wildtype	Wildtype	Wildtype	Wildtype
CRC939_NT	READ	male	married	177	68	yes	62	Rectum	left-sided	medium	no	I	1	1	9.16667	1	No_adjuvant	no	no	no	no	1.86567	Non-Hyper	pMMR	MSS	CIN-HR	0.00336482	0.00537757	0.625714	Low	Wildtype	Wildtype	Mutation	Mutation	Wildtype	Wildtype	Mutation	Wildtype	Wildtype	Wildtype	Mutation	Wildtype	Wildtype	Wildtype	Wildtype	Wildtype	Wildtype	Wildtype	Wildtype
CRC920_NT	COAD	male	married	183	65	no	40	Descending	left-sided	low	yes	IV	1	1	NA	NA	NA	no	yes	no	no	4.34328	Non-Hyper	pMMR	MSS	CIN-LR	0.00392388	0.00519525	0.755283	Low	Wildtype	Wildtype;Del	Mutation	Wildtype;Del	Wildtype	Wildtype	Wildtype	Wildtype	Wildtype	Wildtype	Wildtype	Wildtype	Wildtype	Wildtype	Wildtype	Wildtype	Wildtype	Mutation	Wildtype
CRC973_NT	READ	male	married	168	55	no	59	Rectum	left-sided	medium	no	III	0	censored	50.8	0	No_adjuvant	no	no	no	yes	3.64179	Non-Hyper	pMMR	MSS	CIN-LR	0.00558408	0.00713884	0.782211	Low	Wildtype	Wildtype;Del	Mutation	Mutation;Del	Wildtype	Wildtype	Wildtype	Wildtype	Wildtype	Wildtype	Wildtype	Wildtype	Wildtype	Wildtype	Wildtype	Wildtype	Wildtype	Wildtype	Wildtype
CRC947_NT	COAD	male	married	170	61.5	no	39	Descending	left-sided	low	no	III	0	censored	69.5	0	chemo	no	yes	no	no	1.70149	Non-Hyper	pMMR	MSS	GS	NA	0.00656085	NA	NA	Wildtype	Wildtype	Mutation	Wildtype	Wildtype	Wildtype	Wildtype	Wildtype	Wildtype	Wildtype	Wildtype	Wildtype	Wildtype	Wildtype	Wildtype	Wildtype	Wildtype	Wildtype	Wildtype
CRC990_NT	READ	female	married	156	48	no	50	Rectum	left-sided	medium	no	III	0	censored	61.5	0	chemo	no	no	no	no	1.67164	Non-Hyper	pMMR	MSS	CIN-HR	0.00329536	0.00773454	0.426059	Low	Wildtype	Wildtype	Mutation	Mutation	Wildtype	Wildtype	Mutation	Wildtype	Wildtype	Wildtype	Wildtype	Wildtype	Wildtype	Wildtype	Wildtype	Wildtype	Wildtype	Wildtype	Wildtype
CRC930_NT	COAD	female	married	151	55	no	54	Descending	left-sided	low	no	III	0	censored	55.2667	0	chemo	no	no	no	yes	3.61194	Non-Hyper	pMMR	MSS	CIN-LR	0.00302924	0.00637004	0.475545	Low	Wildtype	Wildtype;Del	Mutation	Mutation	Wildtype	Wildtype	Wildtype	Wildtype	Wildtype	Wildtype	Wildtype	Wildtype	Wildtype;Amp	Wildtype	Wildtype	Wildtype	Wildtype	Wildtype	Wildtype
CRC929_NT	COAD	male	married	165	62.5	no	53	Descending	left-sided	medium	yes	IV	1	1	NA	NA	NA	no	no	yes	no	3.77612	Non-Hyper	pMMR	MSS	CIN-LR	0.00645378	0.00470202	1.37255	Low	Wildtype	Wildtype	Mutation	Wildtype;Del	Wildtype	Wildtype	Wildtype	Wildtype	Wildtype	Wildtype	Mutation	Wildtype	Wildtype	Wildtype	Wildtype	Wildtype	Wildtype	Wildtype	Wildtype
CRC969_NT	COAD	male	married	170	72.5	no	45	Transverse	right-sided	medium	no	II	1	1	13.0333	1	No_adjuvant	no	no	no	no	19.4925	Hyper	dMMR	MSI	Hypermutated	0.00203144	0.00571562	0.355419	Low	Mutation	Wildtype	Wildtype	Wildtype	Wildtype	Wildtype	Mutation	Wildtype	Wildtype	Mutation	Wildtype	Mutation	Wildtype	Wildtype	Wildtype	Wildtype	Wildtype	Wildtype	Wildtype
CRC949_NT	READ	male	married	168	63	no	61	Rectum	left-sided	medium	no	II	0	censored	55.3333	0	chemo	no	yes	no	no	2.28358	Non-Hyper	pMMR	MSS	GS	0.00368605	0.00601591	0.612717	Low	Mutation	Wildtype	Mutation	Mutation	Wildtype	Wildtype	Wildtype	Wildtype	Wildtype	Wildtype	Wildtype	Wildtype	Wildtype	Wildtype	Wildtype	Wildtype	Wildtype	Wildtype	Wildtype
CRC923_NT	COAD	male	married	164	56	no	63	Descending	left-sided	medium	yes	IV	0	censored	NA	NA	NA	no	no	no	no	4.50746	Non-Hyper	pMMR	MSS	CIN-LR	0.00205034	0.00658877	0.311186	Low	Mutation	Wildtype;Del	Mutation	Mutation	Wildtype	Wildtype	Wildtype	Wildtype	Wildtype	Wildtype	Wildtype	Wildtype	Mutation	Wildtype	Wildtype	Wildtype	Mutation	Wildtype	Wildtype
CRC993_NT	COAD	female	married	162	59	no	59	Descending	left-sided	medium	no	II	0	censored	67.8667	0	chemo	no	no	no	no	2.13433	Non-Hyper	pMMR	MSS	CIN-LR	0.00174342	0.00633743	0.275098	Low	Wildtype	Wildtype	Mutation	Wildtype	Wildtype	Wildtype	Mutation	Wildtype	Wildtype	Wildtype	Wildtype	Wildtype	Wildtype	Wildtype	Wildtype	Wildtype	Wildtype	Wildtype	Wildtype
CRC935_NT	READ	male	married	171	71	no	43	Rectum	left-sided	low	yes	IV	1	1	NA	NA	NA	no	no	no	no	2.73134	Non-Hyper	pMMR	MSS	CIN-LR	0.00387762	0.00613946	0.631589	Low	Wildtype	Wildtype	Mutation	Mutation	Wildtype	Wildtype	Wildtype	Wildtype	Wildtype	Wildtype	Mutation	Wildtype	Wildtype	Wildtype	Wildtype	Wildtype	Wildtype	Wildtype	Wildtype
CRC970_NT	COAD	female	married	157	57	no	63	Descending	left-sided	medium	no	III	0	censored	68.9667	0	Unknown	no	yes	no	no	1.98507	Non-Hyper	pMMR	MSS	GS	0.00319518	0.0075905	0.420944	Low	Mutation	Wildtype;Del	Mutation	Mutation	Wildtype	Mutation	Mutation	Wildtype	Wildtype	Wildtype	Mutation	Wildtype	Wildtype	Wildtype	Wildtype	Wildtype	Wildtype	Wildtype	Wildtype
CRC959_NT	COAD	female	married	165	67	no	59	Ascending	right-sided	medium	no	III	1	1	11.3	1	No_adjuvant	no	no	no	no	4.19403	Non-Hyper	pMMR	MSS	CIN-LR	0.00313738	0.00618604	0.507171	Low	Wildtype	Mutation;Del	Mutation	Wildtype	Wildtype	Wildtype	Wildtype	Wildtype	Wildtype	Wildtype	Wildtype	Wildtype	Wildtype	Wildtype	Wildtype	Wildtype	Wildtype	Wildtype	Wildtype
CRC931_NT	COAD	female	married	156	39	no	36	Transverse	right-sided	low	yes	IV	0	censored	NA	NA	NA	no	no	yes	yes	2.77612	Non-Hyper	pMMR	MSS	CIN-LR	NA	0.00570081	NA	NA	Wildtype	Wildtype	Wildtype	Mutation	Wildtype	Wildtype	Mutation	Wildtype	Wildtype	Mutation	Wildtype	Wildtype	Wildtype	Wildtype	Wildtype	Wildtype	Wildtype	Wildtype	Wildtype
CRC942_NT	READ	female	married	165	60	no	53	Rectum	left-sided	medium	no	II	0	censored	67.0333	0	Unknown	yes	yes	no	no	3.65672	Non-Hyper	pMMR	MSS	CIN-LR	0.00659422	0.00539563	1.22214	Low	Wildtype	Wildtype;Del	Mutation	Mutation	Wildtype	Wildtype	Mutation	Wildtype	Wildtype	Wildtype	Wildtype	Wildtype	Wildtype	Wildtype	Wildtype	Wildtype	Wildtype	Wildtype	Wildtype
CRC984_NT	COAD	male	married	155	61	no	73	Ascending	right-sided	medium	no	III	0	censored	40.8333	0	No_adjuvant	no	no	yes	no	2.70149	Non-Hyper	pMMR	MSS	CIN-LR	0.00469181	0.0063327	0.740886	Low	Mutation	Wildtype	Mutation	Mutation	Wildtype	Wildtype	Wildtype	Wildtype	Wildtype	Wildtype	Wildtype	Wildtype	Wildtype	Wildtype	Wildtype	Wildtype	Wildtype	Wildtype	Wildtype
CRC963_NT	COAD	male	married	175	79	no	68	Transverse	right-sided	medium	no	III	0	censored	69.0333	0	chemo	no	yes	no	no	3.98507	Non-Hyper	pMMR	MSS	CIN-LR	0.00501	0.00822281	0.609281	Low	Wildtype	Wildtype;Del	Wildtype	Mutation	Wildtype	Wildtype	Mutation	Wildtype	Wildtype	Wildtype	Wildtype	Wildtype	Wildtype	Wildtype	Wildtype	Wildtype	Wildtype	Wildtype	Wildtype
CRC994_NT	COAD	female	married	160	55	no	49	Descending	left-sided	medium	no	II	0	censored	67.5	0	chemo	no	no	yes	no	3.40299	Non-Hyper	pMMR	MSS	CIN-LR	0.0033787	0.00547985	0.616568	Low	Wildtype	Wildtype;Del	Mutation	Mutation;Del	Wildtype	Wildtype	Mutation	Wildtype	Wildtype	Wildtype	Wildtype	Wildtype	Mutation	Wildtype	Wildtype	Wildtype	Wildtype	Wildtype	Wildtype
CRC948_NT	READ	male	married	168	72	yes	64	Rectum	left-sided	medium	no	II	0	censored	66.8333	0	chemo	no	no	yes	yes	1.98507	Non-Hyper	pMMR	MSS	CIN-LR	0.00324092	0.00828204	0.39132	Low	Mutation	Wildtype	Mutation	Mutation	Wildtype	Wildtype	Wildtype	Wildtype	Wildtype	Wildtype	Wildtype	Wildtype	Wildtype	Wildtype	Wildtype	Wildtype	Wildtype	Wildtype	Wildtype
CRC991_NT	COAD	female	married	151	52	no	41	Ascending	right-sided	low	no	III	0	censored	68.9667	0	chemo	no	no	yes	yes	1.20896	Non-Hyper	pMMR	MSS	GS	0.0035743	0.00530549	0.673699	Low	Wildtype	Mutation	Mutation	Wildtype	Wildtype	Wildtype	Mutation	Wildtype	Wildtype	Mutation	Wildtype	Wildtype	Wildtype	Wildtype	Wildtype	Wildtype	Wildtype	Wildtype	Wildtype
CRC966_NT	COAD	male	married	165	68	no	44	Descending	left-sided	medium	no	III	0	censored	68	0	chemo	no	no	no	no	19.8209	Hyper	dMMR	MSI	Hypermutated	0.00297623	0.0068936	0.431738	Low	Mutation	Wildtype	Wildtype	Mutation	Wildtype	Wildtype	Mutation	Wildtype	Wildtype	Wildtype	Wildtype	Mutation	Wildtype	Wildtype	Wildtype	Wildtype	Wildtype	Mutation	Wildtype
CRC944_NT	READ	male	married	165	67	no	75	Rectum	left-sided	low	no	III	0	censored	74.8	0	No_adjuvant	no	no	no	no	0.985075	Non-Hyper	pMMR	MSS	GS	NA	0.00630916	NA	NA	Wildtype	Wildtype	Wildtype	Mutation	Wildtype	Wildtype	Wildtype	Mutation	Wildtype	Wildtype	Mutation	Mutation	Wildtype	Wildtype	Wildtype	Wildtype	Wildtype	Wildtype	Wildtype
CRC988_NT	COAD	female	married	159	66	no	65	Descending	left-sided	medium	no	I	0	censored	67.0333	0	No_adjuvant	no	no	no	no	1.13433	Non-Hyper	pMMR	MSS	GS	NA	0.00642982	NA	NA	Wildtype	Wildtype	Wildtype	Mutation	Wildtype	Wildtype	Mutation	Wildtype	Wildtype	Mutation	Wildtype	Wildtype	Wildtype	Wildtype	Wildtype	Mutation	Mutation	Wildtype	Wildtype
CRC977_NT	COAD	male	married	165	59	yes	60	Ascending	right-sided	mucinous_carcinoma	no	II	0	censored	67	0	No_adjuvant	no	no	no	no	1.85075	Non-Hyper	pMMR	MSS	GS	0.00308949	0.00384864	0.802748	Low	Wildtype	Wildtype	Wildtype	Mutation	Wildtype	Wildtype	Mutation	Wildtype	Wildtype	Mutation	Mutation	Wildtype	Wildtype	Wildtype	Wildtype	Wildtype	Mutation	Wildtype	Wildtype
CRC968_NT	COAD	female	married	157	49	no	49	Descending	left-sided	low	yes	IV	0	censored	NA	NA	NA	no	yes	yes	yes	1.68657	Non-Hyper	pMMR	MSS	CIN-LR	0.00464185	0.00558347	0.831356	Low	Mutation	Wildtype	Mutation	Mutation	Wildtype	Wildtype	Wildtype	Wildtype	Wildtype	Wildtype	Mutation	Wildtype	Wildtype	Wildtype	Wildtype	Wildtype	Wildtype	Wildtype	Wildtype
CRC981_NT	COAD	male	married	173	68	no	66	Rectum	left-sided	medium	no	II	0	censored	62.3667	0	chemo	no	no	no	no	0.61194	Non-Hyper	pMMR	MSS	GS	NA	0.00762652	NA	NA	Wildtype	Wildtype	Mutation	Mutation	Wildtype	Wildtype	Wildtype	Mutation	Wildtype	Wildtype	Wildtype	Wildtype	Wildtype	Wildtype	Wildtype	Wildtype	Wildtype	Wildtype	Wildtype
CRC964_NT	READ	male	married	155	59	no	88	Rectum	left-sided	medium	no	II	1	1	54.2333	1	No_adjuvant	no	no	no	no	2.26866	Non-Hyper	pMMR	MSS	GS	NA	0.0071488	NA	NA	Mutation	Wildtype	Mutation	Mutation	Wildtype	Wildtype	Wildtype	Wildtype	Wildtype	Mutation	Wildtype	Wildtype	Wildtype	Mutation	Wildtype	Wildtype	Wildtype	Wildtype	Wildtype
CRC992_NT	COAD	female	married	160	52	no	62	Ascending	right-sided	medium	yes	IV	1	1	NA	NA	NA	no	no	no	no	0.0597015	Non-Hyper	pMMR	MSS	NA	NA	0.00345347	NA	NA	Wildtype	Wildtype	Wildtype	Wildtype	Wildtype	Wildtype	Wildtype	Wildtype	Wildtype	Wildtype	Wildtype	Wildtype	Wildtype	Wildtype	Wildtype	Wildtype	Wildtype	Wildtype	Wildtype
CRC954_NT	COAD	male	married	165	68.5	no	75	Descending	left-sided	medium	no	II	0	censored	54.4333	0	No_adjuvant	no	yes	no	no	2.04478	Non-Hyper	pMMR	MSS	GS	0.00888947	0.00755463	1.17669	High	Wildtype	Wildtype	Wildtype	Mutation	Wildtype	Wildtype	Mutation	Wildtype	Wildtype	Wildtype	Wildtype	Wildtype	Wildtype	Wildtype	Wildtype	Wildtype	Mutation	Wildtype	Wildtype
CRC978_NT	COAD	male	married	160	60	no	78	Transverse	right-sided	medium	no	III	0	censored	21.6	0	No_adjuvant	no	yes	no	no	2.71642	Non-Hyper	pMMR	MSS	GS	NA	0.00510574	NA	NA	Wildtype	Wildtype	Mutation	Mutation	Wildtype	Wildtype	Wildtype	Wildtype	Wildtype	Wildtype	Wildtype	Wildtype	Wildtype;Amp	Wildtype	Wildtype	Wildtype	Wildtype	Wildtype	Wildtype
CRC950_NT	COAD	female	married	165	56	no	42	Descending	left-sided	medium	no	III	0	censored	50.6	0	chemo	no	no	yes	no	5.35821	Non-Hyper	pMMR	MSS	CIN-HR	0.00471421	0.00644853	0.731051	Low	Wildtype	Wildtype;Del	Mutation	Mutation;Del	Wildtype	Wildtype	Wildtype	Wildtype	Wildtype	Wildtype	Wildtype	Wildtype	Wildtype	Wildtype	Wildtype	Wildtype	Wildtype	Wildtype	Wildtype
CRC955_NT	COAD	female	married	156	44.5	no	59	Ascending	right-sided	medium	no	II	0	censored	42.6333	0	No_adjuvant	no	no	no	no	2.56716	Non-Hyper	pMMR	MSS	GS	0.00544302	0.00550746	0.9883	Low	Wildtype	Mutation;Del	Wildtype	Mutation	Wildtype	Wildtype	Mutation	Wildtype	Wildtype	Mutation	Wildtype	Wildtype	Wildtype	Wildtype	Wildtype	Wildtype	Wildtype	Wildtype	Wildtype
CRC979_NT	COAD	male	married	169	55	yes	60	Transverse	right-sided	low	no	II	0	censored	16.1	1	No_adjuvant	no	no	no	no	5.58209	Non-Hyper	pMMR	MSS	CIN-LR	0.00354791	0.00468889	0.756662	Low	Wildtype	Mutation;Del	Mutation	Wildtype	Wildtype	Mutation	Mutation	Wildtype	Wildtype	Mutation	Wildtype	Wildtype	Wildtype	Wildtype	Wildtype	Wildtype	Wildtype	Wildtype	Wildtype
CRC932_NT	COAD	male	married	160	67.5	no	60	Transverse	right-sided	medium	yes	IV	1	1	NA	NA	NA	no	yes	no	no	1.1194	Non-Hyper	pMMR	MSS	GS	0.00407371	0.00626898	0.649821	Low	Wildtype	Mutation	Mutation	Mutation	Wildtype	Wildtype	Mutation	Wildtype	Wildtype	Wildtype	Wildtype	Wildtype	Wildtype	Wildtype	Wildtype	Wildtype	Wildtype	Wildtype	Wildtype
CRC956_NT	READ	male	married	160	52	no	77	Rectum	left-sided	medium	no	I	0	censored	66.4667	0	No_adjuvant	no	no	no	no	1.1791	Non-Hyper	pMMR	MSS	GS	0.00480778	0.00908597	0.529144	Low	Wildtype	Wildtype	Mutation	Mutation	Wildtype	Wildtype	Mutation	Wildtype	Wildtype	Wildtype	Wildtype	Wildtype	Mutation	Wildtype	Wildtype	Wildtype	Wildtype	Wildtype	Wildtype
CRC938_NT	READ	female	married	149	50	no	38	Rectum	left-sided	medium	no	I	0	censored	48	0	No_adjuvant	no	no	no	no	1.19403	Non-Hyper	pMMR	MSS	GS	0.00275959	0.00608152	0.453767	Low	Wildtype	Wildtype	Mutation	Mutation	Wildtype	Wildtype	Wildtype	Wildtype	Wildtype	Wildtype	Wildtype	Wildtype	Wildtype;Amp	Wildtype	Wildtype	Wildtype	Wildtype	Wildtype	Wildtype
CRC983_NT	COAD	male	married	170	64	yes	63	Rectum	left-sided	medium	no	III	0	censored	66	0	No_adjuvant	no	no	no	yes	2.32836	Non-Hyper	pMMR	MSS	CIN-LR	0.00379322	0.00719683	0.527069	Low	Wildtype	Wildtype	Mutation	Mutation	Wildtype	Wildtype	Wildtype	Wildtype	Wildtype	Wildtype	Mutation	Wildtype	Wildtype;Amp	Wildtype	Wildtype	Wildtype	Wildtype	Wildtype	Wildtype
CRC985_NT	COAD	female	married	153	71	no	85	Transverse	right-sided	medium	no	I	0	censored	66.2333	0	No_adjuvant	no	yes	yes	no	24.0597	Hyper	dMMR	MSI	Hypermutated	0.00241119	0.00594815	0.405368	Low	Wildtype	Wildtype	Mutation	Mutation	Mutation	Wildtype	Wildtype	Wildtype	Wildtype	Wildtype	Wildtype	Mutation	Wildtype	Wildtype	Wildtype	Wildtype	Mutation	Wildtype	Mutation
CRC961_NT	READ	female	married	155	55	no	55	Rectum	left-sided	medium	no	III	0	censored	65.7667	0	No_adjuvant	no	no	no	no	2.35821	Non-Hyper	pMMR	MSS	CIN-LR	0.00382383	0.00650565	0.587771	Low	Wildtype	Wildtype	Mutation	Mutation	Wildtype	Wildtype	Wildtype	Wildtype	Wildtype	Wildtype	Wildtype	Wildtype	Wildtype	Wildtype	Wildtype	Wildtype	Wildtype	Wildtype	Wildtype
CRC982_NT	READ	male	married	168	65	yes	58	Rectum	left-sided	medium	no	II	0	censored	66.0333	0	chemo	no	yes	no	no	2.32836	Non-Hyper	pMMR	MSS	GS	0.0027841	0.00938117	0.296776	Low	Mutation	Mutation;Del	Mutation	Wildtype	Wildtype	Wildtype	Mutation	Wildtype	Wildtype	Mutation	Wildtype	Wildtype	Wildtype	Wildtype	Wildtype	Wildtype	Wildtype	Wildtype	Wildtype
CRC925_NT	COAD	male	married	176	80	no	52	Ascending	right-sided	medium	no	III	0	censored	67.8667	0	Unknown	no	yes	no	no	1.07463	Non-Hyper	pMMR	MSS	GS	NA	0.00599766	NA	NA	Wildtype	Wildtype	Mutation	Wildtype	Wildtype	Wildtype	Wildtype	Wildtype	Wildtype	Wildtype	Wildtype	Wildtype	Wildtype	Wildtype	Wildtype	Wildtype	Wildtype	Wildtype	Wildtype
CRC940_NT	COAD	male	married	170	58	yes	54	Descending	left-sided	low	yes	IV	1	1	NA	NA	NA	no	no	no	no	3.86567	Non-Hyper	pMMR	MSS	CIN-HR	0.00346612	0.00415129	0.834951	Low	Wildtype	Wildtype;Del	Mutation	Mutation	Wildtype	Wildtype	Mutation	Wildtype	Wildtype	Wildtype	Wildtype	Wildtype	Wildtype	Wildtype	Wildtype	Wildtype	Wildtype	Wildtype	Wildtype
CRC919_NT	COAD	male	married	163	65	yes	60	Rectum	left-sided	medium	no	II	0	censored	66.0667	0	No_adjuvant	no	no	no	no	3.26866	Non-Hyper	pMMR	MSS	CIN-HR	0.00777828	0.00667584	1.16514	High	Mutation	Mutation;Del	Wildtype	Mutation	Wildtype	Wildtype	Mutation	Wildtype	Mutation	Mutation	Wildtype	Wildtype	Wildtype	Wildtype	Wildtype	Wildtype	Wildtype	Wildtype	Wildtype
CRC975_NT	COAD	male	married	168	56	yes	63	Descending	left-sided	medium	no	II	0	censored	65.7	0	No_adjuvant	no	no	no	no	1.8806	Non-Hyper	pMMR	MSS	CIN-LR	NA	0.00717158	NA	NA	Wildtype	Wildtype	Wildtype	Mutation	Wildtype	Wildtype	Wildtype	Wildtype	Wildtype	Mutation	Wildtype	Wildtype	Wildtype	Wildtype	Wildtype	Wildtype	Wildtype	Wildtype	Wildtype
CRC957_NT	COAD	male	married	168	58	no	44	Descending	left-sided	low	yes	IV	0	censored	NA	NA	NA	yes	yes	yes	yes	1.13433	Non-Hyper	pMMR	MSS	GS	0.00321987	0.00781692	0.411911	Low	Wildtype	Wildtype	Mutation	Wildtype	Mutation	Wildtype	Wildtype	Wildtype	Wildtype	Wildtype	Wildtype	Wildtype	Wildtype	Wildtype	Wildtype	Wildtype	Wildtype	Wildtype	Wildtype
CRC962_NT	COAD	male	married	184	98.5	no	63	Descending	left-sided	medium	no	II	1	1	38.5667	1	chemo	no	yes	no	no	0.164179	Non-Hyper	pMMR	MSS	GS	NA	0.00598845	NA	NA	Wildtype	Wildtype	Wildtype	Wildtype	Wildtype	Wildtype	Wildtype	Wildtype	Wildtype	Wildtype	Wildtype	Wildtype	Wildtype	Wildtype	Wildtype	Wildtype	Wildtype	Wildtype	Wildtype
CRC995_NT	COAD	male	married	163	67	no	34	Ascending	right-sided	low	no	II	0	censored	66.2333	0	chemo	no	no	no	no	24.1493	Hyper	pMMR	MSI	Hypermutated	0.00246838	0.00635009	0.388716	Low	Wildtype	Wildtype	Wildtype	Wildtype	Wildtype	Wildtype	Wildtype	Wildtype	Wildtype	Mutation	Wildtype	Mutation	Wildtype	Wildtype	Wildtype	Wildtype	Wildtype	Wildtype	Wildtype
CRC946_NT	COAD	male	married	160	45	yes	57	Descending	left-sided	low	no	III	0	censored	67.4333	0	chemo	no	no	yes	yes	1.16418	Non-Hyper	pMMR	MSS	GS	0.00255001	0.00770811	0.330822	Low	Wildtype	Wildtype	Mutation	Mutation	Wildtype	Wildtype	Wildtype	Wildtype	Wildtype	Wildtype	Wildtype	Wildtype	Wildtype;Amp	Wildtype	Wildtype	Wildtype	Wildtype	Wildtype	Wildtype
CRC934_NT	READ	male	married	159	64.5	no	62	Rectum	left-sided	medium	no	II	0	censored	65.1667	0	chemo	no	no	no	no	2.80597	Non-Hyper	pMMR	MSS	CIN-LR	0.00247094	0.00703968	0.351001	Low	Wildtype	Wildtype	Mutation	Wildtype;Del	Wildtype	Wildtype	Mutation	Wildtype	Wildtype	Wildtype	Wildtype	Wildtype	Wildtype	Wildtype	Wildtype	Wildtype	Wildtype	Wildtype	Wildtype
CRC989_NT	COAD	male	married	172	66	no	55	Descending	left-sided	medium	yes	IV	1	1	NA	NA	NA	no	yes	yes	no	1.37313	Non-Hyper	pMMR	MSS	GS	0.00210438	0.00557316	0.377591	Low	Mutation	Wildtype	Mutation	Mutation	Wildtype	Wildtype	Mutation	Wildtype	Wildtype	Wildtype	Wildtype	Wildtype	Wildtype	Wildtype	Wildtype;Del	Mutation	Mutation	Wildtype	Wildtype
CRC941_NT	COAD	male	married	163	62.5	no	61	Rectum	left-sided	medium	no	II	0	censored	49.4	0	chemo	no	no	no	no	0.0149254	Non-Hyper	pMMR	MSS	GS	NA	0.00580978	NA	NA	Wildtype	Wildtype	Wildtype	Wildtype	Wildtype	Wildtype	Wildtype	Wildtype	Wildtype	Wildtype	Wildtype	Wildtype	Wildtype	Wildtype	Wildtype	Wildtype	Wildtype	Wildtype	Wildtype
CRC888_NT	COAD	male	married	170	84	yes	37	Ascending	right-sided	medium	no	III	0	censored	60.7333	1	chemo	no	yes	no	no	1.92537	Non-Hyper	pMMR	MSS	CIN-LR	0.00315319	0.00694943	0.453733	Low	Wildtype	Wildtype;Del	Mutation	Mutation	Wildtype	Wildtype	Wildtype	Mutation	Wildtype	Wildtype	Wildtype	Wildtype	Wildtype	Wildtype	Wildtype	Wildtype	Wildtype	Wildtype	Wildtype
CRC972_NT	COAD	male	married	170	65	no	38	Transverse	right-sided	medium	no	II	0	censored	60.0667	0	chemo	no	no	yes	no	1.85075	Non-Hyper	pMMR	MSS	GS	0.00304059	0.00702205	0.433007	Low	Mutation	Wildtype	Mutation	Mutation	Wildtype	Wildtype	Wildtype	Wildtype	Wildtype	Wildtype	Wildtype	Wildtype	Wildtype	Wildtype	Wildtype	Wildtype	Wildtype	Wildtype	Wildtype
CRC891_NT	READ	male	married	166	62	no	72	Rectum	left-sided	medium	yes	IV	1	1	NA	NA	NA	no	no	yes	yes	1	Non-Hyper	pMMR	MSS	GS	NA	0.00685874	NA	NA	Wildtype	Mutation	Mutation	Mutation	Wildtype	Wildtype	Mutation	Wildtype	Mutation	Wildtype	Wildtype	Wildtype	Wildtype	Wildtype	Wildtype	Wildtype	Wildtype	Wildtype	Wildtype
CRC965_NT	COAD	female	married	160	55	no	58	Descending	left-sided	low	no	II	0	censored	0.766667	0	chemo	no	no	no	no	3.80597	Non-Hyper	pMMR	MSS	CIN-LR	0.00456702	0.00614049	0.743755	Low	Wildtype	Wildtype;Del	Mutation	Mutation	Wildtype	Wildtype	Wildtype	Wildtype	Wildtype	Wildtype	Wildtype	Wildtype	Wildtype	Wildtype	Wildtype	Wildtype	Mutation	Wildtype	Wildtype
CRC910_NT	COAD	female	married	160	62	no	79	Ascending	right-sided	mucinous_carcinoma	no	II	1	1	39.2333	1	chemo	yes	yes	no	no	1.55224	Non-Hyper	pMMR	MSS	GS	NA	0.00483042	NA	NA	Wildtype	Wildtype	Wildtype	Mutation	Wildtype	Mutation	Mutation	Wildtype	Wildtype	Wildtype	Mutation	Wildtype	Wildtype	Wildtype	Wildtype	Wildtype	Wildtype	Wildtype	Mutation
CRC880_NT	COAD	male	married	170	57	no	63	Transverse	right-sided	medium	yes	IV	1	1	NA	NA	NA	no	no	no	yes	3.68657	Non-Hyper	pMMR	MSS	GS	NA	0.00546134	NA	NA	Wildtype	Wildtype	Mutation	Wildtype	Mutation	Wildtype	Wildtype	Wildtype	Wildtype	Wildtype	Wildtype	Wildtype	Wildtype	Wildtype	Wildtype	Wildtype	Wildtype	Wildtype	Wildtype
CRC889_NT	COAD	female	married	162	58	no	55	Transverse	right-sided	low	no	III	0	censored	42.4333	0	chemo	yes	yes	yes	no	2.13433	Non-Hyper	pMMR	MSS	GS	0.00278227	0.0087294	0.318724	Low	Mutation	Wildtype	Mutation	Mutation	Wildtype	Wildtype	Mutation	Wildtype	Mutation	Wildtype	Wildtype	Wildtype	Wildtype	Wildtype	Wildtype	Wildtype	Wildtype	Wildtype	Wildtype
CRC885_NT	COAD	male	married	165	60	no	64	Transverse	right-sided	medium	no	III	0	censored	66.6	0	chemo	no	no	no	no	2.74627	Non-Hyper	pMMR	MSS	CIN-LR	0.00255173	0.00715545	0.356614	Low	Wildtype	Wildtype	Mutation	Wildtype	Wildtype	Mutation	Wildtype	Wildtype	Wildtype	Wildtype	Wildtype	Wildtype	Wildtype	Wildtype	Wildtype	Wildtype	Wildtype	Wildtype	Wildtype
CRC894_NT	COAD	female	married	162	54.5	no	45	Transverse	right-sided	low	yes	IV	1	1	NA	NA	NA	no	no	yes	no	2.08955	Non-Hyper	pMMR	MSS	CIN-LR	0.00535211	0.00711956	0.751748	Low	Wildtype	Wildtype	Mutation	Mutation	Wildtype	Wildtype	Mutation	Wildtype	Wildtype	Mutation	Wildtype	Wildtype	Wildtype;Amp	Wildtype	Wildtype	Wildtype	Wildtype	Wildtype	Wildtype
CRC904_NT	COAD	female	married	151	50	no	68	Ascending	right-sided	low	no	II	0	censored	58.7667	0	No_adjuvant	yes	yes	no	no	45.3433	Hyper	dMMR	MSI	Hypermutated	NA	0.00571727	NA	NA	Wildtype	Mutation	Mutation	Wildtype	Wildtype	Wildtype	Wildtype	Wildtype	Wildtype	Wildtype	Wildtype	Mutation	Wildtype	Wildtype	Mutation	Wildtype	Mutation	Wildtype	Mutation
CRC914_NT	COAD	male	married	170	65	no	64	Descending	left-sided	medium	yes	IV	1	1	NA	NA	NA	no	no	yes	no	2.43284	Non-Hyper	pMMR	MSS	CIN-LR	0.00443113	0.00573535	0.772601	Low	Wildtype	Wildtype	Mutation	Mutation	Wildtype	Wildtype	Wildtype	Wildtype	Wildtype	Wildtype	Wildtype	Wildtype	Wildtype	Wildtype	Wildtype	Wildtype	Wildtype	Wildtype	Wildtype
CRC875_NT	READ	male	married	163	69.5	no	43	Rectum	left-sided	medium	no	III	0	censored	64.5333	0	No_adjuvant	no	no	yes	no	2.67164	Non-Hyper	pMMR	MSS	GS	0.00517187	0.00646369	0.800142	Low	Wildtype	Wildtype	Mutation	Wildtype	Wildtype	Wildtype	Wildtype	Wildtype	Wildtype	Wildtype	Wildtype	Wildtype	Wildtype;Amp	Wildtype	Wildtype	Wildtype	Wildtype	Wildtype	Wildtype
CRC878_NT	READ	female	married	145	47	no	76	Rectum	left-sided	low	no	II	0	censored	65.4	0	No_adjuvant	no	no	no	no	2.58209	Non-Hyper	pMMR	MSS	CIN-HR	0.00270382	0.00679297	0.398032	Low	Mutation	Mutation;Del	Mutation	Mutation	Wildtype	Wildtype	Mutation	Wildtype	Wildtype	Wildtype	Wildtype	Wildtype	Wildtype	Wildtype	Wildtype;Del	Wildtype	Wildtype	Mutation	Wildtype
CRC893_NT	COAD	female	married	158	41	no	62	Descending	left-sided	medium	no	III	0	censored	66.3	0	chemo	no	no	yes	no	2.59701	Non-Hyper	pMMR	MSS	CIN-LR	NA	0.00689547	NA	NA	Mutation	Wildtype	Mutation	Mutation	Mutation	Wildtype	Mutation	Wildtype	Wildtype	Wildtype	Wildtype	Wildtype	Mutation	Wildtype	Wildtype	Wildtype	Wildtype	Wildtype	Wildtype
CRC882_NT	COAD	male	married	168	65	no	51	Descending	left-sided	medium	no	II	0	censored	60.7	0	chemo	no	no	no	no	2.37313	Non-Hyper	pMMR	MSS	CIN-LR	0.00320132	0.00563247	0.568368	Low	Wildtype	Wildtype	Mutation	Mutation	Wildtype	Wildtype	Wildtype	Wildtype	Wildtype	Wildtype	Wildtype	Wildtype	Wildtype	Wildtype	Wildtype	Wildtype	Wildtype	Wildtype	Wildtype
CRC906_NT	READ	female	married	149	51	no	65	Rectum	left-sided	low	no	I	0	censored	64.3333	0	No_adjuvant	no	no	yes	no	2.83582	Non-Hyper	NA	MSS	CIN-LR	0.00317807	0.0046943	0.677005	Low	Wildtype	Wildtype	Mutation	Mutation	Wildtype	Wildtype	Wildtype	Wildtype	Wildtype	Wildtype	Wildtype	Wildtype	Wildtype;Amp	Wildtype	Wildtype	Wildtype	Wildtype	Wildtype	Wildtype
CRC886_NT	COAD	female	married	151	61	no	75	Ascending	right-sided	medium	no	III	0	censored	34.5	1	No_adjuvant	no	no	no	yes	0.701493	Non-Hyper	pMMR	MSS	NA	0.00159469	0.00678928	0.234884	Low	Wildtype	Wildtype	Wildtype	Wildtype	Wildtype	Wildtype	Wildtype	Wildtype	Wildtype	Wildtype	Wildtype	Wildtype	Wildtype	Wildtype	Wildtype	Wildtype	Wildtype	Wildtype	Wildtype
CRC901_NT	COAD	male	married	170	52	yes	76	Transverse	right-sided	mucinous_carcinoma	no	II	0	censored	52.5667	0	No_adjuvant	no	no	no	no	2.67164	Non-Hyper	pMMR	MSS	GS	NA	0.00492764	NA	NA	Wildtype	Wildtype	Wildtype	Mutation	Wildtype	Wildtype	Mutation	Wildtype	Wildtype	Wildtype	Wildtype	Wildtype	Wildtype	Wildtype	Wildtype	Wildtype	Mutation	Mutation	Wildtype
CRC915_NT	READ	female	married	160	58	no	58	Rectum	left-sided	low	yes	IV	0	censored	NA	NA	NA	no	no	no	no	0.179104	Non-Hyper	pMMR	MSS	GS	0.00196537	0.0059335	0.331233	Low	Wildtype	Wildtype	Wildtype	Wildtype	Wildtype	Wildtype	Mutation	Wildtype	Wildtype	Wildtype	Wildtype	Wildtype	Wildtype	Wildtype	Wildtype	Wildtype	Wildtype	Wildtype	Wildtype
CRC879_NT	COAD	male	married	168	68	no	37	Transverse	left-sided	medium	no	III	0	censored	48.8667	0	chemo	no	no	no	no	2.04478	Non-Hyper	pMMR	MSS	CIN-LR	0.00271589	0.00573146	0.473857	Low	Mutation	Wildtype	Mutation	Mutation	Wildtype	Wildtype	Wildtype	Wildtype	Wildtype	Wildtype	Wildtype	Wildtype	Wildtype	Wildtype	Wildtype	Wildtype	Wildtype	Wildtype	Wildtype
CRC874_NT	COAD	male	married	163	47	no	76	Ascending	right-sided	low	no	II	0	censored	66.0333	0	No_adjuvant	no	no	no	no	62.5373	Hyper	dMMR	MSI	Hypermutated	NA	0.00565905	NA	NA	Wildtype	Wildtype	Mutation	Wildtype	Mutation	Wildtype	Wildtype	Wildtype	Wildtype	Mutation	Wildtype	Mutation	Wildtype	Mutation	Mutation	Wildtype	Wildtype	Wildtype	Mutation
CRC895_NT	READ	male	married	165	59	no	63	Rectum	left-sided	low	yes	IV	1	1	NA	NA	NA	no	no	yes	yes	1.20896	Non-Hyper	pMMR	MSS	GS	0.00163778	0.00485304	0.337475	Low	Wildtype	Wildtype	Mutation	Mutation	Wildtype	Wildtype	Mutation	Wildtype	Wildtype	Wildtype	Wildtype	Wildtype	Wildtype	Wildtype	Wildtype	Wildtype	Wildtype	Wildtype	Wildtype
CRC877_NT	COAD	male	married	160	58	no	73	Descending	left-sided	low	no	III	0	censored	15.8333	1	chemo	no	no	yes	no	2.49254	Non-Hyper	pMMR	MSS	GS	0.00476607	0.00738456	0.64541	Low	Mutation	Wildtype;Del	Mutation	Mutation	Wildtype	Wildtype	Mutation	Wildtype	Wildtype	Mutation	Wildtype	Wildtype	Wildtype	Wildtype	Wildtype	Wildtype	Wildtype	Wildtype	Wildtype
CRC884_NT	READ	female	married	149	55	no	49	Rectum	left-sided	low	yes	IV	0	censored	NA	NA	NA	no	no	no	yes	1.98507	Non-Hyper	pMMR	MSS	GS	0.00302501	0.00685734	0.441135	Low	Wildtype	Wildtype	Wildtype	Mutation	Wildtype	Wildtype	Wildtype	Wildtype	Wildtype	Wildtype	Wildtype	Wildtype	Wildtype	Wildtype	Wildtype	Wildtype	Wildtype	Wildtype	Wildtype
CRC887_NT	READ	male	married	167	75	no	70	Rectum	left-sided	low	no	III	1	1	17.0333	1	No_adjuvant	no	no	yes	no	2.43284	Non-Hyper	pMMR	MSS	CIN-HR	0.00270044	0.00544568	0.495886	Low	Mutation	Wildtype	Mutation	Mutation	Wildtype	Wildtype	Wildtype	Wildtype	Mutation	Wildtype	Wildtype	Wildtype	Wildtype	Wildtype	Wildtype	Wildtype	Wildtype	Wildtype	Wildtype
CRC899_NT	COAD	female	married	156	51.5	no	62	Transverse	left-sided	low	yes	IV	0	censored	NA	NA	NA	no	no	no	yes	0.940299	Non-Hyper	pMMR	MSS	GS	NA	0.0053823	NA	NA	Wildtype	Wildtype	Mutation	Mutation	Wildtype	Wildtype	Mutation	Wildtype	Wildtype	Wildtype	Wildtype	Wildtype	Wildtype	Wildtype	Wildtype	Wildtype	Wildtype	Wildtype	Wildtype
CRC898_NT	READ	male	married	162	50	no	70	Rectum	left-sided	medium	no	III	0	censored	38.1	0	chemo	no	no	no	yes	3.20896	Non-Hyper	pMMR	MSS	GS	0.00276618	0.00542688	0.509719	Low	Mutation	Wildtype	Mutation	Mutation	Wildtype	Wildtype	Mutation	Wildtype	Wildtype	Wildtype	Wildtype	Wildtype	Wildtype	Wildtype	Wildtype	Wildtype	Wildtype	Wildtype	Wildtype
CRC911_NT	COAD	female	married	155	60	no	54	Transverse	right-sided	medium	no	III	0	censored	48.5	0	chemo	yes	yes	no	no	1.8806	Non-Hyper	pMMR	MSS	GS	0.00307189	0.00623997	0.492292	Low	Wildtype	Mutation	Wildtype	Mutation	Wildtype	Wildtype	Mutation	Wildtype	Wildtype	Mutation	Wildtype	Wildtype	Wildtype	Wildtype	Wildtype	Wildtype	Wildtype	Wildtype	Wildtype
CRC890_NT	COAD	male	married	160	52	yes	78	Descending	left-sided	medium	no	II	0	censored	52.2	0	No_adjuvant	no	no	no	no	1.16418	Non-Hyper	pMMR	MSS	GS	0.00271738	0.00615939	0.441176	Low	Wildtype	Wildtype	Mutation	Wildtype	Wildtype	Wildtype	Wildtype	Wildtype	Mutation	Wildtype	Wildtype	Wildtype	Wildtype	Wildtype	Wildtype	Wildtype	Mutation	Wildtype	Wildtype
CRC912_NT	READ	female	married	157	47	no	50	Rectum	left-sided	medium	no	II	0	censored	40.1667	1	No_adjuvant	no	no	no	no	3.04478	Non-Hyper	pMMR	MSS	CIN-LR	NA	0.00573103	NA	NA	Wildtype	Wildtype	Wildtype	Mutation	Wildtype	Wildtype	Mutation	Wildtype	Wildtype	Wildtype	Wildtype	Mutation	Wildtype	Wildtype	Wildtype	Wildtype	Wildtype	Mutation	Wildtype
CRC897_NT	COAD	male	married	159	84	no	43	Descending	left-sided	medium	no	II	0	censored	52.0333	0	No_adjuvant	no	no	no	no	2.37313	Non-Hyper	pMMR	MSS	CIN-LR	0.00300644	0.00788965	0.381061	Low	Wildtype	Wildtype	Mutation	Mutation	Wildtype	Wildtype	Wildtype	Wildtype	Wildtype	Wildtype	Wildtype	Wildtype	Wildtype	Wildtype	Wildtype	Wildtype	Wildtype	Wildtype	Wildtype
CRC903_NT	COAD	male	married	170	50	yes	47	Ascending	right-sided	low	no	II	0	censored	64.1667	0	No_adjuvant	yes	yes	no	no	0.134328	Non-Hyper	pMMR	MSI	NA	0.00371026	0.00602564	0.615744	Low	Wildtype	Wildtype	Wildtype	Wildtype	Wildtype	Wildtype	Wildtype	Wildtype	Wildtype	Wildtype	Wildtype	Wildtype	Wildtype	Wildtype	Wildtype	Wildtype	Wildtype	Wildtype	Wildtype
CRC1007_NT	READ	male	married	168	66	yes	68	Rectum	left-sided	medium	no	III	0	censored	46.7	1	No_adjuvant	no	no	yes	no	4.43284	Non-Hyper	pMMR	MSS	CIN-HR	0.00328237	0.00428223	0.766509	Low	Wildtype	Wildtype	Mutation	Mutation	Wildtype	Wildtype	Wildtype	Wildtype	Wildtype	Wildtype	Wildtype	Mutation	Wildtype	Wildtype	Wildtype	Wildtype	Mutation	Wildtype	Wildtype
CRC1182_NT	COAD	female	married	155	54	no	49	Ascending	right-sided	medium	no	III	0	censored	12.5333	1	No_adjuvant	no	no	yes	yes	2.71642	Non-Hyper	pMMR	MSS	CIN-HR	0.0066982	0.00119725	5.59467	Low	Wildtype	Wildtype	Mutation	Wildtype	Wildtype	Wildtype	Wildtype	Mutation	Wildtype	Wildtype	Wildtype	Wildtype	Wildtype	Wildtype	Wildtype	Wildtype	Wildtype	Wildtype	Wildtype
CRC1114_NT	COAD	male	married	175	75	yes	62	Rectum	left-sided	medium	no	III	0	censored	37.4667	1	No_adjuvant	no	yes	yes	NA	3.04478	Non-Hyper	pMMR	MSS	CIN-HR	0.0100512	0.00346731	2.89885	High	Mutation	Wildtype	Mutation	Mutation	Wildtype	Wildtype	Mutation	Wildtype	Wildtype	Wildtype	Wildtype	Wildtype	Mutation	Wildtype	Wildtype	Wildtype	Wildtype	Wildtype	Wildtype
CRC1191_NT	COAD	male	married	170	64	no	48	Descending	left-sided	medium	no	III	0	censored	29.5333	1	chemo	no	no	no	yes	2.1194	Non-Hyper	pMMR	MSS	GS	0.00734145	0.00232193	3.16178	Low	Wildtype	Wildtype;Del	Mutation	Wildtype	Wildtype	Wildtype	Mutation	Wildtype	Wildtype	Mutation	Wildtype	Wildtype	Wildtype	Wildtype	Wildtype	Wildtype	Wildtype	Wildtype	Wildtype
CRC1077_NT	COAD	female	married	150	48	no	34	Descending	left-sided	low	yes	IV	1	1	NA	NA	NA	no	no	yes	no	4.44776	Non-Hyper	pMMR	MSS	CIN-HR	0.00997375	0.00137362	7.26094	High	Wildtype	Wildtype;Del	Mutation	Mutation	Wildtype	Wildtype	Mutation	Wildtype	Wildtype	Wildtype	Wildtype	Wildtype	Wildtype;Amp	Wildtype	Wildtype	Wildtype	Wildtype	Wildtype	Wildtype
CRC1004_NT	COAD	male	married	157	68	no	53	Transverse	left-sided	low	no	III	0	censored	22.9667	1	chemo	yes	yes	no	yes	2.49254	Non-Hyper	pMMR	MSS	CIN-HR	0.00345733	0.00224104	1.54274	Low	Wildtype	Wildtype	Wildtype	Wildtype	Wildtype	Wildtype	Mutation	Wildtype	Wildtype	Wildtype	Wildtype	Wildtype	Wildtype	Wildtype	Wildtype	Wildtype	Wildtype	Wildtype	Wildtype
CRC1046_NT	COAD	male	married	168	52.5	yes	65	Descending	left-sided	medium	no	II	0	censored	13.8	1	No_adjuvant	no	yes	yes	yes	5.19403	Non-Hyper	pMMR	MSS	CIN-HR	0.00638407	0.00433249	1.47353	Low	Wildtype	Wildtype	Mutation	Mutation	Wildtype	Wildtype	Wildtype	Wildtype	Wildtype	Wildtype	Wildtype	Wildtype	Wildtype	Wildtype	Wildtype	Wildtype	Wildtype	Wildtype	Wildtype
CRC1095_NT	COAD	male	married	170	54	no	56	Ascending	right-sided	low	no	III	1	1	19.2333	1	chemo	no	no	no	yes	2.49254	Non-Hyper	pMMR	MSS	CIN-HR	0.00515702	0.00139742	3.69038	Low	Wildtype	Wildtype	Mutation	Wildtype	Mutation	Wildtype	Wildtype	Wildtype	Wildtype	Wildtype	Wildtype	Wildtype	Wildtype	Wildtype	Wildtype	Wildtype	Wildtype	Wildtype	Wildtype
CRC1120_NT	READ	female	married	163	64	no	57	Rectum	left-sided	medium	no	III	0	censored	14.8333	1	No_adjuvant	no	yes	yes	yes	2.07463	Non-Hyper	pMMR	MSS	CIN-HR	0.00332246	0.00497539	0.667779	Low	Wildtype	Wildtype	Mutation	Wildtype	Mutation	Wildtype	Wildtype	Wildtype	Wildtype	Wildtype	Wildtype	Wildtype	Wildtype	Wildtype	Wildtype	Wildtype	Wildtype	Wildtype	Wildtype
CRC1055_NT	COAD	female	married	163	47	no	34	Descending	left-sided	medium	yes	IV	1	1	NA	NA	NA	yes	yes	yes	yes	4.01493	Non-Hyper	pMMR	MSS	CIN-HR	0.00443951	0.0102876	0.43154	Low	Mutation	Wildtype	Mutation	Wildtype	Wildtype	Wildtype	Mutation	Wildtype	Wildtype	Wildtype	Wildtype	Wildtype	Wildtype	Wildtype	Wildtype	Wildtype	Wildtype	Wildtype	Wildtype
CRC1017_NT	COAD	female	married	153	53.5	no	65	Descending	left-sided	medium	yes	IV	1	1	NA	NA	NA	no	no	yes	NA	2.23881	Non-Hyper	pMMR	MSS	CIN-HR	0.00764487	0.00349417	2.18789	High	Wildtype	Wildtype	Mutation	Mutation	Wildtype	Wildtype	Mutation	Wildtype	Wildtype	Mutation	Mutation	Wildtype	Wildtype	Wildtype	Wildtype	Wildtype	Wildtype	Wildtype	Wildtype
CRC1147_NT	COAD	male	married	173	54	yes	35	Transverse	right-sided	medium	yes	IV	0	censored	NA	NA	NA	yes	yes	yes	no	2.29851	Non-Hyper	NA	MSS	CIN-HR	0.00399914	0.00475535	0.840978	Low	Wildtype	Wildtype	Mutation	Wildtype	Wildtype	Wildtype	Wildtype	Wildtype	Wildtype	Mutation	Wildtype	Wildtype	Wildtype	Wildtype	Wildtype	Wildtype	Wildtype	Wildtype	Wildtype
CRC1041_NT	READ	male	married	163	64	no	62	Rectum	left-sided	medium	yes	IV	0	censored	NA	NA	NA	no	no	no	no	1.58209	Non-Hyper	pMMR	MSS	CIN-HR	0.00294341	0.00471663	0.624051	Low	Wildtype	Wildtype	Wildtype	Wildtype	Wildtype	Wildtype	Wildtype	Wildtype	Wildtype	Wildtype	Wildtype	Wildtype	Wildtype	Wildtype	Wildtype	Wildtype	Wildtype	Wildtype	Wildtype
CRC1039_NT	COAD	male	married	168	46	no	52	Descending	left-sided	low	no	III	0	censored	13.6333	1	No_adjuvant	no	no	no	yes	3.83582	Non-Hyper	pMMR	MSS	GS	0.00925595	0.00130069	7.11621	High	Mutation	Wildtype	Mutation	Mutation	Wildtype	Wildtype	Mutation	Wildtype	Wildtype	Wildtype	Wildtype	Wildtype	Wildtype	Wildtype	Wildtype	Mutation	Wildtype	Mutation	Wildtype
CRC1086_NT	COAD	female	married	159	50.6	no	47	Descending	left-sided	medium	yes	IV	0	censored	NA	NA	NA	no	no	no	yes	2.31343	Non-Hyper	pMMR	MSS	CIN-HR	0.00414596	0.00453267	0.914684	Low	Mutation	Wildtype	Mutation	Mutation	Wildtype	Wildtype	Mutation	Wildtype	Wildtype	Wildtype	Wildtype	Wildtype	Wildtype	Wildtype	Wildtype	Wildtype	Wildtype	Wildtype	Wildtype
CRC1238_NT	COAD	female	married	163	79	no	52	Descending	left-sided	medium	yes	IV	0	censored	NA	NA	NA	no	no	NA	NA	1.64179	Non-Hyper	pMMR	MSS	GS	0.00427702	0.0013118	3.26042	Low	Wildtype	Mutation	Mutation	Mutation	Wildtype	Wildtype	Wildtype	Wildtype	Wildtype	Mutation	Wildtype	Wildtype	Wildtype	Wildtype	Wildtype	Wildtype	Wildtype	Wildtype	Wildtype
CRC1213_NT	COAD	female	married	159	53	no	55	Descending	left-sided	medium	no	II	0	censored	8.83333	1	No_adjuvant	no	no	no	yes	2.85075	Non-Hyper	pMMR	MSS	CIN-LR	0.00437654	0.00227565	1.9232	Low	Wildtype	Mutation;Del	Mutation	Mutation	Wildtype	Wildtype	Wildtype	Mutation	Wildtype	Wildtype	Mutation	Wildtype	Wildtype	Wildtype	Wildtype	Wildtype	Wildtype	Wildtype	Wildtype
CRC1185_NT	COAD	male	married	165	75	no	57	Transverse	right-sided	medium	no	II	0	censored	12.1667	1	No_adjuvant	no	no	no	yes	2.74627	Non-Hyper	NA	MSS	CIN-HR	0.00231715	0.00168804	1.37269	Low	Wildtype	Mutation	Wildtype	Wildtype	Wildtype	Wildtype	Wildtype	Wildtype	Wildtype	Wildtype	Wildtype	Wildtype	Wildtype	Wildtype	Wildtype	Wildtype	Wildtype	Wildtype	Wildtype
CRC1157_NT	COAD	male	married	177	82	yes	55	Descending	left-sided	medium	yes	IV	1	1	NA	NA	NA	no	yes	NA	NA	3.08955	Non-Hyper	NA	MSS	CIN-HR	0.00866085	0.00375385	2.30719	High	Wildtype	Wildtype	Wildtype	Mutation	Wildtype	Wildtype	Wildtype	Wildtype	Wildtype	Wildtype	Wildtype	Wildtype	Wildtype	Wildtype	Wildtype	Wildtype	Wildtype	Wildtype	Wildtype
CRC1140_NT	COAD	male	married	160	58	no	71	Transverse	right-sided	medium	yes	IV	0	censored	NA	NA	NA	no	no	no	no	3.59701	Non-Hyper	pMMR	MSS	CIN-HR	0.00550005	0.00518087	1.06161	Low	Wildtype	Wildtype	Mutation	Wildtype;Del	Wildtype	Wildtype	Mutation	Wildtype	Wildtype	Mutation	Mutation	Wildtype	Wildtype	Wildtype	Wildtype	Wildtype	Wildtype	Wildtype	Wildtype
CRC1211_NT	COAD	female	married	158	45.5	no	27	Transverse	right-sided	low	no	III	0	censored	27.5	0	chemo	no	no	NA	NA	18.5522	Hyper	dMMR	MSI	Hypermutated	0.00157667	0.00160668	0.981323	Low	Wildtype	Wildtype	Mutation	Mutation	Wildtype	Wildtype	Mutation	Wildtype	Wildtype	Mutation	Mutation	Mutation	Mutation	Wildtype	Wildtype	Mutation	Mutation	Wildtype	Wildtype
CRC1102_NT	COAD	male	married	168	51	yes	36	Ascending	right-sided	high	no	III	0	censored	18.6	0	No_adjuvant	no	yes	no	no	12.403	Hyper	pMMR	MSS	Hypermutated	0.00311607	0.00409276	0.76136	Low	Wildtype	Wildtype	Wildtype	Wildtype	Wildtype	Wildtype	Wildtype	Wildtype	Wildtype	Wildtype	Wildtype	Wildtype	Mutation	Wildtype	Wildtype	Wildtype	Wildtype	Wildtype	Wildtype
CRC1083_NT	READ	male	married	167.5	73.9	no	56	Rectum	left-sided	low	yes	IV	0	censored	NA	NA	NA	no	yes	no	no	3.14925	Non-Hyper	NA	MSS	CIN-HR	0.00352393	0.00221278	1.59254	Low	Wildtype	Wildtype	Mutation	Mutation	Wildtype	Wildtype	Wildtype	Wildtype	Wildtype	Wildtype	Wildtype	Wildtype	Wildtype	Wildtype	Wildtype	Wildtype	Wildtype	Wildtype	Wildtype
CRC1030_NT	COAD	male	married	154	66	no	50	Transverse	right-sided	medium	yes	IV	1	1	NA	NA	NA	no	no	NA	NA	2.9403	Non-Hyper	NA	MSS	CIN-HR	0.00366795	0.00277753	1.32058	Low	Wildtype	Wildtype	Mutation	Wildtype	Wildtype	Wildtype	Wildtype	Wildtype	Wildtype	Wildtype	Wildtype	Wildtype	Wildtype	Wildtype	Wildtype	Wildtype	Wildtype	Wildtype	Wildtype
CRC1139_NT	COAD	male	married	170	55	no	35	Ascending	right-sided	low	no	III	1	1	33.7333	1	chemo	no	no	yes	yes	10.3284	Hyper	pMMR	MSS	Hypermutated	0.00872488	0.00646064	1.35047	High	Wildtype	Wildtype	Wildtype	Wildtype	Wildtype	Wildtype	Wildtype	Wildtype	Wildtype	Wildtype	Wildtype	Wildtype	Wildtype	Wildtype	Wildtype	Wildtype	Wildtype	Wildtype	Wildtype
CRC1258_NT	COAD	male	married	170	77	no	70	Ascending	right-sided	medium	yes	IV	0	censored	NA	NA	NA	no	yes	NA	NA	3.16418	Non-Hyper	pMMR	MSS	CIN-LR	0.00506749	0.00178279	2.84245	Low	Wildtype	Wildtype	Wildtype	Mutation	Wildtype	Wildtype	Mutation	Wildtype	Wildtype	Wildtype	Wildtype	Wildtype	Wildtype	Wildtype	Wildtype	Wildtype	Wildtype	Wildtype	Wildtype
CRC1146_NT	COAD	female	married	155	63	no	50	Ascending	right-sided	low	yes	IV	0	censored	NA	NA	NA	no	no	yes	no	2.59701	Non-Hyper	pMMR	MSI	CIN-HR	0.00291951	0.00265509	1.09959	Low	Wildtype	Wildtype	Wildtype	Mutation	Wildtype	Wildtype	Mutation	Wildtype	Wildtype	Wildtype	Wildtype	Wildtype	Wildtype	Wildtype	Mutation	Wildtype	Wildtype	Wildtype	Wildtype
CRC1093_NT	COAD	female	married	155	59	no	63	Ascending	right-sided	medium	yes	IV	0	censored	NA	NA	NA	no	yes	NA	NA	3.37313	Non-Hyper	NA	MSS	CIN-HR	0.00552352	0.00601798	0.917835	Low	Wildtype	Wildtype	Mutation	Mutation	Wildtype	Wildtype	Mutation	Wildtype	Mutation	Mutation	Wildtype	Wildtype	Wildtype	Wildtype	Wildtype	Wildtype	Wildtype	Wildtype	Wildtype
CRC1080_NT	COAD	male	married	163	64	no	46	Ascending	right-sided	unknown	yes	IV	1	1	NA	NA	NA	no	yes	NA	NA	4.65672	Non-Hyper	NA	MSS	CIN-HR	0.00361166	0.00491299	0.735124	Low	Wildtype	Wildtype;Del	Mutation	Mutation	Wildtype	Wildtype	Mutation	Wildtype	Wildtype	Wildtype	Wildtype	Wildtype	Wildtype;Amp	Wildtype	Mutation;Del	Wildtype	Wildtype	Wildtype	Wildtype
CRC1037_NT	COAD	female	married	165	71	no	56	Ascending	right-sided	low	yes	IV	0	censored	NA	NA	NA	no	no	NA	NA	1.53731	Non-Hyper	NA	MSS	GS	0.00354795	0.00481524	0.736817	Low	Wildtype	Wildtype	Mutation	Mutation	Wildtype	Wildtype	Mutation	Wildtype	Wildtype	Wildtype	Wildtype	Wildtype	Wildtype	Wildtype	Wildtype	Wildtype	Wildtype	Wildtype	Wildtype
CRC1079_NT	COAD	female	married	152	55	no	43	Descending	left-sided	medium	yes	IV	0	censored	NA	NA	NA	yes	yes	NA	NA	8.22388	Non-Hyper	NA	MSS	CIN-HR	0.00573003	0.00406126	1.4109	Low	Wildtype	Wildtype	Mutation	Mutation	Wildtype	Wildtype	Wildtype	Wildtype	Wildtype	Mutation	Wildtype	Wildtype	Wildtype;Amp	Mutation	Wildtype	Wildtype	Wildtype	Wildtype	Wildtype
CRC1036_NT	COAD	male	married	169	55	no	60	Descending	left-sided	unknown	yes	IV	1	1	NA	NA	NA	yes	yes	NA	NA	5.20896	Non-Hyper	NA	MSS	CIN-HR	0.0029835	0.00260194	1.14664	Low	Wildtype	Mutation	Mutation	Wildtype	Wildtype	Wildtype	Mutation	Wildtype	Wildtype	Wildtype	Wildtype	Wildtype	Wildtype	Wildtype	Mutation	Wildtype	Wildtype	Wildtype	Wildtype
CRC1142_NT	COAD	male	married	164	62	no	59	Descending	left-sided	low	yes	IV	0	censored	NA	NA	NA	no	no	no	yes	2.19403	Non-Hyper	pMMR	MSS	CIN-HR	0.00579417	0.00418811	1.38348	Low	Mutation	Wildtype	Wildtype	Wildtype	Wildtype	Wildtype	Wildtype	Wildtype	Wildtype	Wildtype	Wildtype	Wildtype	Wildtype	Wildtype	Wildtype	Wildtype	Wildtype	Wildtype	Wildtype
CRC1042_NT	READ	male	married	167	67	no	68	Rectum	left-sided	low	yes	IV	1	1	NA	NA	NA	no	no	NA	NA	4.23881	Non-Hyper	pMMR	MSS	CIN-HR	0.00555154	0.0035785	1.55136	Low	Wildtype	Mutation	Mutation	Mutation	Wildtype	Wildtype	Wildtype	Wildtype	Wildtype	Wildtype	Wildtype	Wildtype	Wildtype	Wildtype	Wildtype	Wildtype	Mutation	Wildtype	Wildtype
CRC1023_NT	READ	female	married	157	46	no	53	Rectum	left-sided	low	yes	IV	1	1	NA	NA	NA	no	no	NA	NA	1.9403	Non-Hyper	NA	MSS	GS	0.00282664	0.00471346	0.599694	Low	Mutation	Wildtype	Mutation	Mutation	Wildtype	Wildtype	Mutation	Wildtype	Wildtype	Wildtype	Wildtype	Wildtype	Wildtype	Wildtype	Wildtype	Wildtype	Wildtype	Wildtype	Wildtype
CRC1005_NT	READ	male	married	174	65	yes	52	Rectum	left-sided	low	yes	IV	0	censored	NA	NA	NA	no	no	NA	NA	2.35821	Non-Hyper	pMMR	MSS	CIN-HR	0.00451819	0.00496714	0.909616	Low	Wildtype	Wildtype	Wildtype	Mutation	Wildtype	Wildtype	Mutation	Wildtype	Wildtype	Wildtype	Wildtype	Wildtype	Wildtype	Wildtype	Wildtype	Wildtype	Mutation	Wildtype	Wildtype
CRC1058_NT	COAD	male	married	155	61	no	54	Transverse	right-sided	medium	no	III	0	censored	6.9	1	No_adjuvant	no	no	yes	yes	3.70149	Non-Hyper	pMMR	MSS	CIN-HR	0.00906773	0.00276535	3.27905	High	Wildtype	Mutation;Del	Mutation	Mutation;Del	Wildtype	Wildtype	Wildtype	Wildtype	Wildtype	Wildtype	Wildtype	Wildtype	Wildtype	Wildtype	Mutation	Wildtype	Wildtype	Wildtype	Wildtype
CRC1022_NT	READ	male	married	170	55	yes	49	Rectum	left-sided	medium	yes	IV	0	censored	NA	NA	NA	no	no	no	no	1.77612	Non-Hyper	pMMR	MSS	CIN-HR	0.00447773	0.0013839	3.2356	Low	Wildtype	Wildtype;Del	Mutation	Mutation	Wildtype	Mutation	Mutation	Wildtype	Wildtype	Wildtype	Wildtype	Wildtype	Wildtype	Wildtype	Wildtype	Wildtype	Wildtype	Wildtype	Wildtype
CRC1183_NT	COAD	female	married	159	68	no	55	Descending	left-sided	low	no	III	0	censored	5.93333	1	No_adjuvant	no	yes	yes	no	0.402985	Non-Hyper	pMMR	MSS	CIN-HR	0.00341216	0.00320723	1.0639	Low	Wildtype	Wildtype	Wildtype	Wildtype	Wildtype	Wildtype	Mutation	Wildtype	Wildtype	Wildtype	Wildtype	Wildtype	Wildtype	Wildtype	Wildtype	Wildtype	Wildtype	Wildtype	Wildtype
CRC1118_NT	COAD	male	unmarried	171	52.5	no	20	Transverse	right-sided	medium	no	II	1	1	6.1	1	No_adjuvant	no	no	no	yes	1.56716	Non-Hyper	pMMR	MSS	CIN-HR	0.00288985	0.00589465	0.49025	Low	Wildtype	Mutation	Mutation	Wildtype	Mutation	Wildtype	Wildtype	Wildtype	Wildtype	Wildtype	Wildtype	Wildtype	Wildtype	Wildtype	Mutation	Wildtype	Wildtype	Wildtype	Wildtype
CRC1081_NT	READ	male	married	163	53	no	51	Rectum	left-sided	low	no	II	0	censored	21.7333	1	chemo	no	no	no	no	5.31343	Non-Hyper	pMMR	MSS	CIN-HR	0.00394654	0.00452481	0.8722	Low	Wildtype	Wildtype	Mutation	Mutation	Wildtype	Wildtype	Mutation	Wildtype	Wildtype	Wildtype	Wildtype	Wildtype	Wildtype	Wildtype	Wildtype	Wildtype	Wildtype	Wildtype	Wildtype
CRC1119_NT	COAD	female	married	157	47	no	65	Transverse	right-sided	medium	no	II	0	censored	22.0667	1	chemo	no	no	yes	yes	2.13433	Non-Hyper	pMMR	MSS	CIN-HR	0.00536394	0.0037058	1.44744	Low	Wildtype	Wildtype	Wildtype	Wildtype	Wildtype	Wildtype	Mutation	Wildtype	Wildtype	Wildtype	Wildtype	Wildtype	Wildtype	Wildtype	Wildtype	Wildtype	Wildtype	Wildtype	Wildtype
CRC1020_NT	COAD	female	married	158	45	no	59	Descending	left-sided	unknown	no	II	0	censored	6.06667	1	No_adjuvant	yes	yes	no	no	3.31343	Non-Hyper	pMMR	MSS	CIN-HR	0.00299469	0.00190535	1.57172	Low	Wildtype	Mutation	Mutation	Mutation	Wildtype	Wildtype	Mutation	Wildtype	Wildtype	Wildtype	Wildtype	Wildtype	Wildtype	Wildtype	Wildtype;Del	Wildtype	Wildtype	Wildtype	Wildtype
CRC1160_NT	COAD	male	married	160	55	no	59	Transverse	right-sided	medium	yes	IV	1	1	NA	NA	NA	no	no	NA	NA	1.1791	Non-Hyper	NA	MSS	CIN-HR	0.00636745	0.004621	1.37794	Low	Wildtype	Mutation	Wildtype	Wildtype	Wildtype	Wildtype	Mutation	Wildtype	Wildtype	Wildtype	Wildtype	Wildtype	Wildtype	Wildtype	Wildtype	Wildtype	Mutation	Wildtype	Wildtype
CRC1001_NT	READ	male	married	169	65	yes	56	Rectum	left-sided	medium	yes	IV	0	censored	NA	NA	NA	no	no	no	no	3.13433	Non-Hyper	pMMR	MSS	CIN-HR	0.00690632	0.00323076	2.13768	Low	Wildtype	Wildtype	Mutation	Mutation	Wildtype	Mutation	Wildtype	Wildtype	Wildtype	Wildtype	Wildtype	Wildtype	Wildtype	Wildtype	Wildtype	Wildtype	Wildtype	Wildtype	Wildtype
CRC1220_NT	COAD	male	married	168	77	yes	39	Transverse	left-sided	medium	no	III	0	censored	15.1	1	chemo	no	yes	NA	NA	6.71642	Non-Hyper	pMMR	MSS	CIN-HR	0.00355725	0.00380995	0.933674	Low	Wildtype	Mutation	Mutation	Wildtype	Wildtype	Wildtype	Wildtype	Wildtype	Wildtype	Wildtype	Wildtype	Wildtype	Wildtype;Amp	Wildtype	Wildtype	Wildtype	Wildtype	Wildtype	Wildtype
CRC1078_NT	COAD	male	married	180	54	no	30	Ascending	right-sided	mucinous_carcinoma	yes	IV	0	censored	NA	NA	NA	no	yes	yes	yes	1.07463	Non-Hyper	pMMR	MSS	GS	0.00298875	0.00609641	0.490247	Low	Wildtype	Wildtype	Mutation	Wildtype	Wildtype	Wildtype	Wildtype	Wildtype	Wildtype	Wildtype	Wildtype	Wildtype	Wildtype	Wildtype	Wildtype	Wildtype	Wildtype	Wildtype	Wildtype
CRC1201_NT	COAD	female	married	157	52	no	33	NA	right-sided	low	no	III	0	censored	0.133333	1	No_adjuvant	no	no	yes	yes	1.76119	Non-Hyper	pMMR	MSS	GS	0.00219402	0.000927889	2.36453	Low	Wildtype	Wildtype	Mutation	Wildtype	Mutation	Wildtype	Wildtype	Wildtype	Wildtype	Wildtype	Wildtype	Wildtype	Wildtype	Wildtype	Wildtype	Wildtype	Wildtype	Wildtype	Wildtype
CRC1052_NT	READ	male	married	162	53	yes	63	Rectum	left-sided	medium	yes	IV	1	1	NA	NA	NA	no	yes	NA	NA	1.26866	Non-Hyper	NA	MSS	CIN-HR	0.00481148	0.00114018	4.21995	Low	Mutation	Wildtype	Mutation	Mutation	Wildtype	Wildtype	Wildtype	Wildtype	Wildtype	Wildtype	Wildtype	Wildtype	Wildtype	Wildtype	Wildtype	Wildtype	Wildtype	Wildtype	Wildtype
CRC1230_NT	COAD	male	married	166	48	no	63	Descending	left-sided	medium	no	III	0	censored	36.7667	1	chemo	no	yes	yes	yes	2.97015	Non-Hyper	NA	MSS	CIN-HR	0.00161161	0.00116758	1.3803	Low	Wildtype	Wildtype	Mutation	Mutation	Wildtype	Wildtype	Wildtype	Wildtype	Wildtype	Wildtype	Wildtype	Wildtype	Wildtype	Wildtype	Wildtype	Wildtype	Wildtype	Wildtype	Wildtype
CRC1214_NT	COAD	female	married	151	45	no	56	Ascending	right-sided	medium	yes	IV	1	1	NA	NA	NA	no	yes	NA	NA	2.80597	Non-Hyper	pMMR	MSS	CIN-LR	0.00685359	0.00029183	23.4849	Low	Wildtype	Wildtype	Mutation	Mutation	Wildtype	Wildtype	Mutation	Wildtype	Wildtype	Wildtype	Wildtype	Wildtype	Wildtype	Wildtype	Wildtype	Wildtype	Wildtype	Wildtype	Wildtype
CRC1169_NT	COAD	male	married	165	60	no	62	Descending	left-sided	low	yes	IV	0	censored	NA	NA	NA	no	no	NA	NA	0.701493	Non-Hyper	pMMR	MSS	GS	0.0039882	0.000702786	5.67484	Low	Wildtype	Wildtype	Mutation	Mutation	Wildtype	Wildtype	Wildtype	Wildtype	Wildtype	Wildtype	Wildtype	Wildtype	Wildtype	Wildtype	Wildtype	Wildtype	Wildtype	Wildtype	Wildtype
CRC1026_NT	COAD	female	married	155	45	no	56	Descending	left-sided	medium	no	II	0	censored	3.06667	1	No_adjuvant	no	no	yes	no	3.19403	Non-Hyper	pMMR	MSS	CIN-HR	0.00328019	0.00335124	0.978801	Low	Wildtype	Wildtype	Mutation	Mutation	Wildtype	Wildtype	Mutation	Wildtype	Wildtype	Wildtype	Wildtype	Wildtype	Wildtype	Wildtype	Wildtype	Wildtype	Wildtype	Wildtype	Wildtype
CRC1176_NT	COAD	male	married	166	53	yes	60	Ascending	right-sided	low	yes	IV	0	censored	NA	NA	NA	no	no	NA	NA	3.16418	Non-Hyper	NA	MSS	CIN-HR	0.00399769	0.00719642	0.55551	Low	Wildtype	Wildtype	Mutation	Wildtype	Mutation	Wildtype	Wildtype	Wildtype	Wildtype	Wildtype	Wildtype	Wildtype	Wildtype	Wildtype	Wildtype	Wildtype	Wildtype	Wildtype	Wildtype
CRC1221_NT	COAD	male	married	162	45	yes	57	Descending	left-sided	low	yes	IV	0	censored	NA	NA	NA	no	no	NA	NA	1.10448	Non-Hyper	pMMR	MSS	GS	0.00189635	0.00341012	0.556095	Low	Wildtype	Wildtype	Mutation	Wildtype	Wildtype	Wildtype	Mutation	Wildtype	Wildtype	Wildtype	Wildtype	Wildtype	Wildtype	Wildtype	Wildtype	Wildtype	Wildtype	Wildtype	Wildtype
CRC1158_NT	COAD	male	married	168	50	no	77	Descending	left-sided	low	yes	IV	1	1	NA	NA	NA	no	yes	NA	NA	3.41791	Non-Hyper	NA	MSS	CIN-HR	0.00265969	0.00592934	0.448564	Low	Wildtype	Wildtype;Del	Wildtype	Mutation	Wildtype	Wildtype	Wildtype	Wildtype	Wildtype	Wildtype	Mutation	Wildtype	Wildtype	Wildtype	Wildtype	Wildtype	Wildtype	Wildtype	Wildtype
CRC1082_NT	READ	female	married	150	57	no	43	Rectum	left-sided	mucinous_carcinoma	yes	IV	0	censored	NA	NA	NA	no	no	yes	yes	2.44776	Non-Hyper	pMMR	MSS	GS	0.0019768	0.00791422	0.249778	Low	Wildtype	Mutation	Wildtype	Wildtype	Wildtype	Wildtype	Wildtype	Wildtype	Wildtype	Wildtype	Wildtype	Wildtype	Wildtype	Wildtype	Wildtype	Wildtype	Wildtype	Wildtype	Wildtype
CRC1018_NT	READ	male	married	160	42	no	70	Rectum	left-sided	unknown	yes	IV	0	censored	NA	NA	NA	no	no	NA	NA	3.52239	Non-Hyper	NA	MSS	CIN-HR	0.00265681	0.00609989	0.43555	Low	Wildtype	Wildtype	Mutation	Mutation	Wildtype	Wildtype	Wildtype	Mutation	Wildtype	Wildtype	Mutation	Wildtype	Wildtype	Wildtype	Wildtype	Wildtype	Wildtype	Wildtype	Wildtype
CRC1127_NT	READ	female	married	153	47	no	56	Rectum	left-sided	medium	no	III	0	censored	19.2333	1	chemo	no	no	yes	yes	2.49254	Non-Hyper	pMMR	MSS	CIN-HR	0.00256709	0.00498047	0.51543	Low	Wildtype	Wildtype	Mutation	Wildtype	Wildtype	Wildtype	Wildtype	Wildtype	Wildtype	Wildtype	Wildtype	Wildtype	Wildtype	Wildtype	Wildtype	Wildtype	Mutation	Wildtype	Wildtype
CRC1163_NT	READ	female	married	154.5	50	no	41	Rectum	left-sided	medium	no	III	0	censored	11.5333	1	No_adjuvant	yes	yes	yes	yes	1.95522	Non-Hyper	pMMR	MSS	CIN-HR	0.00433629	0.00614811	0.705304	Low	Wildtype	Wildtype	Mutation	Mutation	Wildtype	Wildtype	Wildtype	Wildtype	Wildtype	Wildtype	Wildtype	Wildtype	Wildtype;Amp	Wildtype	Wildtype	Wildtype	Wildtype	Wildtype	Wildtype
CRC1148_NT	READ	female	married	150	55	no	53	Rectum	left-sided	low	no	III	1	1	16.2667	1	chemo	no	no	yes	no	5.10448	Non-Hyper	pMMR	MSS	CIN-HR	0.00678847	0.00441841	1.5364	Low	Wildtype	Wildtype	Mutation	Wildtype	Mutation	Wildtype	Wildtype	Wildtype	Wildtype	Wildtype	Wildtype	Wildtype	Wildtype	Wildtype	Wildtype	Wildtype	Wildtype	Wildtype	Wildtype
CRC1025_NT	COAD	female	married	155	32	no	66	Ascending	right-sided	low	yes	IV	0	censored	NA	NA	NA	no	no	no	yes	2.91045	Non-Hyper	pMMR	MSS	GS	0.0024381	0.0021907	1.11293	Low	Wildtype	Wildtype	Wildtype	Mutation	Wildtype	Wildtype	Mutation	Wildtype	Wildtype	Wildtype	Mutation	Wildtype	Wildtype	Wildtype	Wildtype	Wildtype	Mutation	Wildtype	Wildtype
CRC1129_NT	READ	male	married	172	74	no	50	Rectum	left-sided	medium	no	III	0	censored	20.0667	1	chemo	no	no	no	yes	3.29851	Non-Hyper	NA	MSS	CIN-HR	0.00122941	0.00138406	0.888267	Low	Wildtype	Wildtype	Mutation	Wildtype	Wildtype	Wildtype	Mutation	Wildtype	Wildtype	Wildtype	Wildtype	Wildtype	Wildtype	Wildtype	Mutation	Wildtype	Wildtype	Wildtype	Wildtype
CRC1125_NT	COAD	female	married	157	48	no	62	Transverse	right-sided	low	yes	IV	0	censored	NA	NA	NA	no	no	NA	NA	2.77612	Non-Hyper	NA	MSS	CIN-LR	0.00525481	0.005634	0.932696	Low	Wildtype	Wildtype	Mutation	Mutation	Wildtype	Wildtype	Wildtype	Wildtype	Wildtype	Wildtype	Mutation	Wildtype	Wildtype	Wildtype	Wildtype	Wildtype	Wildtype	Wildtype	Wildtype
CRC1031_NT	COAD	female	married	160	52.5	no	41	Ascending	right-sided	low	yes	IV	0	censored	NA	NA	NA	no	yes	yes	yes	3.07463	Non-Hyper	pMMR	MSS	CIN-HR	0.00378863	0.00427586	0.886052	Low	Wildtype	Wildtype	Mutation	Wildtype	Mutation	Wildtype	Wildtype	Wildtype	Wildtype	Mutation	Wildtype	Mutation	Wildtype	Wildtype	Wildtype	Wildtype	Wildtype	Wildtype	Wildtype
CRC1224_NT	COAD	female	married	160	41	no	39	Descending	left-sided	unknown	no	III	0	censored	9.66667	1	No_adjuvant	no	no	NA	NA	1.1194	Non-Hyper	pMMR	MSS	GS	0.00225179	0.00348391	0.64634	Low	Wildtype	Wildtype	Mutation	Wildtype	Wildtype	Wildtype	Wildtype	Wildtype	Wildtype	Wildtype	Wildtype	Wildtype	Wildtype	Wildtype	Wildtype	Wildtype	Wildtype	Wildtype	Wildtype
CRC1141_NT	COAD	male	married	171	60	no	44	Transverse	right-sided	medium	no	II	0	censored	20.5333	0	chemo	no	no	no	yes	339.701	Hyper	pMMR	MSS	Hypermutated	0.00353818	0.00312017	1.13397	Low	Mutation	Mutation	Mutation	Mutation	Wildtype	Mutation	Mutation	Wildtype	Wildtype	Mutation	Mutation	Mutation	Wildtype	Mutation	Mutation	Mutation	Wildtype	Wildtype	Mutation
CRC1227_NT	COAD	male	married	173	56	yes	63	Ascending	right-sided	medium	yes	IV	0	censored	NA	NA	NA	no	yes	NA	NA	1.8806	Non-Hyper	pMMR	MSS	GS	0.00513206	0.00630178	0.814383	Low	Wildtype	Mutation	Mutation	Mutation	Wildtype	Wildtype	Mutation	Wildtype	Wildtype	Mutation	Wildtype	Wildtype	Wildtype	Wildtype	Wildtype	Wildtype	Mutation	Wildtype	Wildtype
CRC1024_NT	COAD	female	married	158	57	no	55	Descending	left-sided	mucinous_carcinoma	yes	IV	0	censored	NA	NA	NA	no	yes	NA	NA	2.56716	Non-Hyper	NA	MSS	CIN-HR	0.00153431	0.00129086	1.18859	Low	Wildtype	Wildtype	Wildtype	Mutation;Del	Wildtype	Wildtype	Mutation	Wildtype	Wildtype	Wildtype	Wildtype	Wildtype	Wildtype	Wildtype	Mutation;Del	Wildtype	Wildtype	Wildtype	Mutation
CRC1204_NT	COAD	male	married	165	56	yes	68	Transverse	right-sided	unknown	yes	IV	0	censored	NA	NA	NA	yes	yes	NA	NA	3.02985	Non-Hyper	NA	MSS	CIN-LR	0.00665622	0.0022802	2.91913	Low	Wildtype	Wildtype	Mutation	Mutation	Wildtype	Wildtype	Mutation	Wildtype	Wildtype	Wildtype	Wildtype	Wildtype	Wildtype	Wildtype	Wildtype	Wildtype	Wildtype	Wildtype	Wildtype
CRC1225_NT	COAD	female	married	161	61	no	56	NA	right-sided	medium	no	III	0	censored	15.8333	1	chemo	no	no	NA	NA	2.28358	Non-Hyper	pMMR	MSS	GS	0.00221075	0.00617465	0.358036	Low	Wildtype	Wildtype	Mutation	Wildtype	Mutation	Wildtype	Wildtype	Wildtype	Wildtype	Wildtype	Wildtype	Wildtype	Wildtype	Wildtype	Wildtype	Wildtype	Wildtype	Wildtype	Wildtype
CRC1155_NT	COAD	male	married	176	80	no	54	Rectum	left-sided	medium	no	III	0	censored	27.7333	1	No_adjuvant	no	yes	no	yes	4.16418	Non-Hyper	NA	MSS	CIN-HR	0.0128483	0.00245583	5.23173	High	Wildtype	Wildtype	Mutation	Wildtype	Wildtype	Wildtype	Mutation	Wildtype	Wildtype	Wildtype	Wildtype	Wildtype	Wildtype	Wildtype	Wildtype	Wildtype	Wildtype	Wildtype	Wildtype
CRC1053_NT	COAD	male	married	165	67.5	no	56	Ascending	right-sided	medium	yes	IV	0	censored	NA	NA	NA	no	yes	NA	NA	2.58209	Non-Hyper	NA	MSS	CIN-LR	0.00377894	0.00474588	0.796258	Low	Wildtype	Wildtype	Mutation	Mutation	Wildtype	Wildtype	Mutation	Wildtype	Wildtype	Wildtype	Wildtype	Wildtype	Wildtype	Mutation	Wildtype	Wildtype	Wildtype	Wildtype	Wildtype
CRC1153_NT	READ	male	married	155	50	no	58	Rectum	left-sided	medium	no	III	0	censored	NA	NA	NA	no	no	NA	NA	2.19403	Non-Hyper	NA	MSS	GS	0.00481861	0.00145951	3.30153	Low	Wildtype	Mutation	Mutation	Wildtype	Wildtype	Wildtype	Wildtype	Wildtype	Wildtype	Wildtype	Mutation	Wildtype	Wildtype	Wildtype	Wildtype	Wildtype	Mutation	Wildtype	Wildtype
CRC1099_NT	READ	male	married	164	59	yes	60	Rectum	left-sided	medium	no	II	0	censored	11.5333	1	chemo	no	no	yes	yes	2.58209	Non-Hyper	pMMR	MSS	GS	0.00381007	0.00176846	2.15445	Low	Wildtype	Mutation	Wildtype	Wildtype	Mutation	Wildtype	Wildtype	Wildtype	Wildtype	Mutation	Wildtype	Wildtype	Wildtype	Wildtype	Wildtype	Wildtype	Wildtype	Wildtype	Wildtype
CRC1319_NT	COAD	male	married	171.5	64.4	no	52	Descending	left-sided	low	yes	IV	0	censored	NA	NA	NA	yes	yes	no	yes	2.01493	Non-Hyper	NA	MSS	GS	0.00497711	0.00114507	4.34656	Low	Wildtype	Wildtype	Mutation	Mutation	Wildtype	Wildtype	Wildtype	Wildtype	Wildtype	Wildtype	Wildtype	Wildtype	Wildtype	Wildtype	Wildtype	Wildtype	Wildtype	Wildtype	Wildtype
CRC1075_NT	READ	male	married	175	91	no	31	Rectum	left-sided	low	no	III	0	censored	56.8667	1	chemo	no	no	NA	NA	2.80597	Non-Hyper	NA	MSS	GS	0.00370663	0.00108276	3.42331	Low	Wildtype	Wildtype	Mutation	Wildtype	Wildtype	Wildtype	Wildtype	Wildtype	Wildtype	Wildtype	Wildtype	Wildtype	Wildtype	Wildtype	Wildtype	Wildtype	Wildtype	Wildtype	Wildtype
CRC1106_NT	COAD	male	married	178	82	yes	55	Descending	left-sided	medium	yes	IV	0	censored	NA	NA	NA	no	yes	no	no	2.59701	Non-Hyper	pMMR	MSS	CIN-HR	0.00586097	0.00278074	2.1077	Low	Wildtype	Wildtype	Mutation	Mutation	Wildtype	Wildtype	Mutation	Wildtype	Wildtype	Wildtype	Wildtype	Wildtype	Wildtype	Wildtype	Wildtype	Wildtype	Mutation	Wildtype	Wildtype
CRC1100_NT	READ	male	married	168	65	no	60	Rectum	left-sided	low	yes	IV	0	censored	NA	NA	NA	no	yes	no	yes	2.10448	Non-Hyper	pMMR	MSS	CIN-HR	0.00288066	0.00195839	1.47093	Low	Mutation	Wildtype	Mutation	Wildtype	Wildtype	Wildtype	Mutation	Wildtype	Mutation	Mutation	Wildtype	Wildtype	Wildtype	Wildtype	Wildtype	Wildtype	Wildtype	Wildtype	Wildtype
CRC1115_NT	COAD	male	married	170	70	yes	56	Descending	left-sided	medium	yes	IV	0	censored	NA	NA	NA	no	yes	no	no	2.34328	Non-Hyper	pMMR	MSS	CIN-LR	0.00257555	0.000840524	3.06422	Low	Wildtype	Wildtype	Mutation	Mutation	Wildtype	Wildtype	Wildtype	Wildtype	Wildtype	Wildtype	Wildtype	Mutation	Wildtype	Wildtype	Wildtype	Wildtype	Wildtype	Wildtype	Wildtype
CRC1156_NT	COAD	female	married	150	60	no	48	Descending	left-sided	low	no	III	0	censored	4.3	0	chemo	no	no	no	no	2.85075	Non-Hyper	pMMR	MSS	GS	0.0025414	0.00162829	1.56078	Low	Wildtype	Wildtype	Mutation	Wildtype	Mutation	Wildtype	Wildtype	Wildtype	Wildtype	Wildtype	Wildtype	Wildtype	Wildtype	Wildtype	Wildtype	Wildtype	Wildtype	Wildtype	Wildtype
CRC1101_NT	READ	male	married	160	45.5	yes	53	Rectum	left-sided	medium	no	III	0	censored	15.3	0	chemo	no	yes	yes	no	2.68657	Non-Hyper	pMMR	MSS	CIN-HR	0.00288846	0.00141027	2.04816	Low	Wildtype	Wildtype	Mutation	Mutation	Wildtype	Wildtype	Wildtype	Wildtype	Wildtype	Wildtype	Wildtype	Wildtype	Wildtype	Wildtype	Wildtype	Wildtype	Wildtype	Wildtype	Wildtype
CRC1003_NT	COAD	female	married	152	53	no	63	Transverse	right-sided	unknown	yes	IV	0	censored	NA	NA	NA	no	yes	NA	NA	2.23881	Non-Hyper	NA	MSS	GS	0.00331721	0.00272499	1.21733	Low	Wildtype	Mutation	Wildtype	Mutation	Mutation	Wildtype	Wildtype	Wildtype	Wildtype	Mutation	Wildtype	Wildtype	Wildtype	Wildtype	Wildtype	Wildtype	Mutation	Wildtype	Wildtype
CRC1074_NT	COAD	female	married	158	49	no	58	Transverse	right-sided	mucinous_carcinoma	no	III	0	censored	30.4333	1	No_adjuvant	no	yes	NA	NA	1.08955	Non-Hyper	NA	MSS	GS	0.00379445	0.00642406	0.590662	Low	Wildtype	Wildtype	Mutation	Mutation	Wildtype	Wildtype	Wildtype	Wildtype	Wildtype	Wildtype	Wildtype	Wildtype	Wildtype	Wildtype	Wildtype	Mutation	Wildtype	Wildtype	Mutation
CRC1057_NT	COAD	male	married	166	60	no	69	Descending	left-sided	medium	yes	IV	0	censored	NA	NA	NA	no	no	NA	NA	1.65672	Non-Hyper	NA	MSS	GS	0.008038	0.00311427	2.58102	High	Wildtype	Wildtype	Mutation	Mutation	Wildtype	Wildtype	Mutation	Wildtype	Wildtype	Wildtype	Mutation	Mutation	Wildtype;Amp	Wildtype	Wildtype	Wildtype	Wildtype	Wildtype	Wildtype
CRC1096_NT	COAD	male	married	169	72	no	67	Ascending	right-sided	medium	yes	IV	0	censored	NA	NA	NA	no	yes	NA	NA	4.07463	Non-Hyper	NA	MSS	CIN-HR	0.00536609	0.00632565	0.848308	Low	Wildtype	Wildtype	Mutation	Mutation	Wildtype	Wildtype	Mutation	Wildtype	Wildtype	Wildtype	Wildtype	Wildtype	Wildtype	Wildtype	Wildtype	Wildtype	Wildtype	Wildtype	Wildtype
CRC1048_NT	READ	female	married	150	65	no	57	Rectum	left-sided	medium	yes	IV	0	censored	NA	NA	NA	no	no	yes	yes	2.37313	Non-Hyper	NA	MSS	GS	0.00237993	0.00140578	1.69295	Low	Wildtype	Wildtype	Mutation	Mutation	Wildtype	Wildtype	Wildtype	Wildtype	Wildtype	Wildtype	Wildtype	Wildtype	Wildtype	Wildtype	Wildtype	Wildtype	Wildtype	Wildtype	Wildtype
CRC1012_NT	COAD	female	married	150	41	no	47	Descending	left-sided	mucinous_carcinoma	yes	IV	0	censored	NA	NA	NA	no	no	NA	NA	0.0597015	Non-Hyper	NA	MSS	GS	0.00511504	0.00258124	1.98162	Low	Wildtype	Wildtype	Wildtype	Wildtype	Wildtype	Wildtype	Wildtype	Wildtype	Wildtype	Wildtype	Wildtype	Wildtype	Wildtype	Wildtype	Wildtype	Wildtype	Wildtype	Wildtype	Wildtype
CRC1068_NT	COAD	male	married	174	66	no	63	Descending	left-sided	medium	yes	IV	1	1	NA	NA	NA	no	no	NA	NA	1.22388	Non-Hyper	NA	MSS	CIN-HR	0.00213187	0.00253887	0.839694	Low	Mutation	Mutation	Mutation	Mutation	Wildtype	Wildtype	Wildtype	Mutation	Wildtype	Wildtype	Wildtype	Wildtype	Wildtype	Wildtype	Wildtype	Wildtype	Wildtype	Wildtype	Wildtype
CRC1071_NT	COAD	female	married	156	42	no	30	Transverse	right-sided	medium	yes	IV	0	censored	NA	NA	NA	no	yes	no	no	1.56716	Non-Hyper	pMMR	MSS	CIN-HR	0.00539264	0.00572069	0.942655	Low	Mutation	Wildtype	Mutation	Mutation	Wildtype	Wildtype	Wildtype	Wildtype	Wildtype	Wildtype	Mutation	Wildtype	Wildtype	Wildtype	Wildtype	Wildtype	Wildtype	Wildtype	Wildtype
CRC1067_NT	COAD	female	married	167	63	no	51	Ascending	right-sided	unknown	yes	IV	1	1	NA	NA	NA	no	no	NA	NA	0.223881	Non-Hyper	NA	MSS	CIN-HR	0.00304029	0.00126073	2.41154	Low	Wildtype	Wildtype	Wildtype	Wildtype	Wildtype	Wildtype	Wildtype	Wildtype	Wildtype	Wildtype	Wildtype	Wildtype	Wildtype	Wildtype	Wildtype	Wildtype	Wildtype	Wildtype	Wildtype
CRC1283_NT	READ	male	married	163	63	yes	60	Rectum	left-sided	low	no	III	0	censored	0.9	1	No_adjuvant	no	yes	NA	NA	2.85075	Non-Hyper	NA	MSS	CIN-HR	0.00188256	0.00215603	0.873158	Low	Mutation	Wildtype	Mutation	Mutation	Wildtype	Wildtype	Wildtype	Mutation	Mutation	Wildtype	Wildtype	Wildtype	Wildtype	Wildtype	Wildtype	Wildtype	Wildtype	Wildtype	Wildtype
CRC1002_NT	COAD	male	married	178	80	no	47	Ascending	right-sided	low	yes	IV	1	1	NA	NA	NA	no	no	yes	yes	5	Non-Hyper	pMMR	MSS	CIN-LR	0.00351239	0.00250574	1.40174	Low	Wildtype	Wildtype	Mutation	Wildtype	Wildtype	Wildtype	Wildtype	Wildtype	Wildtype	Wildtype	Wildtype	Wildtype	Wildtype;Amp	Wildtype	Wildtype	Wildtype	Wildtype	Wildtype	Wildtype
CRC1034_NT	READ	female	married	150	51	no	53	Rectum	left-sided	medium	yes	IV	0	censored	NA	NA	NA	yes	yes	yes	yes	1.86567	Non-Hyper	NA	MSS	GS	0.0038213	0.000889279	4.29708	Low	Wildtype	Mutation	Wildtype	Mutation	Wildtype	Wildtype	Mutation	Wildtype	Wildtype	Wildtype	Mutation	Wildtype	Wildtype	Wildtype	Wildtype	Wildtype	Wildtype	Wildtype	Wildtype
CRC1070_NT	COAD	male	married	170	65	no	56	Ascending	right-sided	medium	yes	IV	0	censored	NA	NA	NA	no	no	NA	NA	2.44776	Non-Hyper	NA	MSS	CIN-LR	0.00195206	0.000689744	2.83013	Low	Wildtype	Wildtype	Mutation	Mutation	Wildtype	Wildtype	Mutation	Wildtype	Wildtype	Wildtype	Wildtype	Wildtype	Wildtype	Wildtype	Wildtype	Wildtype	Wildtype	Wildtype	Wildtype
CRC1033_NT	COAD	male	married	170	58	no	56	Descending	left-sided	medium	no	III	0	censored	21.7333	1	chemo	no	yes	yes	yes	2.25373	Non-Hyper	NA	MSS	CIN-HR	0.00332814	0.00165009	2.01694	Low	Wildtype	Wildtype	Mutation	Mutation	Wildtype	Wildtype	Mutation	Wildtype	Wildtype	Wildtype	Wildtype	Wildtype	Wildtype	Wildtype	Wildtype	Wildtype	Wildtype	Wildtype	Wildtype
CRC1063_NT	COAD	male	married	165	68	no	63	Descending	left-sided	medium	yes	IV	0	censored	NA	NA	NA	no	no	no	no	2.74627	Non-Hyper	pMMR	MSS	CIN-HR	0.00231961	0.00294327	0.788105	Low	Wildtype	Wildtype	Mutation	Mutation	Wildtype	Wildtype	Mutation	Wildtype	Wildtype	Mutation	Mutation	Wildtype	Wildtype	Wildtype	Wildtype	Wildtype	Wildtype	Wildtype	Wildtype
CRC1066_NT	COAD	female	married	158	44	no	31	Transverse	right-sided	medium	yes	IV	0	censored	NA	NA	NA	no	no	NA	NA	2.01493	Non-Hyper	NA	MSS	CIN-HR	0.00284055	0.00157951	1.79838	Low	Wildtype	Wildtype	Mutation	Mutation	Wildtype	Wildtype	Wildtype	Wildtype	Wildtype	Wildtype	Wildtype	Wildtype	Wildtype	Wildtype	Wildtype	Wildtype	Wildtype	Wildtype	Wildtype
CRC1059_NT	READ	female	married	150	50	no	66	Rectum	left-sided	medium	yes	IV	1	1	NA	NA	NA	no	no	NA	NA	2.34328	Non-Hyper	NA	MSS	CIN-HR	0.00563041	0.0018623	3.02336	Low	Wildtype	Wildtype	Mutation	Mutation	Wildtype	Wildtype	Mutation	Wildtype	Wildtype	Wildtype	Wildtype	Wildtype	Wildtype	Wildtype	Wildtype	Wildtype	Wildtype	Wildtype	Wildtype
CRC1047_NT	READ	male	married	174	60	yes	54	Rectum	left-sided	medium	yes	IV	0	censored	NA	NA	NA	no	no	yes	yes	2.01493	Non-Hyper	NA	MSS	CIN-HR	0.00360532	0.000841595	4.28391	Low	Wildtype	Wildtype	Mutation	Mutation	Wildtype	Wildtype	Mutation	Wildtype	Wildtype	Wildtype	Wildtype	Wildtype	Wildtype	Wildtype	Wildtype	Wildtype	Mutation	Wildtype	Wildtype
CRC1045_NT	READ	male	married	165	70	no	60	Rectum	left-sided	low	yes	IV	0	censored	NA	NA	NA	no	no	NA	NA	2.10448	Non-Hyper	pMMR	MSS	GS	0.00444174	0.000970236	4.578	Low	Wildtype	Wildtype	Mutation	Mutation	Wildtype	Wildtype	Mutation	Wildtype	Wildtype	Wildtype	Wildtype	Wildtype	Wildtype	Wildtype	Wildtype	Wildtype	Wildtype	Wildtype	Wildtype
CRC1134_NT	COAD	male	married	168	70	no	50	Ascending	right-sided	medium	yes	IV	0	censored	NA	NA	NA	no	no	no	no	2.49254	Non-Hyper	pMMR	MSS	CIN-HR	0.00537741	0.00463263	1.16077	Low	Wildtype	Mutation;Del	Mutation	Mutation	Wildtype	Wildtype	Mutation	Wildtype	Wildtype	Wildtype	Wildtype	Wildtype	Wildtype	Wildtype	Wildtype	Wildtype	Wildtype	Wildtype	Wildtype
CRC1065_NT	COAD	female	married	147	41	no	54	Ascending	right-sided	medium	yes	IV	0	censored	NA	NA	NA	no	no	NA	NA	1.32836	Non-Hyper	NA	MSS	CIN-HR	0.00436388	0.0136645	0.319358	Low	Wildtype	Wildtype	Mutation	Wildtype	Wildtype	Wildtype	Mutation	Wildtype	Wildtype	Wildtype	Wildtype	Wildtype	Wildtype	Wildtype	Wildtype	Wildtype	Wildtype	Wildtype	Wildtype
CRC1123_NT	COAD	male	married	172	64	yes	63	Descending	left-sided	medium	yes	IV	0	censored	NA	NA	NA	no	no	no	no	2.1791	Non-Hyper	pMMR	MSS	CIN-HR	0.00175211	0.00164415	1.06566	Low	Wildtype	Wildtype	Mutation	Mutation	Wildtype	Wildtype	Wildtype	Wildtype	Wildtype	Wildtype	Wildtype	Wildtype	Wildtype	Wildtype	Wildtype	Wildtype	Wildtype	Mutation	Wildtype
CRC1073_NT	COAD	female	married	168	45	no	52	Descending	left-sided	medium	yes	IV	0	censored	NA	NA	NA	no	no	NA	NA	1.76119	Non-Hyper	NA	MSS	CIN-HR	NA	0.00560647	NA	NA	Mutation	Wildtype	Mutation	Mutation	Wildtype	Wildtype	Mutation	Wildtype	Mutation	Wildtype	Wildtype	Wildtype	Wildtype	Wildtype	Wildtype	Wildtype	Mutation	Wildtype	Mutation
CRC1061_NT	COAD	male	married	163	59	yes	24	Transverse	right-sided	low	no	III	0	censored	7.6	1	No_adjuvant	no	no	no	yes	14.8657	Hyper	dMMR	MSI	Hypermutated	0.00249965	0.00140108	1.78409	Low	Mutation	Wildtype	Mutation	Wildtype	Wildtype	Mutation	Wildtype	Wildtype	Wildtype	Wildtype	Mutation	Wildtype	Wildtype	Mutation	Wildtype	Wildtype	Wildtype	Wildtype	Wildtype
CRC1016_NT	COAD	male	married	168	67	no	52	Descending	left-sided	low	yes	IV	1	1	NA	NA	NA	no	no	NA	NA	3.61194	Non-Hyper	NA	MSS	CIN-HR	0.00458452	0.000806118	5.68716	Low	Wildtype	Mutation;Del	Wildtype	Mutation	Wildtype	Wildtype	Mutation	Wildtype	Wildtype	Wildtype	Wildtype	Wildtype	Wildtype	Wildtype	Wildtype	Wildtype	Wildtype	Wildtype	Wildtype
CRC1072_NT	COAD	female	married	160	50	no	61	Descending	left-sided	medium	no	II	0	censored	11.8667	0	chemo	no	no	no	no	2.55224	Non-Hyper	pMMR	MSS	CIN-LR	0.00277057	0.00420315	0.659164	Low	Wildtype	Wildtype	Mutation	Mutation	Wildtype	Wildtype	Wildtype	Wildtype	Wildtype	Wildtype	Wildtype	Wildtype	Wildtype	Wildtype	Wildtype	Wildtype	Wildtype	Wildtype	Wildtype
CRC1097_NT	READ	male	married	185	82.5	yes	54	Rectum	left-sided	low	yes	IV	0	censored	NA	NA	NA	no	no	NA	NA	2.07463	Non-Hyper	NA	MSS	GS	0.00417154	0.00169054	2.46758	Low	Wildtype	Wildtype	Mutation	Wildtype	Wildtype	Wildtype	Wildtype	Wildtype	Wildtype	Wildtype	Wildtype	Wildtype	Wildtype	Wildtype	Wildtype	Wildtype	Wildtype	Wildtype	Wildtype
CRC1177_NT	COAD	male	married	166	53	no	61	Descending	left-sided	medium	yes	IV	0	censored	NA	NA	NA	no	yes	no	no	0.791045	Non-Hyper	pMMR	MSS	GS	NA	0.00124441	NA	NA	Wildtype	Wildtype	Mutation	Mutation	Wildtype	Wildtype	Wildtype	Wildtype	Wildtype	Wildtype	Wildtype	Wildtype	Wildtype	Wildtype	Wildtype	Wildtype	Wildtype	Mutation	Wildtype
CRC1137_NT	READ	female	married	167	73	no	44	Rectum	left-sided	medium	no	II	0	censored	29	1	chemo	no	no	no	no	2.04478	Non-Hyper	NA	MSS	CIN-HR	NA	0.000999131	NA	NA	Wildtype	Wildtype	Mutation	Mutation	Wildtype	Wildtype	Wildtype	Wildtype	Wildtype	Wildtype	Wildtype	Wildtype	Wildtype	Wildtype	Wildtype	Wildtype	Wildtype	Wildtype	Wildtype
CRC1122_NT	COAD	male	married	167	51	no	58	Descending	left-sided	medium	no	III	0	censored	11.6	0	chemo	no	yes	yes	no	2.56716	Non-Hyper	pMMR	MSS	GS	0.00440641	0.00101865	4.32575	Low	Mutation	Wildtype;Del	Wildtype	Wildtype	Wildtype	Wildtype	Mutation	Wildtype	Wildtype	Wildtype	Wildtype	Wildtype	Wildtype	Wildtype	Wildtype	Wildtype	Wildtype	Wildtype	Wildtype
CRC1060_NT	READ	male	married	161	50	no	47	Rectum	left-sided	medium	yes	IV	0	censored	NA	NA	NA	no	no	NA	NA	3.1791	Non-Hyper	NA	MSS	CIN-HR	0.00343803	0.0012175	2.82385	Low	Wildtype	Wildtype;Del	Mutation	Wildtype	Wildtype	Wildtype	Wildtype	Wildtype	Wildtype	Wildtype	Wildtype	Wildtype	Wildtype	Wildtype	Wildtype;Del	Wildtype	Wildtype	Wildtype	Wildtype
CRC1089_NT	READ	male	married	166	70	no	40	Rectum	left-sided	medium	no	III	0	censored	16.9667	1	chemo	no	no	NA	NA	2.26866	Non-Hyper	pMMR	MSS	GS	0.00401983	0.00105467	3.81147	Low	Wildtype	Wildtype	Mutation	Mutation	Wildtype	Wildtype	Wildtype	Wildtype	Wildtype	Wildtype	Mutation	Wildtype	Wildtype	Wildtype	Wildtype	Wildtype	Wildtype	Wildtype	Wildtype
CRC1006_NT	COAD	male	married	168	72	yes	63	Descending	left-sided	unknown	yes	IV	0	censored	NA	NA	NA	no	no	yes	yes	1.70149	Non-Hyper	NA	MSS	GS	0.00445267	0.0007214	6.17226	Low	Wildtype	Wildtype	Wildtype	Mutation	Wildtype	Wildtype	Wildtype	Wildtype	Wildtype	Wildtype	Wildtype	Wildtype	Wildtype	Wildtype	Wildtype	Wildtype	Wildtype	Wildtype	Wildtype
CRC1032_NT	COAD	female	married	160	42	no	42	Transverse	left-sided	low	yes	IV	0	censored	NA	NA	NA	no	no	yes	yes	1.85075	Non-Hyper	pMMR	MSS	GS	0.00400938	0.0013911	2.88216	Low	Wildtype	Wildtype	Mutation	Mutation	Wildtype	Wildtype	Mutation	Wildtype	Mutation	Wildtype	Wildtype	Wildtype	Wildtype	Wildtype	Wildtype	Wildtype	Wildtype	Wildtype	Wildtype
CRC1237_NT	COAD	female	married	146	44.5	no	41	Ascending	right-sided	low	yes	IV	0	censored	NA	NA	NA	no	no	NA	NA	3.92537	Non-Hyper	NA	MSS	GS	0.00319733	0.0015501	2.06266	Low	Wildtype	Wildtype	Mutation	Wildtype	Wildtype	Wildtype	Wildtype	Wildtype	Wildtype	Wildtype	Wildtype	Wildtype	Wildtype	Wildtype	Wildtype	Wildtype	Wildtype	Wildtype	Wildtype
CRC1028_NT	COAD	female	married	150	56	no	61	Descending	left-sided	medium	yes	IV	0	censored	NA	NA	NA	no	no	NA	NA	3.07463	Non-Hyper	NA	MSS	CIN-LR	0.0054039	0.0010147	5.32559	Low	Wildtype	Wildtype	Mutation	Mutation	Wildtype	Wildtype	Wildtype	Wildtype	Wildtype	Wildtype	Wildtype	Wildtype	Wildtype;Amp	Wildtype	Wildtype	Wildtype	Wildtype	Wildtype	Wildtype
CRC1296_NT	READ	male	married	159	48	yes	44	Rectum	left-sided	medium	no	III	0	censored	19.9333	1	chemo	no	no	yes	yes	2.74627	Non-Hyper	NA	MSS	CIN-HR	0.00233916	0.00183389	1.27552	Low	Wildtype	Wildtype	Mutation	Wildtype	Wildtype	Wildtype	Wildtype	Wildtype	Wildtype	Wildtype	Wildtype	Wildtype	Wildtype	Wildtype	Wildtype	Wildtype	Wildtype	Wildtype	Wildtype
CRC1234_NT	COAD	male	married	172	63	no	61	Ascending	right-sided	medium	yes	IV	0	censored	NA	NA	NA	no	no	NA	NA	2.85075	Non-Hyper	NA	MSS	GS	0.006821	0.000934947	7.2956	Low	Wildtype	Mutation;Del	Wildtype	Mutation	Wildtype	Wildtype	Mutation	Wildtype	Wildtype	Wildtype	Wildtype	Wildtype	Wildtype	Wildtype	Wildtype	Wildtype	Wildtype	Wildtype	Wildtype
CRC1044_NT	COAD	male	married	177	70	yes	62	Descending	left-sided	medium	yes	IV	0	censored	NA	NA	NA	no	no	no	yes	1.01493	Non-Hyper	pMMR	MSS	GS	NA	0.00140757	NA	NA	Wildtype	Wildtype	Wildtype	Mutation	Wildtype	Wildtype	Mutation	Wildtype	Wildtype	Wildtype	Wildtype	Wildtype	Wildtype	Wildtype	Wildtype	Wildtype	Wildtype	Wildtype	Wildtype
CRC1021_NT	COAD	female	married	146	52	no	61	Descending	left-sided	medium	yes	IV	1	1	NA	NA	NA	no	no	NA	NA	3.29851	Non-Hyper	NA	MSS	GS	0.00716974	0.00142627	5.02692	Low	Wildtype	Mutation	Wildtype	Mutation	Wildtype	Wildtype	Mutation	Wildtype	Wildtype	Wildtype	Mutation	Wildtype	Wildtype	Wildtype	Wildtype	Wildtype	Wildtype	Wildtype	Wildtype
CRC1109_NT	COAD	male	married	170	68	no	52	Ascending	right-sided	low	yes	IV	0	censored	NA	NA	NA	no	no	NA	NA	2.61194	Non-Hyper	NA	MSS	CIN-LR	0.0040582	0.000865337	4.68974	Low	Wildtype	Wildtype	Mutation	Mutation	Wildtype	Wildtype	Wildtype	Wildtype	Wildtype	Wildtype	Wildtype	Mutation	Wildtype	Wildtype	Wildtype	Wildtype	Wildtype	Wildtype	Wildtype
CRC1107_NT	COAD	female	married	148	49	no	71	Ascending	right-sided	medium	yes	IV	0	censored	NA	NA	NA	no	yes	NA	NA	1.73134	Non-Hyper	NA	MSS	GS	0.00291911	0.000960854	3.03804	Low	Wildtype	Wildtype	Mutation	Wildtype	Wildtype	Wildtype	Mutation	Wildtype	Wildtype	Wildtype	Wildtype	Wildtype	Wildtype	Wildtype	Wildtype	Wildtype	Wildtype	Wildtype	Wildtype
CRC1135_NT	COAD	male	married	167	50	yes	34	Descending	left-sided	low	no	III	0	censored	47.6667	1	No_adjuvant	no	yes	yes	yes	23.1642	Hyper	NA	MSI	Hypermutated	0.00145565	0.00124938	1.1651	Low	Wildtype	Wildtype	Wildtype	Wildtype	Wildtype	Mutation	Wildtype	Wildtype	Wildtype	Wildtype	Wildtype	Mutation	Wildtype	Wildtype	Mutation	Wildtype	Mutation	Mutation	Wildtype
CRC1029_NT	READ	female	married	159	50	no	51	Rectum	left-sided	medium	yes	IV	0	censored	NA	NA	NA	no	no	NA	NA	2.26866	Non-Hyper	NA	MSS	CIN-LR	0.00582123	0.00254859	2.2841	Low	Wildtype	Wildtype	Mutation	Mutation;Del	Wildtype	Wildtype	Wildtype	Wildtype	Wildtype	Wildtype	Mutation	Wildtype	Wildtype	Wildtype	Wildtype	Wildtype	Wildtype	Mutation	Wildtype
CRC1013_NT	COAD	male	married	170	65	no	52	Ascending	right-sided	high	no	II	0	censored	41.3333	1	chemo	no	no	no	yes	1.85075	Non-Hyper	NA	MSS	CIN-HR	0.0053721	0.00222896	2.41014	Low	Wildtype	Wildtype	Wildtype	Wildtype	Wildtype	Wildtype	Wildtype	Wildtype	Wildtype	Wildtype	Wildtype	Wildtype	Wildtype	Wildtype	Wildtype	Wildtype	Wildtype	Wildtype	Wildtype
[truncated: 27 more columns]
