# Supplementary material for: Comprehensive profiling of 1015 patients’ exomes reveals genomic-clinical associations in colorectal cancer
Source: Nat Commun. 2022 Apr 29;13:2342. doi: 10.1038/s41467-022-30062-8 (PMC9055073; doi:10.1038/s41467-022-30062-8)
Supplement: Supplementary file 2 — Supplementary Data [file 41467_2022_30062_MOESM2_ESM.zip › Supplementary Data/Supplementary Data 3.xlsx]

## Sheet: Supplementary Data 3
Supplementary Data 3. HC-SMGs identified by five algorithms (MuSig2CV, OncodriveCLUST, OncodriveFM, dNbScv, e-driver) and their mapping information in known database. (CGC, IntOGen, OncoKB, TCGA, Vogelstein et al).
gene	MuSig2CV	OncodriveCLUST	OncodriveFM	dNbScv	e-driver	Tools_identifying	HC-SMG	Role_in_cancer(CGC)	CGC	IntOGen	OncoKB	TCGA	Vogelstein
FBXW7	2.33e-13	1.33e-12	0.000977	0	1.31e-30	5	Yes	TSG	TRUE	TRUE	TRUE	TRUE	TRUE
SMAD4	2.33e-13	1.77e-12	0.000977	0	9.62e-17	5	Yes	TSG	TRUE	TRUE	TRUE	TRUE	TRUE
TP53	2.33e-13	1.87e-36	0.000977	0	1.11e-81	5	Yes	oncogene, TSG, fusion	TRUE	TRUE	TRUE	TRUE	TRUE
APC	2.33e-13	5.11e-23	0.000507	0	NA	4	Yes	TSG	TRUE	TRUE	TRUE	TRUE	TRUE
BRAF	0.0133	9.66e-54	NA	1.76e-07	2.2e-09	4	Yes	oncogene, fusion	TRUE	TRUE	TRUE	TRUE	TRUE
CTNNB1	1.25e-07	3.11e-07	NA	0.000414	0.00648	4	Yes	oncogene, fusion	TRUE	TRUE	TRUE	TRUE	TRUE
KRAS	7.19e-11	4.11e-128	NA	0	2.46e-250	4	Yes	oncogene	TRUE	TRUE	TRUE	TRUE	TRUE
NRAS	1.87e-08	6.74e-46	NA	4.54e-11	4.61e-21	4	Yes	oncogene	TRUE	TRUE	TRUE	TRUE	TRUE
PCBP1	0.00791	2.06e-119	NA	0.00538	6.37e-07	4	Yes	NA	TRUE	TRUE	TRUE	TRUE	FALSE
PIK3CA	0.0133	2.44e-29	NA	0	1.31e-37	4	Yes	oncogene	TRUE	TRUE	TRUE	TRUE	TRUE
TCF7L2	2.33e-13	1.44e-05	NA	0	2.13e-08	4	Yes	oncogene, fusion	TRUE	TRUE	TRUE	TRUE	FALSE
ARID1A	1.24e-11	NA	0.000977	0	NA	3	Yes	TSG, fusion	TRUE	TRUE	TRUE	TRUE	TRUE
ERBB2	0.0133	1.09e-09	NA	NA	0.0117	3	Yes	oncogene, fusion	TRUE	TRUE	TRUE	TRUE	TRUE
PBRM1	0.007	5.84e-08	0.000487	NA	NA	3	Yes	TSG	TRUE	TRUE	TRUE	TRUE	TRUE
PTEN	1.86e-09	NA	NA	2.14e-09	0.0927	3	Yes	TSG	TRUE	TRUE	TRUE	TRUE	TRUE
SMAD2	8.18e-05	NA	NA	0.0257	0.00182	3	Yes	TSG	TRUE	TRUE	TRUE	TRUE	TRUE
SOX9	1.63e-06	NA	NA	0	0.00498	3	Yes	NA	FALSE	TRUE	TRUE	TRUE	TRUE
ZFP36L2	0.00446	NA	NA	3.72e-13	0.000226	3	Yes	NA	FALSE	TRUE	FALSE	TRUE	FALSE
ACVR1B	0.0249	NA	NA	0.0042	NA	2	Yes	NA	FALSE	TRUE	FALSE	TRUE	TRUE
ACVR2A	2.46e-10	NA	NA	2.78e-05	NA	2	Yes	TSG	TRUE	TRUE	FALSE	TRUE	FALSE
AMER1	NA	NA	0.000977	0	NA	2	Yes	TSG	TRUE	FALSE	TRUE	TRUE	FALSE
AXIN2	0.0298	NA	NA	1.76e-06	NA	2	Yes	TSG	TRUE	TRUE	TRUE	TRUE	FALSE
B2M	2.33e-13	NA	NA	1.3e-11	NA	2	Yes	TSG	TRUE	TRUE	TRUE	TRUE	TRUE
BCL9	1.74e-08	NA	NA	0.0471	NA	2	Yes	oncogene, fusion	TRUE	FALSE	TRUE	FALSE	FALSE
BCL9L	7.05e-05	NA	NA	3.65e-08	NA	2	Yes	oncogene, TSG	TRUE	FALSE	FALSE	FALSE	FALSE
BMPR2	2.33e-13	NA	NA	0.000818	NA	2	Yes	NA	FALSE	TRUE	FALSE	FALSE	FALSE
CD58	0.00556	NA	NA	0.0298	NA	2	Yes	NA	FALSE	FALSE	TRUE	FALSE	FALSE
CR2	9.21e-05	3.55e-14	NA	NA	NA	2	Yes	NA	FALSE	FALSE	FALSE	FALSE	FALSE
CTNND1	0.0344	NA	NA	6.05e-05	NA	2	Yes	NA	TRUE	TRUE	FALSE	TRUE	FALSE
DAPK1	0.0246	NA	NA	NA	0.00907	2	Yes	NA	FALSE	FALSE	FALSE	FALSE	FALSE
DICER1	0.0661	1.19e-06	NA	NA	NA	2	Yes	TSG	TRUE	TRUE	TRUE	TRUE	FALSE
ELF3	0.00156	NA	NA	0.0118	NA	2	Yes	TSG	TRUE	TRUE	TRUE	TRUE	FALSE
ERBB3	0.000436	2.65e-08	NA	NA	NA	2	Yes	oncogene	TRUE	TRUE	TRUE	TRUE	FALSE
GNAS	NA	7.03e-12	NA	NA	4.97e-08	2	Yes	oncogene	TRUE	TRUE	TRUE	TRUE	TRUE
KIAA0586	0.0805	1.71e-07	NA	NA	NA	2	Yes	NA	FALSE	FALSE	FALSE	FALSE	FALSE
KIF16B	NA	7.1e-10	NA	NA	5.52e-08	2	Yes	NA	FALSE	FALSE	FALSE	FALSE	FALSE
LYST	NA	0.0563	NA	NA	0.0109	2	Yes	NA	FALSE	FALSE	FALSE	FALSE	FALSE
MAP2K4	3.07e-05	NA	NA	0.0112	NA	2	Yes	oncogene, TSG	TRUE	TRUE	TRUE	TRUE	FALSE
NPIPB15	NA	NA	NA	0.000197	0.00235	2	Yes	NA	FALSE	FALSE	FALSE	FALSE	FALSE
PDE8A	0.0033	NA	NA	NA	0.0297	2	Yes	NA	FALSE	FALSE	FALSE	FALSE	FALSE
PIK3R1	0.00114	NA	NA	1.7e-07	NA	2	Yes	TSG	TRUE	TRUE	TRUE	TRUE	TRUE
RNF43	2.33e-13	NA	NA	0	NA	2	Yes	TSG	TRUE	FALSE	TRUE	TRUE	TRUE
SYTL2	0.0666	0.000515	NA	NA	NA	2	Yes	NA	FALSE	FALSE	FALSE	FALSE	FALSE
TCF12	0.00283	NA	NA	NA	0.0311	2	Yes	fusion	TRUE	TRUE	FALSE	TRUE	FALSE
USP9X	0.0399	NA	NA	NA	0.0311	2	Yes	NA	FALSE	FALSE	FALSE	TRUE	FALSE
ZNF91	NA	0.00212	NA	NA	0.0657	2	Yes	NA	FALSE	FALSE	FALSE	FALSE	FALSE
A2ML1	0.00289	NA	NA	NA	NA	1	No	NA	FALSE	FALSE	FALSE	FALSE	FALSE
AADACL3	0.00435	NA	NA	NA	NA	1	No	NA	FALSE	FALSE	FALSE	FALSE	FALSE
AAMP	0.0118	NA	NA	NA	NA	1	No	NA	FALSE	FALSE	FALSE	FALSE	FALSE
AARS2	0.0254	NA	NA	NA	NA	1	No	NA	FALSE	FALSE	FALSE	FALSE	FALSE
ABCA10	0.0666	NA	NA	NA	NA	1	No	NA	FALSE	FALSE	FALSE	FALSE	FALSE
ABCB5	NA	NA	NA	NA	0.000179	1	No	NA	FALSE	FALSE	FALSE	FALSE	FALSE
ABCC5	0.0811	NA	NA	NA	NA	1	No	NA	FALSE	FALSE	FALSE	FALSE	FALSE
ACTR10	NA	4.59e-36	NA	NA	NA	1	No	NA	FALSE	FALSE	FALSE	FALSE	FALSE
ADAM30	0.013	NA	NA	NA	NA	1	No	NA	FALSE	FALSE	FALSE	FALSE	FALSE
ADD3	5.84e-07	NA	NA	NA	NA	1	No	NA	FALSE	FALSE	FALSE	FALSE	FALSE
ADSS	NA	2.53e-34	NA	NA	NA	1	No	NA	FALSE	FALSE	FALSE	FALSE	FALSE
AGBL2	7.75e-05	NA	NA	NA	NA	1	No	NA	FALSE	FALSE	FALSE	FALSE	FALSE
AGGF1	0.00399	NA	NA	NA	NA	1	No	NA	FALSE	FALSE	FALSE	FALSE	FALSE
AHNAK	NA	NA	0.00045	NA	NA	1	No	NA	FALSE	TRUE	FALSE	FALSE	FALSE
AHNAK2	NA	NA	0.000977	NA	NA	1	No	NA	FALSE	FALSE	FALSE	FALSE	FALSE
AKAP7	6.47e-07	NA	NA	NA	NA	1	No	NA	FALSE	FALSE	FALSE	FALSE	FALSE
ALPK2	0.00141	NA	NA	NA	NA	1	No	NA	FALSE	FALSE	FALSE	FALSE	FALSE
ANK3	NA	0.0862	NA	NA	NA	1	No	NA	FALSE	TRUE	FALSE	FALSE	FALSE
ANKRD20A2	NA	NA	NA	NA	0.079	1	No	NA	FALSE	FALSE	FALSE	FALSE	FALSE
ANXA13	0.0233	NA	NA	NA	NA	1	No	NA	FALSE	FALSE	FALSE	FALSE	FALSE
ANXA8	0.0387	NA	NA	NA	NA	1	No	NA	FALSE	FALSE	FALSE	FALSE	FALSE
AP3B1	8.18e-05	NA	NA	NA	NA	1	No	NA	FALSE	FALSE	FALSE	FALSE	FALSE
AP4E1	0.0803	NA	NA	NA	NA	1	No	NA	FALSE	FALSE	FALSE	FALSE	FALSE
APOA2	0.0907	NA	NA	NA	NA	1	No	NA	FALSE	FALSE	FALSE	FALSE	FALSE
ARFGEF1	0.064	NA	NA	NA	NA	1	No	NA	FALSE	TRUE	FALSE	FALSE	FALSE
ARHGAP12	0.0499	NA	NA	NA	NA	1	No	NA	FALSE	FALSE	FALSE	FALSE	FALSE
ARHGAP17	0.000519	NA	NA	NA	NA	1	No	NA	FALSE	FALSE	FALSE	FALSE	FALSE
ARHGAP5	0.0126	NA	NA	NA	NA	1	No	oncogene	TRUE	FALSE	FALSE	FALSE	FALSE
ARHGEF15	0.00712	NA	NA	NA	NA	1	No	NA	FALSE	FALSE	FALSE	FALSE	FALSE
ARID4B	0.00283	NA	NA	NA	NA	1	No	NA	FALSE	TRUE	TRUE	FALSE	FALSE
ARSJ	0.015	NA	NA	NA	NA	1	No	NA	FALSE	FALSE	FALSE	FALSE	FALSE
ASCL4	0.0133	NA	NA	NA	NA	1	No	NA	FALSE	FALSE	FALSE	FALSE	FALSE
ASH1L	NA	NA	NA	NA	0.0202	1	No	NA	FALSE	TRUE	FALSE	FALSE	FALSE
ASNSD1	0.0581	NA	NA	NA	NA	1	No	NA	FALSE	FALSE	FALSE	FALSE	FALSE
ATF4	0.000254	NA	NA	NA	NA	1	No	NA	FALSE	FALSE	FALSE	FALSE	FALSE
ATG4A	0.0349	NA	NA	NA	NA	1	No	NA	FALSE	FALSE	FALSE	FALSE	FALSE
ATM	6.47e-06	NA	NA	NA	NA	1	No	TSG	TRUE	TRUE	TRUE	TRUE	TRUE
ATP2A1	0.0746	NA	NA	NA	NA	1	No	NA	FALSE	FALSE	FALSE	FALSE	FALSE
ATP2B3	NA	NA	NA	NA	0.0242	1	No	TSG	TRUE	FALSE	FALSE	FALSE	FALSE
ATP5I	0.0387	NA	NA	NA	NA	1	No	NA	FALSE	FALSE	FALSE	FALSE	FALSE
AWAT2	0.0174	NA	NA	NA	NA	1	No	NA	FALSE	FALSE	FALSE	FALSE	FALSE
BAX	5.21e-08	NA	NA	NA	NA	1	No	TSG	TRUE	FALSE	FALSE	FALSE	FALSE
BCLAF1	0.0236	NA	NA	NA	NA	1	No	NA	TRUE	TRUE	FALSE	FALSE	FALSE
BIRC5	0.0204	NA	NA	NA	NA	1	No	NA	FALSE	FALSE	FALSE	FALSE	FALSE
BRD8	0.0137	NA	NA	NA	NA	1	No	NA	FALSE	FALSE	FALSE	FALSE	FALSE
C1QTNF5	0.0387	NA	NA	NA	NA	1	No	NA	FALSE	FALSE	FALSE	FALSE	FALSE
C1S	0.0465	NA	NA	NA	NA	1	No	NA	FALSE	FALSE	FALSE	FALSE	FALSE
C2CD3	0.084	NA	NA	NA	NA	1	No	NA	FALSE	FALSE	FALSE	FALSE	FALSE
C3orf62	0.0294	NA	NA	NA	NA	1	No	NA	FALSE	FALSE	FALSE	FALSE	FALSE
C5orf35	0.0471	NA	NA	NA	NA	1	No	NA	FALSE	FALSE	FALSE	FALSE	FALSE
C5orf42	0.0392	NA	NA	NA	NA	1	No	NA	FALSE	FALSE	FALSE	FALSE	FALSE
C6orf114	0.0499	NA	NA	NA	NA	1	No	NA	FALSE	FALSE	FALSE	FALSE	FALSE
C6orf89	0.00164	NA	NA	NA	NA	1	No	NA	FALSE	FALSE	FALSE	FALSE	FALSE
C9orf131	0.0142	NA	NA	NA	NA	1	No	NA	FALSE	FALSE	FALSE	FALSE	FALSE
CASP8	0.000853	NA	NA	NA	NA	1	No	TSG	TRUE	TRUE	TRUE	TRUE	TRUE
CBL	NA	NA	NA	NA	0.0604	1	No	oncogene, TSG, fusion	TRUE	FALSE	TRUE	FALSE	TRUE
CBX3	0.0772	NA	NA	NA	NA	1	No	NA	FALSE	FALSE	FALSE	FALSE	FALSE
CCDC122	0.0803	NA	NA	NA	NA	1	No	NA	FALSE	FALSE	FALSE	FALSE	FALSE
CCDC144A	NA	NA	NA	NA	0.0429	1	No	NA	FALSE	FALSE	FALSE	FALSE	FALSE
CCDC153	0.0737	NA	NA	NA	NA	1	No	NA	FALSE	FALSE	FALSE	FALSE	FALSE
CCDC41	0.057	NA	NA	NA	NA	1	No	NA	FALSE	FALSE	FALSE	FALSE	FALSE
CCDC6	0.084	NA	NA	NA	NA	1	No	TSG, fusion	TRUE	FALSE	FALSE	FALSE	FALSE
CCDC73	0.0408	NA	NA	NA	NA	1	No	NA	FALSE	FALSE	FALSE	FALSE	FALSE
CCT6A	0.00791	NA	NA	NA	NA	1	No	NA	FALSE	FALSE	FALSE	FALSE	FALSE
CD4	7.62e-06	NA	NA	NA	NA	1	No	NA	FALSE	FALSE	FALSE	FALSE	FALSE
CDC25C	0.0158	NA	NA	NA	NA	1	No	NA	FALSE	FALSE	FALSE	FALSE	FALSE
CDH10	NA	NA	NA	NA	0.0627	1	No	TSG	TRUE	FALSE	FALSE	FALSE	FALSE
CDKN2AIPNL	0.0679	NA	NA	NA	NA	1	No	NA	FALSE	FALSE	FALSE	FALSE	FALSE
CECR2	NA	1.29e-07	NA	NA	NA	1	No	NA	FALSE	FALSE	FALSE	FALSE	FALSE
CELA2A	NA	NA	NA	NA	0.0141	1	No	NA	FALSE	FALSE	FALSE	FALSE	FALSE
CELF2	NA	3.5e-29	NA	NA	NA	1	No	NA	FALSE	FALSE	FALSE	FALSE	FALSE
CEP57	0.0966	NA	NA	NA	NA	1	No	NA	FALSE	FALSE	FALSE	FALSE	FALSE
CEP76	0.0759	NA	NA	NA	NA	1	No	NA	FALSE	FALSE	FALSE	FALSE	FALSE
CFI	0.0197	NA	NA	NA	NA	1	No	NA	FALSE	FALSE	FALSE	FALSE	FALSE
CHADL	0.0133	NA	NA	NA	NA	1	No	NA	FALSE	FALSE	FALSE	FALSE	FALSE
CHD4	0.0774	NA	NA	NA	NA	1	No	oncogene	TRUE	TRUE	FALSE	TRUE	FALSE
CHD8	0.057	NA	NA	NA	NA	1	No	NA	FALSE	TRUE	FALSE	TRUE	FALSE
CKAP2	2.51e-12	NA	NA	NA	NA	1	No	NA	FALSE	FALSE	FALSE	FALSE	FALSE
CLCN3	0.0722	NA	NA	NA	NA	1	No	NA	FALSE	FALSE	FALSE	FALSE	FALSE
CLDN4	0.0107	NA	NA	NA	NA	1	No	NA	FALSE	FALSE	FALSE	FALSE	FALSE
CLMN	0.0133	NA	NA	NA	NA	1	No	NA	FALSE	FALSE	FALSE	FALSE	FALSE
CLOCK	0.0438	NA	NA	NA	NA	1	No	NA	FALSE	TRUE	FALSE	FALSE	FALSE
CLUL1	0.0813	NA	NA	NA	NA	1	No	NA	FALSE	FALSE	FALSE	FALSE	FALSE
CNKSR3	0.0917	NA	NA	NA	NA	1	No	NA	FALSE	FALSE	FALSE	FALSE	FALSE
CNTN5	NA	NA	NA	NA	0.0386	1	No	NA	FALSE	FALSE	FALSE	FALSE	FALSE
COL22A1	NA	NA	NA	NA	0.0389	1	No	NA	FALSE	FALSE	FALSE	FALSE	FALSE
COLEC12	0.0391	NA	NA	NA	NA	1	No	NA	FALSE	FALSE	FALSE	FALSE	FALSE
COX19	0.00678	NA	NA	NA	NA	1	No	NA	FALSE	FALSE	FALSE	FALSE	FALSE
CPT2	0.0513	NA	NA	NA	NA	1	No	NA	FALSE	FALSE	FALSE	FALSE	FALSE
CREBBP	0.0759	NA	NA	NA	NA	1	No	oncogene, TSG, fusion	TRUE	TRUE	TRUE	TRUE	TRUE
CRYGA	0.00415	NA	NA	NA	NA	1	No	NA	FALSE	FALSE	FALSE	FALSE	FALSE
CSMD1	NA	NA	0.000592	NA	NA	1	No	NA	FALSE	FALSE	FALSE	FALSE	FALSE
CSTF3	0.0145	NA	NA	NA	NA	1	No	NA	FALSE	FALSE	FALSE	FALSE	FALSE
CTCF	3.02e-06	NA	NA	NA	NA	1	No	TSG	TRUE	TRUE	TRUE	TRUE	FALSE
CTSA	0.0282	NA	NA	NA	NA	1	No	NA	FALSE	FALSE	FALSE	FALSE	FALSE
CTSW	0.0499	NA	NA	NA	NA	1	No	NA	FALSE	FALSE	FALSE	FALSE	FALSE
CWF19L2	0.0612	NA	NA	NA	NA	1	No	NA	FALSE	FALSE	FALSE	FALSE	FALSE
CXCL10	0.0581	NA	NA	NA	NA	1	No	NA	FALSE	FALSE	FALSE	FALSE	FALSE
CXorf22	NA	NA	0.000977	NA	NA	1	No	NA	FALSE	FALSE	FALSE	FALSE	FALSE
CYHR1	0.0133	NA	NA	NA	NA	1	No	NA	FALSE	FALSE	FALSE	FALSE	FALSE
DAZAP1	0.00426	NA	NA	NA	NA	1	No	NA	FALSE	FALSE	FALSE	TRUE	FALSE
DCAF17	0.00606	NA	NA	NA	NA	1	No	NA	FALSE	FALSE	FALSE	FALSE	FALSE
DDX20	0.0387	NA	NA	NA	NA	1	No	NA	FALSE	FALSE	FALSE	FALSE	FALSE
DDX27	0.00019	NA	NA	NA	NA	1	No	NA	FALSE	FALSE	FALSE	FALSE	FALSE
DEFB119	0.0172	NA	NA	NA	NA	1	No	NA	FALSE	FALSE	FALSE	FALSE	FALSE
DEFB126	0.0844	NA	NA	NA	NA	1	No	NA	FALSE	FALSE	FALSE	FALSE	FALSE
DNAH12	0.0133	NA	NA	NA	NA	1	No	NA	FALSE	FALSE	FALSE	FALSE	FALSE
DNAJC19	0.00999	NA	NA	NA	NA	1	No	NA	FALSE	FALSE	FALSE	FALSE	FALSE
DNAJC7	0.0805	NA	NA	NA	NA	1	No	NA	FALSE	FALSE	FALSE	FALSE	FALSE
DOC2A	0.0853	NA	NA	NA	NA	1	No	NA	FALSE	FALSE	FALSE	FALSE	FALSE
DPAGT1	0.0206	NA	NA	NA	NA	1	No	NA	FALSE	FALSE	FALSE	FALSE	FALSE
DRD3	NA	8.31e-25	NA	NA	NA	1	No	NA	FALSE	FALSE	FALSE	FALSE	FALSE
DST	0.0614	NA	NA	NA	NA	1	No	NA	FALSE	FALSE	FALSE	FALSE	FALSE
DUOXA1	NA	4.13e-41	NA	NA	NA	1	No	NA	FALSE	FALSE	FALSE	FALSE	FALSE
DUSP16	NA	NA	0.00045	NA	NA	1	No	NA	FALSE	FALSE	FALSE	FALSE	FALSE
DVL2	0.0805	NA	NA	NA	NA	1	No	NA	FALSE	FALSE	FALSE	FALSE	FALSE
DYM	0.0474	NA	NA	NA	NA	1	No	NA	FALSE	FALSE	FALSE	FALSE	FALSE
DYNC1H1	0.00893	NA	NA	NA	NA	1	No	NA	FALSE	FALSE	FALSE	FALSE	FALSE
DYRK4	0.0805	NA	NA	NA	NA	1	No	NA	FALSE	FALSE	FALSE	FALSE	FALSE
DZIP1	0.057	NA	NA	NA	NA	1	No	NA	FALSE	FALSE	FALSE	FALSE	FALSE
ECT2	NA	NA	NA	NA	0.0398	1	No	NA	FALSE	FALSE	FALSE	FALSE	FALSE
EFNB3	0.00388	NA	NA	NA	NA	1	No	NA	FALSE	FALSE	FALSE	FALSE	FALSE
EIF3J	0.0432	NA	NA	NA	NA	1	No	NA	FALSE	FALSE	FALSE	FALSE	FALSE
EIF4G3	0.00588	NA	NA	NA	NA	1	No	NA	FALSE	TRUE	FALSE	FALSE	FALSE
ELF4	0.00188	NA	NA	NA	NA	1	No	oncogene, TSG, fusion	TRUE	TRUE	FALSE	FALSE	FALSE
ELL2	NA	3.5e-29	NA	NA	NA	1	No	NA	FALSE	FALSE	FALSE	FALSE	FALSE
EMR3	0.0388	NA	NA	NA	NA	1	No	NA	FALSE	FALSE	FALSE	FALSE	FALSE
ENSG00000002726	0.0658	NA	NA	NA	NA	1	No	NA	FALSE	FALSE	FALSE	FALSE	FALSE
ENSG00000006459	0.0966	NA	NA	NA	NA	1	No	NA	FALSE	FALSE	FALSE	FALSE	FALSE
ENSG00000059691	0.0805	NA	NA	NA	NA	1	No	NA	FALSE	FALSE	FALSE	FALSE	FALSE
ENSG00000089091	0.0614	NA	NA	NA	NA	1	No	NA	FALSE	FALSE	FALSE	FALSE	FALSE
ENSG00000091651	0.0938	NA	NA	NA	NA	1	No	NA	FALSE	FALSE	FALSE	FALSE	FALSE
ENSG00000100220	0.0101	NA	NA	NA	NA	1	No	NA	FALSE	FALSE	FALSE	FALSE	FALSE
ENSG00000100528	0.0391	NA	NA	NA	NA	1	No	NA	FALSE	FALSE	FALSE	FALSE	FALSE
ENSG00000102802	0.0101	NA	NA	NA	NA	1	No	NA	FALSE	FALSE	FALSE	FALSE	FALSE
ENSG00000119397	0.00739	NA	NA	NA	NA	1	No	NA	FALSE	FALSE	FALSE	FALSE	FALSE
ENSG00000120071	0.000908	NA	NA	NA	NA	1	No	NA	FALSE	FALSE	FALSE	FALSE	FALSE
ENSG00000136379	0.0336	NA	NA	NA	NA	1	No	NA	FALSE	FALSE	FALSE	FALSE	FALSE
ENSG00000143674	0.000908	NA	NA	NA	NA	1	No	NA	FALSE	FALSE	FALSE	FALSE	FALSE
ENSG00000153339	0.0458	NA	NA	NA	NA	1	No	NA	FALSE	FALSE	FALSE	FALSE	FALSE
ENSG00000156030	0.00165	NA	NA	NA	NA	1	No	NA	FALSE	FALSE	FALSE	FALSE	FALSE
ENSG00000184675	3.85e-07	NA	NA	NA	NA	1	No	NA	FALSE	FALSE	FALSE	FALSE	FALSE
ENSG00000206043	0.084	NA	NA	NA	NA	1	No	NA	FALSE	FALSE	FALSE	FALSE	FALSE
ENSG00000221883	0.007	NA	NA	NA	NA	1	No	NA	FALSE	FALSE	FALSE	FALSE	FALSE
EPHB1	NA	NA	NA	NA	0.0899	1	No	NA	FALSE	FALSE	TRUE	FALSE	FALSE
EPPK1	NA	NA	NA	NA	0.0205	1	No	NA	FALSE	FALSE	FALSE	FALSE	FALSE
EXOSC9	0.0344	NA	NA	NA	NA	1	No	NA	FALSE	FALSE	FALSE	FALSE	FALSE
FAHD2A	0.084	NA	NA	NA	NA	1	No	NA	FALSE	FALSE	FALSE	FALSE	FALSE
FAM118B	0.0759	NA	NA	NA	NA	1	No	NA	FALSE	FALSE	FALSE	FALSE	FALSE
FAM161B	0.084	NA	NA	NA	NA	1	No	NA	FALSE	FALSE	FALSE	FALSE	FALSE
FAM178A	0.0286	NA	NA	NA	NA	1	No	NA	FALSE	FALSE	FALSE	FALSE	FALSE
FAM193A	0.00283	NA	NA	NA	NA	1	No	NA	FALSE	FALSE	FALSE	FALSE	FALSE
FAM35A	0.0297	NA	NA	NA	NA	1	No	NA	FALSE	FALSE	FALSE	FALSE	FALSE
FAM83B	0.0283	NA	NA	NA	NA	1	No	NA	FALSE	FALSE	FALSE	FALSE	FALSE
FAM98A	0.0772	NA	NA	NA	NA	1	No	NA	FALSE	FALSE	FALSE	FALSE	FALSE
FBXO34	0.0592	NA	NA	NA	NA	1	No	NA	FALSE	FALSE	FALSE	FALSE	FALSE
FBXO38	0.0371	NA	NA	NA	NA	1	No	NA	FALSE	FALSE	FALSE	FALSE	FALSE
FCGBP	NA	NA	0.000977	NA	NA	1	No	NA	FALSE	FALSE	FALSE	FALSE	FALSE
FETUB	0.00165	NA	NA	NA	NA	1	No	NA	FALSE	FALSE	FALSE	FALSE	FALSE
FGFBP1	0.0997	NA	NA	NA	NA	1	No	NA	FALSE	FALSE	FALSE	FALSE	FALSE
FHOD3	2.86e-05	NA	NA	NA	NA	1	No	NA	FALSE	FALSE	FALSE	FALSE	FALSE
FILIP1L	0.0352	NA	NA	NA	NA	1	No	NA	FALSE	FALSE	FALSE	FALSE	FALSE
FITM1	0.0225	NA	NA	NA	NA	1	No	NA	FALSE	FALSE	FALSE	FALSE	FALSE
FLCN	0.0805	NA	NA	NA	NA	1	No	TSG	TRUE	FALSE	TRUE	FALSE	FALSE
FLG	NA	NA	0.000977	NA	NA	1	No	NA	FALSE	FALSE	FALSE	FALSE	FALSE
FLG2	NA	NA	0.000977	NA	NA	1	No	NA	FALSE	FALSE	FALSE	FALSE	FALSE
FOLR2	0.0931	NA	NA	NA	NA	1	No	NA	FALSE	FALSE	FALSE	FALSE	FALSE
FOXM1	0.057	NA	NA	NA	NA	1	No	NA	FALSE	FALSE	FALSE	FALSE	FALSE
GAL3ST3	NA	1.36e-13	NA	NA	NA	1	No	NA	FALSE	FALSE	FALSE	FALSE	FALSE
GALNTL6	0.0976	NA	NA	NA	NA	1	No	NA	FALSE	FALSE	FALSE	FALSE	FALSE
GANC	0.0595	NA	NA	NA	NA	1	No	NA	FALSE	FALSE	FALSE	FALSE	FALSE
GAS2L2	0.0905	NA	NA	NA	NA	1	No	NA	FALSE	FALSE	FALSE	FALSE	FALSE
GATA6	NA	NA	NA	0.0033	NA	1	No	NA	FALSE	FALSE	FALSE	FALSE	FALSE
GATC	0.00304	NA	NA	NA	NA	1	No	NA	FALSE	FALSE	FALSE	FALSE	FALSE
GGPS1	0.0336	NA	NA	NA	NA	1	No	NA	FALSE	FALSE	FALSE	FALSE	FALSE
GIMAP5	0.0012	NA	NA	NA	NA	1	No	NA	FALSE	FALSE	FALSE	FALSE	FALSE
GLI1	0.00415	NA	NA	NA	NA	1	No	oncogene, fusion	TRUE	FALSE	TRUE	FALSE	FALSE
GLIPR1L2	0.0427	NA	NA	NA	NA	1	No	NA	FALSE	FALSE	FALSE	FALSE	FALSE
GLYR1	0.0581	NA	NA	NA	NA	1	No	NA	FALSE	FALSE	FALSE	FALSE	FALSE
GNG12	0.015	NA	NA	NA	NA	1	No	NA	FALSE	FALSE	FALSE	FALSE	FALSE
GOSR2	0.0985	NA	NA	NA	NA	1	No	NA	FALSE	FALSE	FALSE	FALSE	FALSE
GPATCH4	0.0253	NA	NA	NA	NA	1	No	NA	FALSE	FALSE	FALSE	FALSE	FALSE
GPR110	0.084	NA	NA	NA	NA	1	No	NA	FALSE	FALSE	FALSE	FALSE	FALSE
GPT2	0.0412	NA	NA	NA	NA	1	No	NA	FALSE	FALSE	FALSE	FALSE	FALSE
GRB14	0.0422	NA	NA	NA	NA	1	No	NA	FALSE	FALSE	FALSE	FALSE	FALSE
GSDMB	0.0805	NA	NA	NA	NA	1	No	NA	FALSE	FALSE	FALSE	FALSE	FALSE
GTF2I	0.0753	NA	NA	NA	NA	1	No	NA	FALSE	FALSE	TRUE	TRUE	FALSE
GYLTL1B	0.0107	NA	NA	NA	NA	1	No	NA	FALSE	FALSE	FALSE	FALSE	FALSE
HAPLN1	NA	NA	NA	0.0956	NA	1	No	NA	FALSE	FALSE	FALSE	FALSE	FALSE
HAUS3	0.0976	NA	NA	NA	NA	1	No	NA	FALSE	FALSE	FALSE	FALSE	FALSE
HAX1	0.0158	NA	NA	NA	NA	1	No	NA	FALSE	FALSE	FALSE	FALSE	FALSE
HCFC1R1	8.4e-05	NA	NA	NA	NA	1	No	NA	FALSE	FALSE	FALSE	FALSE	FALSE
HEMGN	0.031	NA	NA	NA	NA	1	No	NA	FALSE	FALSE	FALSE	FALSE	FALSE
HEXDC	0.0666	NA	NA	NA	NA	1	No	NA	FALSE	FALSE	FALSE	FALSE	FALSE
HIAT1	0.0404	NA	NA	NA	NA	1	No	NA	FALSE	FALSE	FALSE	FALSE	FALSE
HLA-A	0.000179	NA	NA	NA	NA	1	No	fusion	TRUE	TRUE	TRUE	TRUE	FALSE
HLA-B	0.00487	NA	NA	NA	NA	1	No	NA	FALSE	TRUE	TRUE	TRUE	FALSE
HNRNPL	0.0199	NA	NA	NA	NA	1	No	NA	FALSE	FALSE	FALSE	FALSE	FALSE
HOXD13	0.0883	NA	NA	NA	NA	1	No	oncogene, fusion	TRUE	FALSE	FALSE	FALSE	FALSE
HRNR	NA	NA	0.000977	NA	NA	1	No	NA	FALSE	FALSE	FALSE	FALSE	FALSE
HSP90AB1	0.0189	NA	NA	NA	NA	1	No	fusion	TRUE	TRUE	FALSE	FALSE	FALSE
HTN1	0.0862	NA	NA	NA	NA	1	No	NA	FALSE	FALSE	FALSE	FALSE	FALSE
IKZF5	0.0377	NA	NA	NA	NA	1	No	NA	FALSE	FALSE	FALSE	FALSE	FALSE
IL17RB	0.0704	NA	NA	NA	NA	1	No	NA	FALSE	FALSE	FALSE	FALSE	FALSE
IL2RG	0.000148	NA	NA	NA	NA	1	No	NA	FALSE	FALSE	FALSE	FALSE	FALSE
IL7R	0.00151	NA	NA	NA	NA	1	No	oncogene	TRUE	FALSE	TRUE	TRUE	FALSE
ILK	0.000506	NA	NA	NA	NA	1	No	NA	FALSE	FALSE	FALSE	FALSE	FALSE
INSM2	0.0758	NA	NA	NA	NA	1	No	NA	FALSE	FALSE	FALSE	FALSE	FALSE
INTS2	0.0808	NA	NA	NA	NA	1	No	NA	FALSE	FALSE	FALSE	FALSE	FALSE
IRF1	0.018	NA	NA	NA	NA	1	No	NA	FALSE	FALSE	TRUE	FALSE	FALSE
KATNAL2	NA	NA	NA	NA	0.00405	1	No	NA	FALSE	FALSE	FALSE	FALSE	FALSE
KCNA4	0.0687	NA	NA	NA	NA	1	No	NA	FALSE	FALSE	FALSE	FALSE	FALSE
KCNQ1	0.00608	NA	NA	NA	NA	1	No	NA	FALSE	FALSE	FALSE	FALSE	FALSE
KCTD3	0.0813	NA	NA	NA	NA	1	No	NA	FALSE	FALSE	FALSE	FALSE	FALSE
KIAA0195	0.00167	NA	NA	NA	NA	1	No	NA	FALSE	FALSE	FALSE	FALSE	FALSE
KIF21A	0.0862	NA	NA	NA	NA	1	No	NA	FALSE	FALSE	FALSE	FALSE	FALSE
KLC1	0.0964	NA	NA	NA	NA	1	No	NA	FALSE	FALSE	FALSE	FALSE	FALSE
KLF3	0.0873	NA	NA	NA	NA	1	No	NA	FALSE	FALSE	FALSE	FALSE	FALSE
LAMP3	0.0222	NA	NA	NA	NA	1	No	NA	FALSE	FALSE	FALSE	FALSE	FALSE
LARP4B	0.00204	NA	NA	NA	NA	1	No	TSG	TRUE	FALSE	FALSE	FALSE	FALSE
LCA5	0.0465	NA	NA	NA	NA	1	No	NA	FALSE	FALSE	FALSE	FALSE	FALSE
LECT1	0.0399	NA	NA	NA	NA	1	No	NA	FALSE	FALSE	FALSE	FALSE	FALSE
LIAS	0.084	NA	NA	NA	NA	1	No	NA	FALSE	FALSE	FALSE	FALSE	FALSE
LIPT1	0.00136	NA	NA	NA	NA	1	No	NA	FALSE	FALSE	FALSE	FALSE	FALSE
LMAN1	NA	NA	0.00045	NA	NA	1	No	NA	FALSE	FALSE	FALSE	FALSE	FALSE
LPIN3	0.0581	NA	NA	NA	NA	1	No	NA	FALSE	FALSE	FALSE	FALSE	FALSE
LRG1	0.0805	NA	NA	NA	NA	1	No	NA	FALSE	FALSE	FALSE	FALSE	FALSE
LRRC17	0.0249	NA	NA	NA	NA	1	No	NA	FALSE	FALSE	FALSE	FALSE	FALSE
LRRC19	0.0759	NA	NA	NA	NA	1	No	NA	FALSE	FALSE	FALSE	FALSE	FALSE
LRRC23	0.00439	NA	NA	NA	NA	1	No	NA	FALSE	FALSE	FALSE	FALSE	FALSE
LYZL2	0.011	NA	NA	NA	NA	1	No	NA	FALSE	FALSE	FALSE	FALSE	FALSE
LZTR1	0.027	NA	NA	NA	NA	1	No	TSG	TRUE	FALSE	FALSE	TRUE	FALSE
MAGEA12	0.027	NA	NA	NA	NA	1	No	NA	FALSE	FALSE	FALSE	FALSE	FALSE
MAML2	0.068	NA	NA	NA	NA	1	No	oncogene, fusion	TRUE	FALSE	FALSE	FALSE	FALSE
MAP2K1	0.0666	NA	NA	NA	NA	1	No	oncogene	TRUE	TRUE	TRUE	TRUE	TRUE
MAP2K7	NA	NA	NA	0.0497	NA	1	No	NA	FALSE	FALSE	FALSE	FALSE	FALSE
MAP3K4	NA	NA	NA	NA	0.0343	1	No	NA	FALSE	TRUE	FALSE	TRUE	FALSE
MAPK8	0.0546	NA	NA	NA	NA	1	No	NA	FALSE	FALSE	FALSE	FALSE	FALSE
MAPRE3	0.031	NA	NA	NA	NA	1	No	NA	FALSE	FALSE	FALSE	FALSE	FALSE
MARK2	0.0835	NA	NA	NA	NA	1	No	NA	FALSE	FALSE	FALSE	FALSE	FALSE
MARK4	0.0665	NA	NA	NA	NA	1	No	NA	FALSE	FALSE	FALSE	FALSE	FALSE
MAST2	0.0338	NA	NA	NA	NA	1	No	NA	FALSE	FALSE	FALSE	FALSE	FALSE
MBD6	0.0033	NA	NA	NA	NA	1	No	NA	FALSE	FALSE	FALSE	FALSE	FALSE
MBOAT2	NA	3.5e-29	NA	NA	NA	1	No	NA	FALSE	FALSE	FALSE	FALSE	FALSE
MCPH1	7.24e-05	NA	NA	NA	NA	1	No	NA	FALSE	FALSE	FALSE	FALSE	FALSE
MDM2	0.00962	NA	NA	NA	NA	1	No	oncogene	TRUE	TRUE	TRUE	FALSE	FALSE
MED1	0.0387	NA	NA	NA	NA	1	No	NA	FALSE	FALSE	FALSE	FALSE	FALSE
MESDC2	1.32e-08	NA	NA	NA	NA	1	No	NA	FALSE	FALSE	FALSE	FALSE	FALSE
METTL6	0.00125	NA	NA	NA	NA	1	No	NA	FALSE	FALSE	FALSE	FALSE	FALSE
MFN1	0.0499	NA	NA	NA	NA	1	No	NA	FALSE	FALSE	FALSE	FALSE	FALSE
MFRP	0.00614	NA	NA	NA	NA	1	No	NA	FALSE	FALSE	FALSE	FALSE	FALSE
MFSD9	0.0495	NA	NA	NA	NA	1	No	NA	FALSE	FALSE	FALSE	FALSE	FALSE
MGA	NA	NA	NA	NA	4.15e-05	1	No	NA	FALSE	TRUE	TRUE	TRUE	FALSE
MGAT4C	0.0567	NA	NA	NA	NA	1	No	NA	FALSE	FALSE	FALSE	FALSE	FALSE
MLK4	NA	NA	NA	NA	0.00131	1	No	NA	FALSE	FALSE	FALSE	FALSE	FALSE
MORN5	0.00242	NA	NA	NA	NA	1	No	NA	FALSE	FALSE	FALSE	FALSE	FALSE
MPRIP	NA	NA	NA	NA	0.0405	1	No	NA	FALSE	FALSE	FALSE	FALSE	FALSE
MRPL19	0.0465	NA	NA	NA	NA	1	No	NA	FALSE	FALSE	FALSE	FALSE	FALSE
MRPS5	0.0434	NA	NA	NA	NA	1	No	NA	FALSE	FALSE	FALSE	FALSE	FALSE
MSH3	0.0113	NA	NA	NA	NA	1	No	NA	FALSE	FALSE	TRUE	TRUE	FALSE
MSMB	0.00104	NA	NA	NA	NA	1	No	NA	FALSE	FALSE	FALSE	FALSE	FALSE
MTERF	0.0835	NA	NA	NA	NA	1	No	NA	FALSE	FALSE	FALSE	FALSE	FALSE
MTF2	0.084	NA	NA	NA	NA	1	No	NA	FALSE	FALSE	FALSE	FALSE	FALSE
MTL5	0.0271	NA	NA	NA	NA	1	No	NA	FALSE	FALSE	FALSE	FALSE	FALSE
MUC15	0.00347	NA	NA	NA	NA	1	No	NA	FALSE	FALSE	FALSE	FALSE	FALSE
MUC17	NA	NA	0.000977	NA	NA	1	No	NA	FALSE	FALSE	FALSE	FALSE	FALSE
MXRA8	0.00755	NA	NA	NA	NA	1	No	NA	FALSE	FALSE	FALSE	FALSE	FALSE
MYL7	0.0179	NA	NA	NA	NA	1	No	NA	FALSE	FALSE	FALSE	FALSE	FALSE
MYO1A	0.00147	NA	NA	NA	NA	1	No	NA	FALSE	FALSE	FALSE	FALSE	FALSE
NAA15	0.0698	NA	NA	NA	NA	1	No	NA	FALSE	FALSE	FALSE	FALSE	FALSE
NBPF20	NA	NA	NA	NA	0.0657	1	No	NA	FALSE	FALSE	FALSE	FALSE	FALSE
NDUFC2	0.038	NA	NA	NA	NA	1	No	NA	FALSE	FALSE	FALSE	FALSE	FALSE
NFE2L1	0.000454	NA	NA	NA	NA	1	No	NA	FALSE	FALSE	FALSE	FALSE	FALSE
NFIC	0.0372	NA	NA	NA	NA	1	No	NA	FALSE	FALSE	FALSE	FALSE	FALSE
NFKBIA	0.0633	NA	NA	NA	NA	1	No	NA	FALSE	FALSE	TRUE	FALSE	FALSE
NFYA	NA	2.42e-47	NA	NA	NA	1	No	NA	FALSE	FALSE	FALSE	FALSE	FALSE
NHLRC3	0.0133	NA	NA	NA	NA	1	No	NA	FALSE	FALSE	FALSE	FALSE	FALSE
NIPBL	0.007	NA	NA	NA	NA	1	No	NA	FALSE	FALSE	FALSE	TRUE	FALSE
NKX1-2	0.0546	NA	NA	NA	NA	1	No	NA	FALSE	FALSE	FALSE	FALSE	FALSE
NLRP1	NA	NA	0.000977	NA	NA	1	No	NA	FALSE	FALSE	FALSE	FALSE	FALSE
NPHP1	0.0369	NA	NA	NA	NA	1	No	NA	FALSE	FALSE	FALSE	FALSE	FALSE
NR2C2	0.00608	NA	NA	NA	NA	1	No	NA	FALSE	FALSE	FALSE	FALSE	FALSE
NRIP1	0.00608	NA	NA	NA	NA	1	No	NA	FALSE	FALSE	FALSE	FALSE	FALSE
NRXN1	NA	NA	NA	NA	0.0633	1	No	NA	FALSE	FALSE	FALSE	FALSE	FALSE
NT5M	0.024	NA	NA	NA	NA	1	No	NA	FALSE	FALSE	FALSE	FALSE	FALSE
OR52A5	0.007	NA	NA	NA	NA	1	No	NA	FALSE	FALSE	FALSE	FALSE	FALSE
OR5K2	0.011	NA	NA	NA	NA	1	No	NA	FALSE	FALSE	FALSE	FALSE	FALSE
OR6C75	5.61e-05	NA	NA	NA	NA	1	No	NA	FALSE	FALSE	FALSE	FALSE	FALSE
OSBPL1A	0.00842	NA	NA	NA	NA	1	No	NA	FALSE	FALSE	FALSE	FALSE	FALSE
OSMR	0.0465	NA	NA	NA	NA	1	No	NA	FALSE	FALSE	FALSE	FALSE	FALSE
P2RY13	0.00266	NA	NA	NA	NA	1	No	NA	FALSE	FALSE	FALSE	FALSE	FALSE
PA2G4	0.015	NA	NA	NA	NA	1	No	NA	FALSE	FALSE	FALSE	FALSE	FALSE
PABPC5	NA	NA	NA	0.0956	NA	1	No	NA	FALSE	FALSE	FALSE	FALSE	FALSE
PALB2	0.015	NA	NA	NA	NA	1	No	TSG	TRUE	FALSE	TRUE	FALSE	FALSE
PAX2	0.00256	NA	NA	NA	NA	1	No	NA	FALSE	FALSE	FALSE	FALSE	FALSE
PAX6	0.036	NA	NA	NA	NA	1	No	NA	FALSE	FALSE	FALSE	FALSE	FALSE
PCDHGA9	NA	NA	NA	NA	0.0765	1	No	NA	FALSE	FALSE	FALSE	FALSE	FALSE
PDCD10	0.0236	NA	NA	NA	NA	1	No	NA	FALSE	FALSE	FALSE	FALSE	FALSE
PDGFD	NA	NA	NA	NA	0.0817	1	No	NA	FALSE	FALSE	FALSE	FALSE	FALSE
PDS5B	0.0633	NA	NA	NA	NA	1	No	NA	FALSE	FALSE	TRUE	TRUE	FALSE
PDZD2	0.00487	NA	NA	NA	NA	1	No	NA	FALSE	FALSE	FALSE	FALSE	FALSE
PHACTR4	0.0853	NA	NA	NA	NA	1	No	NA	FALSE	FALSE	FALSE	FALSE	FALSE
PHEX	0.0879	NA	NA	NA	NA	1	No	NA	FALSE	FALSE	FALSE	FALSE	FALSE
PHF23	0.0545	NA	NA	NA	NA	1	No	NA	FALSE	FALSE	FALSE	FALSE	FALSE
PHGR1	0.000288	NA	NA	NA	NA	1	No	NA	FALSE	FALSE	FALSE	FALSE	FALSE
PKD1L1	0.0698	NA	NA	NA	NA	1	No	NA	FALSE	FALSE	FALSE	FALSE	FALSE
PLA2G7	0.0412	NA	NA	NA	NA	1	No	NA	FALSE	FALSE	FALSE	FALSE	FALSE
PLEKHA8	0.0222	NA	NA	NA	NA	1	No	NA	FALSE	FALSE	FALSE	FALSE	FALSE
PLEKHG7	0.0258	NA	NA	NA	NA	1	No	NA	FALSE	FALSE	FALSE	FALSE	FALSE
PLK3	0.0583	NA	NA	NA	NA	1	No	NA	FALSE	FALSE	FALSE	FALSE	FALSE
PMEPA1	0.0465	NA	NA	NA	NA	1	No	NA	FALSE	FALSE	FALSE	FALSE	FALSE
POLD3	0.0031	NA	NA	NA	NA	1	No	NA	FALSE	FALSE	FALSE	FALSE	FALSE
POLE	NA	0.00313	NA	NA	NA	1	No	TSG	TRUE	FALSE	TRUE	TRUE	FALSE
PPID	0.0495	NA	NA	NA	NA	1	No	NA	FALSE	FALSE	FALSE	FALSE	FALSE
PPL	0.0372	NA	NA	NA	NA	1	No	NA	FALSE	FALSE	FALSE	FALSE	FALSE
PPM1D	0.0394	NA	NA	NA	NA	1	No	oncogene	TRUE	TRUE	TRUE	TRUE	FALSE
PPP2R2B	NA	NA	NA	NA	0.0178	1	No	NA	FALSE	FALSE	FALSE	FALSE	FALSE
PPP2R5A	9.58e-09	NA	NA	NA	NA	1	No	NA	FALSE	TRUE	FALSE	FALSE	FALSE
PRPF18	0.000113	NA	NA	NA	NA	1	No	NA	FALSE	FALSE	FALSE	FALSE	FALSE
PRR14	0.0546	NA	NA	NA	NA	1	No	NA	FALSE	FALSE	FALSE	FALSE	FALSE
PSME4	0.0805	NA	NA	NA	NA	1	No	NA	FALSE	FALSE	FALSE	FALSE	FALSE
PTK2	0.0614	NA	NA	NA	NA	1	No	NA	FALSE	FALSE	FALSE	FALSE	FALSE
PTPN18	NA	NA	NA	NA	0.000681	1	No	NA	FALSE	FALSE	FALSE	FALSE	FALSE
PTPRG	NA	1.1e-06	NA	NA	NA	1	No	NA	FALSE	FALSE	FALSE	FALSE	FALSE
PUS7L	0.00962	NA	NA	NA	NA	1	No	NA	FALSE	FALSE	FALSE	FALSE	FALSE
QKI	0.084	NA	NA	NA	NA	1	No	oncogene, TSG	TRUE	FALSE	FALSE	FALSE	FALSE
RABGAP1	0.0633	NA	NA	NA	NA	1	No	NA	FALSE	FALSE	FALSE	FALSE	FALSE
RAD54B	0.0128	NA	NA	NA	NA	1	No	NA	FALSE	FALSE	FALSE	FALSE	FALSE
RAI14	NA	1.75e-11	NA	NA	NA	1	No	NA	FALSE	FALSE	FALSE	FALSE	FALSE
RBBP5	0.0805	NA	NA	NA	NA	1	No	NA	FALSE	FALSE	FALSE	FALSE	FALSE
RBM20	0.049	NA	NA	NA	NA	1	No	NA	FALSE	FALSE	FALSE	FALSE	FALSE
RBM27	8.27e-06	NA	NA	NA	NA	1	No	NA	FALSE	FALSE	FALSE	FALSE	FALSE
RBM34	0.0286	NA	NA	NA	NA	1	No	NA	FALSE	FALSE	FALSE	FALSE	FALSE
RBM6	0.0177	NA	NA	NA	NA	1	No	NA	FALSE	FALSE	FALSE	FALSE	FALSE
RDM1	0.0736	NA	NA	NA	NA	1	No	NA	FALSE	FALSE	FALSE	FALSE	FALSE
REEP5	0.0862	NA	NA	NA	NA	1	No	NA	FALSE	FALSE	FALSE	FALSE	FALSE
RFPL2	NA	NA	NA	NA	0.0122	1	No	NA	FALSE	FALSE	FALSE	FALSE	FALSE
RFTN2	0.0657	NA	NA	NA	NA	1	No	NA	FALSE	FALSE	FALSE	FALSE	FALSE
RFX5	0.00344	NA	NA	NA	NA	1	No	NA	FALSE	FALSE	FALSE	FALSE	FALSE
RGMB	0.0658	NA	NA	NA	NA	1	No	NA	FALSE	FALSE	FALSE	FALSE	FALSE
RGS20	0.00284	NA	NA	NA	NA	1	No	NA	FALSE	FALSE	FALSE	FALSE	FALSE
RHAG	0.0354	NA	NA	NA	NA	1	No	NA	FALSE	FALSE	FALSE	FALSE	FALSE
RIPK1	0.068	NA	NA	NA	NA	1	No	NA	FALSE	FALSE	FALSE	FALSE	FALSE
RNF103	0.0853	NA	NA	NA	NA	1	No	NA	FALSE	FALSE	FALSE	FALSE	FALSE
ROCK1	0.00446	NA	NA	NA	NA	1	No	NA	FALSE	FALSE	FALSE	FALSE	FALSE
ROCK2	8.61e-05	NA	NA	NA	NA	1	No	NA	FALSE	FALSE	FALSE	FALSE	FALSE
RPL22	2.33e-13	NA	NA	NA	NA	1	No	TSG, fusion	TRUE	TRUE	FALSE	TRUE	FALSE
RQCD1	0.0101	NA	NA	NA	NA	1	No	NA	FALSE	FALSE	FALSE	TRUE	FALSE
S100A5	0.0658	NA	NA	NA	NA	1	No	NA	FALSE	FALSE	FALSE	FALSE	FALSE
SAMD10	0.000853	NA	NA	NA	NA	1	No	NA	FALSE	FALSE	FALSE	FALSE	FALSE
SASS6	0.0294	NA	NA	NA	NA	1	No	NA	FALSE	FALSE	FALSE	FALSE	FALSE
SCN3B	0.0541	NA	NA	NA	NA	1	No	NA	FALSE	FALSE	FALSE	FALSE	FALSE
SEC31A	0.0442	NA	NA	NA	NA	1	No	NA	FALSE	TRUE	FALSE	FALSE	FALSE
SEPP1	0.066	NA	NA	NA	NA	1	No	NA	FALSE	FALSE	FALSE	FALSE	FALSE
SERPINB13	NA	NA	NA	NA	0.00796	1	No	NA	FALSE	FALSE	FALSE	FALSE	FALSE
SETD1B	0.00999	NA	NA	NA	NA	1	No	TSG	TRUE	FALSE	TRUE	FALSE	FALSE
SGOL1	0.00159	NA	NA	NA	NA	1	No	NA	FALSE	FALSE	FALSE	FALSE	FALSE
SIK3	NA	NA	NA	NA	0.0853	1	No	NA	FALSE	FALSE	FALSE	FALSE	FALSE
SLAMF1	0.0736	NA	NA	NA	NA	1	No	NA	FALSE	FALSE	FALSE	FALSE	FALSE
SLC16A1	0.00608	NA	NA	NA	NA	1	No	NA	FALSE	FALSE	FALSE	FALSE	FALSE
SLC16A10	0.0114	NA	NA	NA	NA	1	No	NA	FALSE	FALSE	FALSE	FALSE	FALSE
SLC16A6	0.00403	NA	NA	NA	NA	1	No	NA	FALSE	FALSE	FALSE	FALSE	FALSE
SLC20A1	0.0394	NA	NA	NA	NA	1	No	NA	FALSE	FALSE	FALSE	FALSE	FALSE
SLC24A5	0.0905	NA	NA	NA	NA	1	No	NA	FALSE	FALSE	FALSE	FALSE	FALSE
SLC25A46	NA	NA	0.00045	NA	NA	1	No	NA	FALSE	FALSE	FALSE	FALSE	FALSE
SLC3A2	2.65e-07	NA	NA	NA	NA	1	No	NA	FALSE	FALSE	FALSE	FALSE	FALSE
SLC44A3	0.00167	NA	NA	NA	NA	1	No	NA	FALSE	FALSE	FALSE	FALSE	FALSE
SLC46A3	0.0666	NA	NA	NA	NA	1	No	NA	FALSE	FALSE	FALSE	FALSE	FALSE
SLFN11	0.0541	NA	NA	NA	NA	1	No	NA	FALSE	FALSE	FALSE	FALSE	FALSE
SLFN12L	0.000506	NA	NA	NA	NA	1	No	NA	FALSE	FALSE	FALSE	FALSE	FALSE
SLPI	0.00491	NA	NA	NA	NA	1	No	NA	FALSE	FALSE	FALSE	FALSE	FALSE
SMAD3	NA	NA	NA	0.0136	NA	1	No	TSG	TRUE	FALSE	TRUE	FALSE	FALSE
SNAPC1	0.0835	NA	NA	NA	NA	1	No	NA	FALSE	FALSE	FALSE	FALSE	FALSE
SNX25	1.74e-07	NA	NA	NA	NA	1	No	NA	FALSE	FALSE	FALSE	FALSE	FALSE
SORBS1	0.0193	NA	NA	NA	NA	1	No	NA	FALSE	FALSE	FALSE	FALSE	FALSE
SORBS2	NA	5.84e-08	NA	NA	NA	1	No	NA	FALSE	FALSE	FALSE	FALSE	FALSE
SRP72	0.0278	NA	NA	NA	NA	1	No	NA	FALSE	FALSE	FALSE	FALSE	FALSE
SSBP1	NA	NA	NA	NA	0.061	1	No	NA	FALSE	FALSE	FALSE	FALSE	FALSE
SSH1	0.0541	NA	NA	NA	NA	1	No	NA	FALSE	FALSE	FALSE	FALSE	FALSE
ST3GAL3	0.0792	NA	NA	NA	NA	1	No	NA	FALSE	FALSE	FALSE	FALSE	FALSE
STAMBPL1	4.96e-09	NA	NA	NA	NA	1	No	NA	FALSE	FALSE	FALSE	FALSE	FALSE
STK38	0.084	NA	NA	NA	NA	1	No	NA	FALSE	FALSE	FALSE	FALSE	FALSE
SUCLG2	0.0141	NA	NA	NA	NA	1	No	NA	FALSE	FALSE	FALSE	FALSE	FALSE
SULF1	0.0033	NA	NA	NA	NA	1	No	NA	FALSE	FALSE	FALSE	FALSE	FALSE
SULT1A2	0.0222	NA	NA	NA	NA	1	No	NA	FALSE	FALSE	FALSE	FALSE	FALSE
SULT6B1	0.0835	NA	NA	NA	NA	1	No	NA	FALSE	FALSE	FALSE	FALSE	FALSE
SYCP2L	0.0631	NA	NA	NA	NA	1	No	NA	FALSE	FALSE	FALSE	FALSE	FALSE
SYNE1	NA	NA	0.00045	NA	NA	1	No	NA	FALSE	FALSE	FALSE	FALSE	FALSE
TBC1D23	0.00378	NA	NA	NA	NA	1	No	NA	FALSE	FALSE	FALSE	FALSE	FALSE
TBC1D7	0.0464	NA	NA	NA	NA	1	No	NA	FALSE	FALSE	FALSE	FALSE	FALSE
TBCK	0.0465	NA	NA	NA	NA	1	No	NA	FALSE	FALSE	FALSE	FALSE	FALSE
TBX4	0.0148	NA	NA	NA	NA	1	No	NA	FALSE	FALSE	FALSE	FALSE	FALSE
TCEB3	0.0354	NA	NA	NA	NA	1	No	NA	FALSE	FALSE	FALSE	FALSE	FALSE
TCERG1	0.000454	NA	NA	NA	NA	1	No	NA	FALSE	FALSE	FALSE	FALSE	FALSE
TCF4	0.0206	NA	NA	NA	NA	1	No	NA	FALSE	TRUE	FALSE	FALSE	FALSE
TCF7	5.47e-07	NA	NA	NA	NA	1	No	NA	FALSE	FALSE	FALSE	FALSE	FALSE
TEAD2	0.000492	NA	NA	NA	NA	1	No	NA	FALSE	FALSE	FALSE	FALSE	FALSE
TET1	0.0614	NA	NA	NA	NA	1	No	oncogene, TSG, fusion	TRUE	FALSE	TRUE	FALSE	FALSE
TFE3	0.0659	NA	NA	NA	NA	1	No	oncogene, fusion	TRUE	FALSE	FALSE	FALSE	FALSE
TFPI	0.0101	NA	NA	NA	NA	1	No	NA	FALSE	FALSE	FALSE	FALSE	FALSE
TGFBR1	NA	NA	NA	0.0795	NA	1	No	NA	FALSE	FALSE	TRUE	FALSE	FALSE
THBS3	0.00614	NA	NA	NA	NA	1	No	NA	FALSE	FALSE	FALSE	FALSE	FALSE
TLR8	0.0465	NA	NA	NA	NA	1	No	NA	FALSE	FALSE	FALSE	FALSE	FALSE
TM4SF4	1.12e-06	NA	NA	NA	NA	1	No	NA	FALSE	FALSE	FALSE	FALSE	FALSE
TM6SF1	0.0844	NA	NA	NA	NA	1	No	NA	FALSE	FALSE	FALSE	FALSE	FALSE
TM9SF3	0.0466	NA	NA	NA	NA	1	No	NA	FALSE	FALSE	FALSE	FALSE	FALSE
TMCO1	0.0774	NA	NA	NA	NA	1	No	NA	FALSE	FALSE	FALSE	FALSE	FALSE
TMEM100	0.0772	NA	NA	NA	NA	1	No	NA	FALSE	FALSE	FALSE	FALSE	FALSE
TMEM123	0.089	NA	NA	NA	NA	1	No	NA	FALSE	FALSE	FALSE	FALSE	FALSE
TMEM165	0.0778	NA	NA	NA	NA	1	No	NA	FALSE	FALSE	FALSE	FALSE	FALSE
TMEM41B	0.0499	NA	NA	NA	NA	1	No	NA	FALSE	FALSE	FALSE	FALSE	FALSE
TMEM51	0.0163	NA	NA	NA	NA	1	No	NA	FALSE	FALSE	FALSE	FALSE	FALSE
TMEM55A	0.0465	NA	NA	NA	NA	1	No	NA	FALSE	FALSE	FALSE	FALSE	FALSE
TMEM87B	5.61e-05	NA	NA	NA	NA	1	No	NA	FALSE	FALSE	FALSE	FALSE	FALSE
TMOD3	0.0835	NA	NA	NA	NA	1	No	NA	FALSE	FALSE	FALSE	FALSE	FALSE
TNIK	NA	5.84e-08	NA	NA	NA	1	No	NA	FALSE	FALSE	FALSE	FALSE	FALSE
TNKS2	NA	1.47e-10	NA	NA	NA	1	No	NA	FALSE	FALSE	FALSE	FALSE	FALSE
TPP2	0.0805	NA	NA	NA	NA	1	No	NA	FALSE	FALSE	FALSE	FALSE	FALSE
TRIM24	0.00272	NA	NA	NA	NA	1	No	oncogene, TSG, fusion	TRUE	FALSE	FALSE	FALSE	FALSE
TRIM49	NA	NA	NA	0.0196	NA	1	No	NA	FALSE	FALSE	FALSE	FALSE	FALSE
TRIM49B	NA	NA	NA	0.00763	NA	1	No	NA	FALSE	FALSE	FALSE	FALSE	FALSE
TRUB1	0.0385	NA	NA	NA	NA	1	No	NA	FALSE	FALSE	FALSE	FALSE	FALSE
TTC3	0.011	NA	NA	NA	NA	1	No	NA	FALSE	FALSE	FALSE	FALSE	FALSE
TTF1	0.084	NA	NA	NA	NA	1	No	NA	FALSE	FALSE	FALSE	FALSE	FALSE
TTK	7.92e-07	NA	NA	NA	NA	1	No	NA	FALSE	FALSE	FALSE	FALSE	FALSE
UBR5	0.0148	NA	NA	NA	NA	1	No	TSG	TRUE	FALSE	TRUE	FALSE	FALSE
UGT1A4	0.0466	NA	NA	NA	NA	1	No	NA	FALSE	FALSE	FALSE	FALSE	FALSE
USP13	NA	NA	NA	NA	0.0754	1	No	NA	FALSE	FALSE	FALSE	FALSE	FALSE
VASP	0.0387	NA	NA	NA	NA	1	No	NA	FALSE	FALSE	FALSE	FALSE	FALSE
WBP1	0.0244	NA	NA	NA	NA	1	No	NA	FALSE	FALSE	FALSE	FALSE	FALSE
WDR31	NA	NA	NA	NA	0.0242	1	No	NA	FALSE	FALSE	FALSE	FALSE	FALSE
WDR5	0.000525	NA	NA	NA	NA	1	No	NA	FALSE	FALSE	FALSE	FALSE	FALSE
WDR55	4.87e-08	NA	NA	NA	NA	1	No	NA	FALSE	FALSE	FALSE	FALSE	FALSE
WDR75	0.0133	NA	NA	NA	NA	1	No	NA	FALSE	FALSE	FALSE	FALSE	FALSE
WDR78	0.00913	NA	NA	NA	NA	1	No	NA	FALSE	FALSE	FALSE	FALSE	FALSE
WDR87	0.0133	NA	NA	NA	NA	1	No	NA	FALSE	FALSE	FALSE	FALSE	FALSE
WDTC1	0.00201	NA	NA	NA	NA	1	No	NA	FALSE	FALSE	FALSE	FALSE	FALSE
WFDC1	0.0336	NA	NA	NA	NA	1	No	NA	FALSE	FALSE	FALSE	FALSE	FALSE
WNK4	0.0244	NA	NA	NA	NA	1	No	NA	FALSE	FALSE	FALSE	FALSE	FALSE
WNT16	0.0351	NA	NA	NA	NA	1	No	NA	FALSE	FALSE	FALSE	FALSE	FALSE
WRAP53	0.0387	NA	NA	NA	NA	1	No	NA	FALSE	FALSE	FALSE	FALSE	FALSE
XIRP2	NA	NA	NA	NA	4.21e-05	1	No	NA	FALSE	FALSE	FALSE	FALSE	FALSE
XRN1	0.0657	NA	NA	NA	NA	1	No	NA	FALSE	TRUE	FALSE	FALSE	FALSE
XYLT2	0.000416	NA	NA	NA	NA	1	No	NA	FALSE	FALSE	FALSE	FALSE	FALSE
ZBTB20	0.000111	NA	NA	NA	NA	1	No	NA	FALSE	FALSE	FALSE	TRUE	FALSE
ZBTB40	0.0278	NA	NA	NA	NA	1	No	NA	FALSE	FALSE	FALSE	FALSE	FALSE
ZC3H6	0.000829	NA	NA	NA	NA	1	No	NA	FALSE	FALSE	FALSE	FALSE	FALSE
ZC3H8	0.0746	NA	NA	NA	NA	1	No	NA	FALSE	FALSE	FALSE	FALSE	FALSE
ZDBF2	7.62e-06	NA	NA	NA	NA	1	No	NA	FALSE	FALSE	FALSE	FALSE	FALSE
ZDHHC8	0.0541	NA	NA	NA	NA	1	No	NA	FALSE	FALSE	FALSE	FALSE	FALSE
ZFC3H1	0.0336	NA	NA	NA	NA	1	No	NA	FALSE	FALSE	FALSE	FALSE	FALSE
ZFP37	0.0256	NA	NA	NA	NA	1	No	NA	FALSE	FALSE	FALSE	FALSE	FALSE
ZMIZ2	0.0917	NA	NA	NA	NA	1	No	NA	FALSE	FALSE	FALSE	FALSE	FALSE
ZMPSTE24	0.0182	NA	NA	NA	NA	1	No	NA	FALSE	FALSE	FALSE	FALSE	FALSE
ZMYM1	0.000372	NA	NA	NA	NA	1	No	NA	FALSE	FALSE	FALSE	FALSE	FALSE
ZMYM4	0.0105	NA	NA	NA	NA	1	No	NA	FALSE	FALSE	FALSE	FALSE	FALSE
ZNF131	0.0173	NA	NA	NA	NA	1	No	NA	FALSE	FALSE	FALSE	FALSE	FALSE
ZNF221	0.0132	NA	NA	NA	NA	1	No	NA	FALSE	FALSE	FALSE	FALSE	FALSE
ZNF253	0.00403	NA	NA	NA	NA	1	No	NA	FALSE	FALSE	FALSE	FALSE	FALSE
ZNF286B	0.084	NA	NA	NA	NA	1	No	NA	FALSE	FALSE	FALSE	FALSE	FALSE
ZNF354C	NA	5.08e-10	NA	NA	NA	1	No	NA	FALSE	FALSE	FALSE	FALSE	FALSE
ZNF439	0.0883	NA	NA	NA	NA	1	No	NA	FALSE	FALSE	FALSE	FALSE	FALSE
ZNF469	0.0778	NA	NA	NA	NA	1	No	NA	FALSE	FALSE	FALSE	FALSE	FALSE
ZNF490	0.0141	NA	NA	NA	NA	1	No	NA	FALSE	FALSE	FALSE	FALSE	FALSE
ZNF506	0.057	NA	NA	NA	NA	1	No	NA	FALSE	FALSE	FALSE	FALSE	FALSE
ZNF521	NA	0.00151	NA	NA	NA	1	No	oncogene, fusion	TRUE	FALSE	FALSE	FALSE	FALSE
ZNF585A	0.0133	NA	NA	NA	NA	1	No	NA	FALSE	FALSE	FALSE	FALSE	FALSE
ZNF607	0.0133	NA	NA	NA	NA	1	No	NA	FALSE	FALSE	FALSE	FALSE	FALSE
ZNF609	0.0883	NA	NA	NA	NA	1	No	NA	FALSE	FALSE	FALSE	FALSE	FALSE
ZNF616	0.0133	NA	NA	NA	NA	1	No	NA	FALSE	FALSE	FALSE	FALSE	FALSE
ZNF678	0.0844	NA	NA	NA	NA	1	No	NA	FALSE	FALSE	FALSE	FALSE	FALSE
ZNF687	0.00164	NA	NA	NA	NA	1	No	NA	FALSE	FALSE	FALSE	FALSE	FALSE
ZNF699	NA	NA	NA	NA	0.0659	1	No	NA	FALSE	FALSE	FALSE	FALSE	FALSE
ZNF7	0.0778	NA	NA	NA	NA	1	No	NA	FALSE	FALSE	FALSE	FALSE	FALSE
ZNF800	0.0141	NA	NA	NA	NA	1	No	NA	FALSE	FALSE	FALSE	FALSE	FALSE
ZNF814	NA	NA	NA	NA	0.0205	1	No	NA	FALSE	TRUE	FALSE	FALSE	FALSE
ZNRF3	NA	NA	NA	0.025	NA	1	No	TSG	TRUE	FALSE	FALSE	FALSE	FALSE
