# Supplementary material for: Comprehensive profiling of 1015 patients’ exomes reveals genomic-clinical associations in colorectal cancer
Source: Nat Commun. 2022 Apr 29;13:2342. doi: 10.1038/s41467-022-30062-8 (PMC9055073; doi:10.1038/s41467-022-30062-8)
Supplement: Supplementary file 2 — Supplementary Data [file 41467_2022_30062_MOESM2_ESM.zip › Supplementary Data/Supplementary Data 10.xlsx]

## Sheet: Supplementary Data 10
	LYST	DAPK1	CR2	KIF16B	NPIPB15	SYTL2	ZNF91	KIAA0586	V9	V10
acyc_fmi_27	No	No	No	No	No	No	No	No	No	No
agilent	No	No	No	No	No	No	No	No	No	No
AmpliSeq	No	No	No	No	No	No	No	No	No	No
archer_heme	No	No	No	No	No	No	No	No	No	No
archer_solid	No	No	No	No	No	No	No	No	No	No
baitv3	No	No	No	No	No	No	No	No	No	No
baitv4	No	No	No	No	No	No	No	No	No	No
baitv5	No	No	No	No	No	No	No	No	No	No
bcc_unige_2016_cancer_panel	No	No	No	No	No	No	No	No	No	No
cmo_hemepact_v3	No	No	No	No	No	No	No	No	No	No
dfci_504	No	No	No	No	No	No	No	No	No	No
fmi_d2	No	No	No	No	No	No	No	No	No	No
fmi_r2	No	No	No	No	No	No	No	No	No	No
fmi_t4b	No	No	No	No	No	No	No	No	No	No
fmi_t5a	No	No	No	No	No	No	No	No	No	No
fmi_t7	No	No	No	No	No	No	No	No	No	No
gbm_tcga_pub	No	No	No	No	No	No	No	No	No	No
glioma_dfci_2020_dfci_oncopanel1	No	No	No	No	No	No	No	No	No	No
glioma_dfci_2020_dfci_oncopanel2	No	No	No	No	No	No	No	No	No	No
glioma_dfci_2020_dfci_oncopanel3	No	No	No	No	No	No	No	No	No	No
glioma_mskcc_2019_fmi_t5	No	No	No	No	No	No	No	No	No	No
glioma_mskcc_2019_fmi_t7	No	No	No	No	No	No	No	No	No	No
grail_cfdna_508	No	No	No	No	No	No	No	No	No	No
guardant_73	No	No	No	No	No	No	No	No	No	No
heme_hotspot	No	No	No	No	No	No	No	No	No	No
heme400	No	No	No	No	No	No	No	No	No	No
impact230	No	No	No	No	No	No	No	No	No	No
impact279	No	No	No	No	No	No	No	No	No	No
impact300	No	No	No	No	No	No	No	No	No	No
impact341	No	No	No	No	No	No	No	No	No	No
impact410	No	No	No	No	No	No	No	No	No	No
impact468	No	No	No	No	No	No	No	No	No	No
mds_mskcc_2020_Papaemmanuil_NEJM_2016_MDS_2013_panel	No	No	No	No	No	No	No	No	No	No
metabric_173	No	No	No	No	No	No	No	No	No	No
mskcc_blca_15	No	No	No	No	No	No	No	No	No	No
myb_impact341	No	No	No	No	No	No	No	No	No	No
myb_impact410	No	No	No	No	No	No	No	No	No	No
myb_impact468	No	No	No	No	No	No	No	No	No	No
novartis_broad_1651	Yes	Yes	No	No	No	No	No	No	No	No
nsclc_unito_2016_panel	No	No	No	No	No	No	No	No	No	No
prad_mskcc_sanger	No	No	No	No	No	No	No	No	No	No
prad_mskcc_sequenom_sanger	No	No	No	No	No	No	No	No	No	No
prad_mskcc_sequenom	No	No	No	No	No	No	No	No	No	No
rbl_cfdna_msk_2020	No	No	No	No	No	No	No	No	No	No
rdtb49	No	No	No	No	No	No	No	No	No	No
rdts30	No	No	No	No	No	No	No	No	No	No
RMG	No	No	No	No	No	No	No	No	No	No
sarc_mskcc	No	No	No	No	No	No	No	No	No	No
ucla_1202	No	No	No	No	No	No	No	No	No	No
wustl_dfci_623	No	No	No	No	No	No	No	No	No	No
