# Supplementary material for: Comprehensive profiling of 1015 patients’ exomes reveals genomic-clinical associations in colorectal cancer
Source: Nat Commun. 2022 Apr 29;13:2342. doi: 10.1038/s41467-022-30062-8 (PMC9055073; doi:10.1038/s41467-022-30062-8)
Supplement: Supplementary file 2 — Supplementary Data [file 41467_2022_30062_MOESM2_ESM.zip › Supplementary Data/Supplementary Data 1.xlsx]

## Sheet: Supplementary Data 1
Supplementary Data 1: Basic quality control information of raw dataset
Sample	Total	Duplicate	Mapped	Properly mapped	With mate mapped to a different chr	With mate mapped to a different chr (mapQ>=5)	Bases_on_target	Bases_near_target	Effective_sequences_on_target(Mb)	Effective_sequences_near_target(Mb)	Effective_sequences_on_or_near_targe(Mb)	Fraction_of_effective_bases_on_target	Fraction_of_effective_bases_near_target	Fraction_of_effective_bases_on_or_near_target	Average_sequencing_depth_on_target	Average_sequencing_depth_near_target	Bases_covered_on_target	Coverage_of_target_region	Bases_covered_near_target	Coverage_of_flanking_region	Fraction_of_target_covered_with_at_least_4x	Fraction_of_target_covered_with_at_least_10x	Fraction_of_target_covered_with_at_least_30x	Fraction_of_target_covered_with_at_least_100x	Fraction_of_flanking_region_covered_with_at_least_4x	Fraction_of_flanking_region_covered_with_at_least_10x	Fraction_of_flanking_region_covered_with_at_least_30x	Fraction_of_flanking_region_covered_with_at_least_100x
CRC100_N1	244,805,165 (100%)	113,250,205 (46.26%)	244,694,156 (99.95%)	242,182,002 (99.45%)	851,606 (0.35%)	679,770 (0.28%)	65755218	83216925	12672.4	3249.82	15922.2	0.6974	0.1788	0.8762	192.72	39.05	65676311	0.9988	76434745	0.9185	0.9975	0.9952	0.9791	0.7121	0.7358	0.5728	0.3549	0.0911
CRC100_T1	280,849,586 (100%)	133,312,603 (47.47%)	280,713,261 (99.95%)	277,392,756 (99.32%)	1,223,922 (0.44%)	1,008,484 (0.36%)	65755218	83216925	14102	3651.21	17753.2	0.697	0.1805	0.8775	214.46	43.88	65676311	0.9988	78132370	0.9389	0.9976	0.9957	0.9842	0.7768	0.7693	0.6012	0.3828	0.109
CRC101_N1	296,062,554 (100%)	141,208,593 (47.70%)	295,823,725 (99.92%)	291,984,796 (99.19%)	1,595,676 (0.54%)	1,327,587 (0.45%)	65755218	83216925	15273.8	4360.41	19634.2	0.6915	0.1974	0.8889	232.28	52.4	65564527	0.9971	80753704	0.9704	0.9955	0.9937	0.9861	0.8301	0.8537	0.6871	0.4505	0.1397
CRC101_T1	332,436,431 (100%)	166,198,731 (49.99%)	332,254,609 (99.95%)	323,534,778 (98.19%)	4,791,688 (1.44%)	4,170,405 (1.25%)	65755218	83216925	15637.3	5287	20924.3	0.6531	0.2208	0.8739	237.81	63.53	65590829	0.9975	82509581	0.9915	0.9958	0.9942	0.9873	0.8412	0.9512	0.8225	0.5447	0.1738
CRC103_N1	276,164,587 (100%)	155,557,975 (56.33%)	276,029,969 (99.95%)	273,090,822 (99.42%)	973,984 (0.35%)	734,123 (0.27%)	65755218	83216925	9895.3	2592.34	12487.6	0.5955	0.156	0.7515	150.49	31.15	65676311	0.9988	77749573	0.9343	0.9973	0.9944	0.9635	0.5307	0.745	0.5448	0.2964	0.0552
CRC103_T1	295,685,712 (100%)	167,780,290 (56.74%)	295,530,129 (99.95%)	291,973,796 (99.29%)	1,010,486 (0.34%)	780,869 (0.26%)	65755218	83216925	10381.6	2592.24	12973.8	0.5977	0.1493	0.747	157.88	31.15	65669736	0.9987	76501319	0.9193	0.9971	0.9938	0.9604	0.548	0.7205	0.5238	0.2889	0.06
CRC104_N1	325,401,407 (100%)	186,697,293 (57.37%)	325,102,246 (99.91%)	321,197,558 (99.23%)	1,133,708 (0.35%)	868,221 (0.27%)	65755218	83216925	11242.5	2837.76	14080.3	0.5947	0.1501	0.7448	170.98	34.1	65656585	0.9985	77807824	0.935	0.9972	0.9947	0.9732	0.6205	0.7489	0.5503	0.3168	0.068
CRC104_T1	322,204,111 (100%)	184,278,214 (57.19%)	322,002,694 (99.94%)	318,319,742 (99.33%)	1,064,726 (0.33%)	821,073 (0.25%)	65755218	83216925	11261.7	2780	14041.7	0.6069	0.1498	0.7567	171.27	33.41	65663160	0.9986	77233628	0.9281	0.9971	0.9947	0.9713	0.6148	0.739	0.5416	0.3089	0.0699
CRC105_N1	292,206,834 (100%)	162,570,545 (55.64%)	292,061,117 (99.95%)	288,133,920 (99.31%)	1,350,220 (0.46%)	1,075,588 (0.37%)	65755218	83216925	10352.9	2643.88	12996.8	0.5888	0.1504	0.7392	157.45	31.77	65538225	0.9967	77075515	0.9262	0.9947	0.9918	0.9648	0.5597	0.7368	0.5401	0.3008	0.0602
CRC105_T1	257,331,027 (100%)	121,932,753 (47.38%)	257,205,482 (99.95%)	253,894,224 (99.24%)	1,048,208 (0.41%)	842,578 (0.33%)	65755218	83216925	12824.4	3279.6	16104	0.6873	0.1758	0.8631	195.03	39.41	65505348	0.9962	77175376	0.9274	0.9946	0.9925	0.9791	0.7265	0.7494	0.5803	0.3604	0.0934
CRC106_N1	405,996,534 (100%)	204,551,094 (50.38%)	405,819,206 (99.96%)	401,778,352 (99.39%)	1,527,102 (0.38%)	1,189,915 (0.29%)	65755218	83216925	19053.6	5492.94	24546.5	0.6565	0.1893	0.8458	289.76	66.01	65669736	0.9987	81644125	0.9811	0.9977	0.9961	0.9895	0.8841	0.8902	0.7311	0.5009	0.192
CRC106_T1	456,967,790 (100%)	232,738,665 (50.93%)	456,735,520 (99.95%)	451,993,650 (99.29%)	1,547,892 (0.34%)	1,186,477 (0.26%)	65755218	83216925	21220.9	6174.41	27395.3	0.6562	0.1909	0.8471	322.73	74.2	65669736	0.9987	81993636	0.9853	0.9973	0.9951	0.9882	0.9105	0.9105	0.7597	0.5297	0.2241
CRC107_N1	327,358,595 (100%)	162,433,474 (49.62%)	327,220,099 (99.96%)	322,946,684 (99.21%)	1,543,686 (0.47%)	1,263,791 (0.39%)	65755218	83216925	15736.6	4373.31	20109.9	0.6787	0.1886	0.8673	239.32	52.55	65676311	0.9988	80786990	0.9708	0.9979	0.9964	0.9886	0.8352	0.8474	0.675	0.4423	0.1409
CRC107_T1	285,487,054 (100%)	136,472,516 (47.80%)	285,355,011 (99.95%)	282,238,714 (99.33%)	940,972 (0.33%)	740,038 (0.26%)	65755218	83216925	14195.5	3658.87	17854.4	0.687	0.1771	0.8641	215.88	43.97	65669736	0.9987	78415308	0.9423	0.9975	0.9955	0.9818	0.7533	0.7778	0.6055	0.3824	0.1117
CRC108_N1	279,708,248 (100%)	115,799,699 (41.40%)	279,495,225 (99.92%)	276,562,778 (99.25%)	1,004,360 (0.36%)	791,564 (0.28%)	65755218	83216925	15286.7	4488.85	19775.5	0.6449	0.1894	0.8343	232.48	53.94	65689462	0.999	81660768	0.9813	0.998	0.9963	0.9867	0.8182	0.8835	0.7104	0.4621	0.1457
CRC108_T1	268,070,119 (100%)	109,189,526 (40.73%)	267,948,315 (99.95%)	265,479,382 (99.40%)	797,490 (0.30%)	615,212 (0.23%)	65755218	83216925	14807.3	4211.57	19018.8	0.6481	0.1843	0.8324	225.19	50.61	65689462	0.999	81086571	0.9744	0.9979	0.9962	0.9862	0.8072	0.8584	0.6807	0.4401	0.1335
CRC109_N1	231,123,149 (100%)	91,959,529 (39.79%)	231,000,382 (99.95%)	228,660,370 (99.28%)	672,422 (0.29%)	509,611 (0.22%)	65755218	83216925	12922.8	3553.44	16476.3	0.6505	0.1789	0.8294	196.53	42.7	65656585	0.9985	80179507	0.9635	0.9972	0.9949	0.9793	0.7238	0.8214	0.6352	0.3915	0.1027
CRC109_T1	235,477,960 (100%)	94,641,127 (40.19%)	235,361,923 (99.95%)	232,953,544 (99.27%)	647,384 (0.27%)	493,413 (0.21%)	65755218	83216925	13031.5	3492.85	16524.4	0.6543	0.1754	0.8297	198.18	41.97	65663160	0.9986	79821674	0.9592	0.9972	0.995	0.9807	0.7414	0.8076	0.62	0.3843	0.1019
CRC10_N1	236,458,818 (100%)	103,694,646 (43.85%)	236,358,188 (99.96%)	232,425,256 (98.93%)	1,655,874 (0.70%)	1,378,966 (0.58%)	65755218	83216925	13451.3	3876.15	17327.4	0.6953	0.2004	0.8957	204.57	46.58	65498772	0.9961	80445801	0.9667	0.9949	0.993	0.9816	0.7592	0.8423	0.6719	0.4262	0.1159
CRC10_T1	251,690,696 (100%)	106,134,246 (42.17%)	251,577,976 (99.96%)	247,635,544 (98.97%)	1,396,690 (0.55%)	1,115,727 (0.44%)	65755218	83216925	14711.4	4143.04	18854.5	0.6972	0.1964	0.8936	223.73	49.79	65498772	0.9961	80262724	0.9645	0.9951	0.9934	0.9846	0.8059	0.8353	0.6679	0.4351	0.1321
CRC110_N1	273,388,651 (100%)	116,683,416 (42.68%)	273,260,315 (99.95%)	270,403,712 (99.29%)	931,248 (0.34%)	734,325 (0.27%)	65755218	83216925	14590.2	4137.6	18727.8	0.6486	0.1839	0.8325	221.89	49.72	65676311	0.9988	81086571	0.9744	0.9976	0.9956	0.9846	0.7978	0.8585	0.679	0.4363	0.1304
CRC110_T1	330,156,876 (100%)	167,494,910 (50.73%)	330,024,019 (99.96%)	326,490,644 (99.20%)	782,820 (0.24%)	578,700 (0.18%)	65755218	83216925	14507.1	3425	17932.1	0.6803	0.1606	0.8409	220.62	41.16	65669736	0.9987	77549852	0.9319	0.9974	0.9954	0.9832	0.7736	0.7456	0.5638	0.3525	0.1028
CRC111_N1	378,753,646 (100%)	201,790,674 (53.28%)	378,600,505 (99.96%)	375,468,452 (99.49%)	1,130,662 (0.30%)	861,194 (0.23%)	65755218	83216925	16972.6	4782.24	21754.9	0.6669	0.1879	0.8548	258.12	57.47	65676311	0.9988	81069928	0.9742	0.9979	0.9965	0.9891	0.8498	0.8636	0.6973	0.4658	0.1601
CRC111_T1	375,745,102 (100%)	196,627,489 (52.33%)	375,580,098 (99.96%)	372,044,622 (99.42%)	993,826 (0.26%)	720,621 (0.19%)	65755218	83216925	16985.9	4467.48	21453.4	0.6749	0.1775	0.8524	258.32	53.68	65682887	0.9989	79705170	0.9578	0.9979	0.9965	0.9902	0.8616	0.817	0.647	0.433	0.1489
CRC112_N1	345,525,253 (100%)	179,953,261 (52.08%)	345,390,777 (99.96%)	342,284,782 (99.46%)	1,072,896 (0.31%)	829,969 (0.24%)	65755218	83216925	15772.7	4255.72	20028.4	0.6717	0.1812	0.8529	239.87	51.14	65584254	0.9974	79946499	0.9607	0.9958	0.994	0.9859	0.8258	0.8257	0.6539	0.4294	0.1362
CRC112_T1	383,837,131 (100%)	201,391,136 (52.47%)	383,656,683 (99.95%)	380,250,480 (99.47%)	1,091,758 (0.28%)	800,486 (0.21%)	65755218	83216925	17497.8	4723.3	22221.1	0.6751	0.1822	0.8573	266.1	56.76	65590829	0.9975	80229437	0.9641	0.996	0.9944	0.9887	0.8766	0.837	0.6697	0.453	0.1602
CRC113_N1	257,948,534 (100%)	98,235,898 (38.08%)	257,850,158 (99.96%)	255,424,266 (99.42%)	839,576 (0.33%)	638,762 (0.25%)	65755218	83216925	14911.7	4419.56	19331.3	0.6491	0.1924	0.8415	226.78	53.11	65544801	0.9968	81236362	0.9762	0.9953	0.9936	0.9848	0.824	0.8728	0.7013	0.4588	0.1423
CRC113_T1	262,746,274 (100%)	104,189,513 (39.65%)	262,623,959 (99.95%)	260,107,224 (99.39%)	1,004,814 (0.38%)	793,212 (0.30%)	65755218	83216925	14692.1	4509.52	19201.6	0.64	0.1964	0.8364	223.44	54.19	65538225	0.9967	81477691	0.9791	0.9952	0.9932	0.9809	0.787	0.8853	0.7168	0.4639	0.1449
CRC114_N1	270,926,253 (100%)	110,270,369 (40.70%)	270,828,124 (99.96%)	268,671,292 (99.51%)	690,188 (0.25%)	521,599 (0.19%)	65755218	83216925	14813.8	4097.88	18911.7	0.6513	0.1802	0.8315	225.29	49.24	65676311	0.9988	79979786	0.9611	0.9977	0.9958	0.9842	0.7983	0.822	0.6471	0.4213	0.1301
CRC114_T1	248,595,491 (100%)	97,344,176 (39.16%)	248,508,905 (99.97%)	245,641,594 (99.17%)	854,168 (0.34%)	655,964 (0.26%)	65755218	83216925	14037.2	4034.02	18071.2	0.6504	0.1869	0.8373	213.48	48.48	65676311	0.9988	81036641	0.9738	0.9977	0.9958	0.9835	0.7798	0.8518	0.6696	0.4272	0.1249
CRC115_N1	231,580,897 (100%)	82,627,749 (35.68%)	231,486,777 (99.96%)	227,636,110 (98.69%)	855,360 (0.37%)	637,085 (0.28%)	65755218	83216925	14179.6	4112.85	18292.5	0.664	0.1926	0.8566	215.64	49.42	65610556	0.9978	81369509	0.9778	0.9961	0.9941	0.9843	0.7965	0.8668	0.6834	0.4354	0.1259
CRC115_T1	237,838,998 (100%)	92,536,848 (38.91%)	237,743,843 (99.96%)	234,522,178 (98.97%)	851,566 (0.36%)	647,211 (0.27%)	65755218	83216925	13785.7	3902.94	17688.6	0.6597	0.1868	0.8465	209.65	46.9	65603980	0.9977	81078250	0.9743	0.9959	0.9938	0.9816	0.7619	0.8568	0.6713	0.419	0.1175
CRC116_N1	211,931,507 (100%)	79,249,380 (37.39%)	211,850,347 (99.96%)	209,343,016 (99.16%)	674,380 (0.32%)	508,811 (0.24%)	65755218	83216925	12456	3497.55	15953.5	0.6547	0.1838	0.8385	189.43	42.03	65557952	0.997	80395871	0.9661	0.9951	0.9925	0.9778	0.7166	0.8297	0.6415	0.3924	0.0971
CRC116_T1	253,404,732 (100%)	98,762,978 (38.97%)	253,299,092 (99.96%)	249,994,650 (99.03%)	841,292 (0.33%)	632,884 (0.25%)	65755218	83216925	14549.7	4064.05	18613.8	0.6582	0.1838	0.842	221.27	48.84	65557952	0.997	80911816	0.9723	0.9954	0.9935	0.9849	0.8171	0.8509	0.667	0.4292	0.1269
CRC117_N1	235,424,425 (100%)	92,364,535 (39.23%)	235,282,299 (99.94%)	232,230,628 (99.02%)	831,582 (0.35%)	637,753 (0.27%)	65755218	83216925	13492	3807.91	17299.9	0.6573	0.1855	0.8428	205.18	45.76	65669736	0.9987	81086571	0.9744	0.9975	0.9956	0.9842	0.7711	0.851	0.664	0.4158	0.1126
CRC117_T1	230,721,495 (100%)	89,815,449 (38.93%)	230,635,567 (99.96%)	227,781,282 (99.10%)	743,200 (0.32%)	554,685 (0.24%)	65755218	83216925	13160.5	3636.54	16797	0.6554	0.1811	0.8365	200.14	43.7	65669736	0.9987	80612235	0.9687	0.9975	0.9956	0.9838	0.7531	0.8314	0.6433	0.3998	0.1054
CRC118_N1	251,956,607 (100%)	111,558,469 (44.28%)	251,858,313 (99.96%)	248,934,338 (99.17%)	816,344 (0.32%)	634,179 (0.25%)	65755218	83216925	13155.7	3553.27	16709	0.6605	0.1784	0.8389	200.07	42.7	65663160	0.9986	79888248	0.96	0.9972	0.995	0.9805	0.7318	0.8098	0.6244	0.3863	0.1017
CRC118_T1	246,375,348 (100%)	102,667,538 (41.67%)	246,280,128 (99.96%)	243,492,142 (99.21%)	774,846 (0.31%)	594,536 (0.24%)	65755218	83216925	13581.5	3654.3	17235.8	0.6668	0.1794	0.8462	206.55	43.91	65656585	0.9985	79854961	0.9596	0.9972	0.995	0.9831	0.7558	0.8102	0.6273	0.3926	0.1085
CRC119_N1	225,936,707 (100%)	92,139,300 (40.78%)	225,841,465 (99.96%)	223,052,266 (99.19%)	697,002 (0.31%)	507,376 (0.22%)	65755218	83216925	12513.7	3213.22	15726.9	0.672	0.1726	0.8446	190.31	38.61	65669736	0.9987	78124049	0.9388	0.9974	0.9954	0.9816	0.7306	0.763	0.5838	0.3592	0.0903
CRC119_T1	199,643,006 (100%)	82,516,333 (41.33%)	199,566,624 (99.96%)	197,537,162 (99.36%)	512,480 (0.26%)	362,858 (0.18%)	65755218	83216925	10770.5	2691.8	13462.3	0.6674	0.1668	0.8342	163.8	32.35	65656585	0.9985	76010339	0.9134	0.9971	0.9946	0.9743	0.6269	0.7158	0.5402	0.3143	0.0668
CRC11_N1	200,159,659 (100%)	81,802,322 (40.87%)	200,091,039 (99.97%)	196,753,670 (98.99%)	1,452,854 (0.73%)	1,199,618 (0.60%)	65755218	83216925	11926.7	3509.43	15436.1	0.6879	0.2024	0.8903	181.38	42.17	65663160	0.9986	80262724	0.9645	0.9975	0.9953	0.9791	0.6962	0.8311	0.6574	0.4037	0.0965
CRC11_T1	196,534,593 (100%)	78,339,001 (39.86%)	196,456,622 (99.96%)	193,146,820 (98.96%)	1,392,266 (0.71%)	1,150,888 (0.59%)	65755218	83216925	11939.6	3481.54	15421.1	0.6945	0.2025	0.897	181.58	41.84	65663160	0.9986	80296010	0.9649	0.9974	0.9952	0.9785	0.6916	0.8286	0.6511	0.3965	0.0962
CRC120_N1	233,719,421 (100%)	99,066,082 (42.39%)	233,566,584 (99.93%)	231,243,608 (99.34%)	715,508 (0.31%)	544,270 (0.23%)	65755218	83216925	12683.2	3380.85	16064.1	0.6654	0.1774	0.8428	192.89	40.63	65669736	0.9987	78889644	0.948	0.9974	0.9952	0.9802	0.7216	0.7857	0.6066	0.3745	0.0956
CRC120_T1	222,837,752 (100%)	90,207,258 (40.48%)	222,754,931 (99.96%)	220,478,230 (99.32%)	655,654 (0.29%)	498,081 (0.22%)	65755218	83216925	12640.3	3242.68	15883	0.6862	0.176	0.8622	192.23	38.97	65663160	0.9986	78057475	0.938	0.9973	0.9951	0.9804	0.7241	0.7609	0.5844	0.3593	0.0909
CRC121_N1	248,237,631 (100%)	108,506,506 (43.71%)	248,139,062 (99.96%)	244,866,590 (99.09%)	658,094 (0.27%)	474,142 (0.19%)	65755218	83216925	13464.9	3638	17102.8	0.681	0.184	0.865	204.77	43.72	65603980	0.9977	79671883	0.9574	0.9958	0.9937	0.9837	0.7761	0.806	0.6271	0.3967	0.1073
CRC121_T1	228,450,942 (100%)	93,809,393 (41.06%)	228,364,471 (99.96%)	225,935,608 (99.30%)	691,480 (0.30%)	528,228 (0.23%)	65755218	83216925	13000.2	3500.32	16500.5	0.682	0.1836	0.8656	197.71	42.06	65584254	0.9974	79330694	0.9533	0.9956	0.9933	0.9807	0.7454	0.7978	0.6194	0.3866	0.1007
CRC122_N1	228,676,079 (100%)	91,102,082 (39.84%)	228,585,813 (99.96%)	226,039,302 (99.24%)	686,160 (0.30%)	519,237 (0.23%)	65755218	83216925	13210.6	3492.55	16703.2	0.6827	0.1805	0.8632	200.91	41.97	65669736	0.9987	79272442	0.9526	0.9975	0.9954	0.9814	0.7421	0.7921	0.6126	0.3816	0.1015
CRC122_T1	258,923,191 (100%)	107,977,632 (41.70%)	258,809,826 (99.96%)	255,664,844 (99.16%)	805,362 (0.31%)	617,156 (0.24%)	65755218	83216925	14607.8	3910.85	18518.6	0.6829	0.1828	0.8657	222.15	47	65676311	0.9988	79854961	0.9596	0.9976	0.9958	0.9854	0.7979	0.8121	0.6365	0.4108	0.1222
CRC123_N1	234,219,073 (100%)	82,667,183 (35.29%)	234,129,161 (99.96%)	231,510,786 (99.28%)	832,454 (0.36%)	662,419 (0.28%)	65755218	83216925	14492.2	3872.15	18364.4	0.6777	0.1811	0.8588	220.4	46.53	65531650	0.9966	79488806	0.9552	0.995	0.9931	0.9827	0.7924	0.8085	0.6345	0.4084	0.1207
CRC123_T1	274,781,141 (100%)	102,295,085 (37.23%)	274,657,619 (99.96%)	271,825,030 (99.30%)	846,756 (0.31%)	664,806 (0.24%)	65755218	83216925	16560.8	4556.68	21117.5	0.6754	0.1858	0.8612	251.86	54.76	65531650	0.9966	80637200	0.969	0.9952	0.9935	0.9861	0.8468	0.8482	0.6777	0.4499	0.1522
CRC125_N1	238,916,580 (100%)	95,098,764 (39.80%)	238,825,421 (99.96%)	235,782,454 (99.22%)	1,011,330 (0.42%)	785,096 (0.33%)	65755218	83216925	14008.1	3839.57	17847.7	0.6821	0.187	0.8691	213.03	46.14	65682887	0.9989	79838317	0.9594	0.9979	0.996	0.9838	0.7722	0.8148	0.6415	0.4084	0.117
CRC125_T1	266,684,071 (100%)	107,416,021 (40.28%)	266,578,074 (99.96%)	261,967,242 (98.70%)	984,256 (0.37%)	707,563 (0.27%)	65755218	83216925	15577.3	4438.2	20015.5	0.68	0.1937	0.8737	236.9	53.33	65689462	0.999	81253005	0.9764	0.9981	0.9964	0.984	0.7811	0.8614	0.6858	0.4384	0.1423
CRC126_N1	259,699,873 (100%)	98,846,402 (38.06%)	259,593,515 (99.96%)	256,134,276 (99.04%)	971,436 (0.37%)	748,324 (0.29%)	65755218	83216925	15904.4	4415.38	20319.8	0.6927	0.1923	0.885	241.87	53.06	65682887	0.9989	81028319	0.9737	0.998	0.9965	0.9885	0.8385	0.8519	0.6798	0.4478	0.1453
CRC126_T1	229,350,173 (100%)	81,916,205 (35.72%)	229,258,264 (99.96%)	225,598,832 (98.78%)	944,948 (0.41%)	735,000 (0.32%)	65755218	83216925	14551.4	4023.28	18574.7	0.6941	0.1919	0.886	221.3	48.35	65676311	0.9988	80770347	0.9706	0.9978	0.9962	0.9854	0.7776	0.8375	0.6576	0.4175	0.1243
CRC127_N1	221,088,504 (100%)	75,559,540 (34.18%)	220,993,850 (99.96%)	217,623,858 (98.96%)	994,712 (0.45%)	797,078 (0.36%)	65755218	83216925	14346.6	3782.55	18129.1	0.7004	0.1847	0.8851	218.18	45.45	65551376	0.9969	78931253	0.9485	0.9953	0.9934	0.9831	0.7972	0.7871	0.6173	0.399	0.1173
CRC127_T1	280,355,681 (100%)	102,058,187 (36.40%)	280,220,296 (99.95%)	275,671,456 (98.84%)	1,278,314 (0.46%)	1,023,339 (0.37%)	65755218	83216925	17729.9	4987.58	22717.4	0.6941	0.1953	0.8894	269.63	59.93	65557952	0.997	81277970	0.9767	0.9957	0.994	0.9834	0.8456	0.8709	0.7023	0.4681	0.1715
CRC128_N1	224,895,850 (100%)	78,379,432 (34.85%)	224,809,866 (99.96%)	222,204,814 (99.22%)	612,296 (0.27%)	438,475 (0.19%)	65755218	83216925	13737.6	3359.73	17097.3	0.6901	0.1688	0.8589	208.92	40.37	65525074	0.9965	76817543	0.9231	0.995	0.993	0.9819	0.7716	0.7358	0.5686	0.3596	0.099
CRC128_T1	239,772,970 (100%)	85,313,541 (35.58%)	239,677,569 (99.96%)	236,980,422 (99.22%)	745,762 (0.31%)	545,065 (0.23%)	65755218	83216925	14543.1	3737.17	18280.2	0.6862	0.1763	0.8625	221.17	44.91	65538225	0.9967	79380624	0.9539	0.9952	0.9934	0.9841	0.8038	0.7958	0.6158	0.3927	0.1143
CRC129_N1	240,151,099 (100%)	86,451,675 (36.00%)	240,057,694 (99.96%)	237,460,618 (99.26%)	770,720 (0.32%)	582,765 (0.24%)	65755218	83216925	14396.5	3644.15	18040.7	0.6857	0.1736	0.8593	218.94	43.79	65669736	0.9987	78947896	0.9487	0.9976	0.9957	0.9849	0.7908	0.7815	0.6045	0.3844	0.111
CRC129_T1	226,750,227 (100%)	81,098,939 (35.77%)	226,667,954 (99.96%)	224,238,230 (99.21%)	608,734 (0.27%)	439,724 (0.19%)	65755218	83216925	13638.3	3501.63	17139.9	0.684	0.1756	0.8596	207.41	42.08	65669736	0.9987	79547058	0.9559	0.9976	0.9956	0.9835	0.7651	0.792	0.6072	0.3776	0.1028
CRC12_N1	217,539,280 (100%)	104,491,811 (48.03%)	217,438,938 (99.95%)	213,241,434 (98.71%)	1,859,632 (0.85%)	1,550,080 (0.71%)	65755218	83216925	11161.3	3325.87	14487.2	0.6751	0.2012	0.8763	169.74	39.97	65518499	0.9964	80204472	0.9638	0.9947	0.9924	0.9753	0.6588	0.8295	0.6506	0.3911	0.0866
CRC12_T1	231,482,568 (100%)	117,000,176 (50.54%)	231,377,155 (99.95%)	227,063,562 (98.76%)	1,916,132 (0.83%)	1,594,545 (0.69%)	65755218	83216925	11251.8	3394.1	14645.9	0.6709	0.2024	0.8733	171.12	40.79	65492197	0.996	80370906	0.9658	0.9947	0.9925	0.9749	0.6562	0.8368	0.6587	0.3964	0.0892
CRC130_N1	243,191,044 (100%)	100,747,142 (41.43%)	243,097,506 (99.96%)	240,721,696 (99.41%)	715,142 (0.29%)	551,402 (0.23%)	65755218	83216925	13144.6	3096.25	16240.9	0.6991	0.1647	0.8638	199.9	37.21	65492197	0.996	75361247	0.9056	0.9945	0.9923	0.9788	0.7384	0.7083	0.5442	0.3357	0.0869
CRC130_T1	218,534,691 (100%)	86,341,172 (39.51%)	218,446,871 (99.96%)	216,073,324 (99.20%)	491,758 (0.23%)	350,223 (0.16%)	65755218	83216925	11767.8	2541.45	14309.2	0.7088	0.1531	0.8619	178.96	30.54	65472470	0.9957	71791241	0.8627	0.994	0.9913	0.9681	0.6483	0.6409	0.4814	0.2799	0.0669
CRC131_N1	231,746,260 (100%)	89,146,113 (38.47%)	231,654,846 (99.96%)	229,397,416 (99.41%)	696,244 (0.30%)	527,678 (0.23%)	65755218	83216925	13694.1	3528.85	17222.9	0.694	0.1788	0.8728	208.26	42.41	65557952	0.997	78273839	0.9406	0.9953	0.9931	0.9821	0.7767	0.7724	0.6013	0.3806	0.1046
CRC131_T1	224,133,524 (100%)	88,243,573 (39.37%)	224,034,354 (99.96%)	219,905,888 (98.45%)	732,676 (0.33%)	547,910 (0.24%)	65755218	83216925	12328.7	2859.89	15188.6	0.7038	0.1633	0.8671	187.49	34.37	65511923	0.9963	77375096	0.9298	0.9949	0.9926	0.9766	0.7043	0.7203	0.5314	0.3138	0.0764
CRC132_N1	250,764,913 (100%)	98,667,290 (39.35%)	250,595,798 (99.93%)	247,351,784 (99.18%)	1,232,146 (0.49%)	994,040 (0.40%)	65755218	83216925	14997.3	4504	19501.3	0.6792	0.204	0.8832	228.08	54.12	65656585	0.9985	81502656	0.9794	0.9975	0.9959	0.987	0.8177	0.8805	0.7169	0.4691	0.1457
CRC132_T1	260,580,275 (100%)	102,343,924 (39.28%)	260,474,875 (99.96%)	256,961,078 (99.12%)	1,041,196 (0.40%)	812,409 (0.31%)	65755218	83216925	15688.2	4571.04	20259.3	0.6855	0.1997	0.8852	238.59	54.93	65656585	0.9985	81161466	0.9753	0.9974	0.9957	0.9832	0.7993	0.867	0.7	0.4553	0.1499
CRC133_N1	182,597,706 (100%)	68,074,717 (37.28%)	182,527,646 (99.96%)	180,141,232 (99.18%)	791,654 (0.43%)	602,607 (0.33%)	65755218	83216925	11274.8	3310.25	14585.1	0.6796	0.1995	0.8791	171.47	39.78	65511923	0.9963	80171185	0.9634	0.9949	0.9924	0.9714	0.6502	0.8278	0.6447	0.3807	0.0858
CRC133_T1	238,934,254 (100%)	93,979,981 (39.33%)	238,834,007 (99.96%)	235,110,256 (99.00%)	1,581,554 (0.66%)	1,305,429 (0.55%)	65755218	83216925	14129.9	4497.61	18627.5	0.6679	0.2126	0.8805	214.89	54.05	65564527	0.9971	81985314	0.9852	0.9955	0.9936	0.9836	0.7804	0.9127	0.7565	0.4853	0.1395
CRC135_N1	263,058,218 (100%)	116,686,963 (44.36%)	262,962,118 (99.96%)	260,279,486 (99.37%)	1,011,502 (0.38%)	806,190 (0.31%)	65755218	83216925	14310.3	4149.67	18460	0.6796	0.1971	0.8767	217.63	49.87	65669736	0.9987	80945102	0.9727	0.9978	0.996	0.985	0.7821	0.8545	0.6833	0.4386	0.1277
CRC135_T1	236,771,372 (100%)	97,556,983 (41.20%)	236,686,297 (99.96%)	233,322,586 (99.23%)	1,137,638 (0.48%)	916,228 (0.39%)	65755218	83216925	13405.1	3426.78	16831.8	0.6961	0.1779	0.874	203.86	41.18	65663160	0.9986	77599782	0.9325	0.9974	0.9954	0.9817	0.7365	0.7583	0.5902	0.3687	0.0994
CRC136_N1	227,127,121 (100%)	92,479,786 (40.72%)	227,049,839 (99.97%)	224,065,408 (99.14%)	901,326 (0.40%)	689,636 (0.30%)	65755218	83216925	13269	3756.58	17025.6	0.6862	0.1943	0.8805	201.79	45.14	65656585	0.9985	80370906	0.9658	0.9974	0.9955	0.9833	0.7529	0.8285	0.6512	0.4086	0.1094
CRC136_T1	245,248,464 (100%)	103,214,059 (42.09%)	245,160,634 (99.96%)	241,598,402 (99.07%)	1,403,256 (0.57%)	1,123,561 (0.46%)	65755218	83216925	13881.9	4388.65	18270.5	0.6697	0.2117	0.8814	211.11	52.74	65656585	0.9985	81976992	0.9851	0.9976	0.996	0.986	0.772	0.9011	0.7378	0.4703	0.1329
CRC137_N1	220,902,498 (100%)	92,930,239 (42.07%)	220,760,092 (99.94%)	218,025,008 (99.26%)	1,000,412 (0.45%)	804,099 (0.36%)	65755218	83216925	12528.8	3503.28	16032.1	0.6836	0.1911	0.8747	190.54	42.1	65676311	0.9988	79671883	0.9574	0.9977	0.9956	0.9803	0.7204	0.8116	0.6344	0.3899	0.0983
CRC137_T1	249,999,877 (100%)	110,467,343 (44.19%)	249,818,312 (99.93%)	246,585,236 (99.18%)	1,271,686 (0.51%)	1,027,303 (0.41%)	65755218	83216925	13708.9	3992.42	17701.3	0.6791	0.1978	0.8769	208.48	47.98	65676311	0.9988	80737060	0.9702	0.9978	0.996	0.983	0.7478	0.8496	0.6779	0.4268	0.1198
CRC138_N1	230,927,916 (100%)	97,707,962 (42.31%)	230,851,195 (99.97%)	227,600,888 (99.09%)	1,315,146 (0.57%)	1,067,461 (0.46%)	65755218	83216925	13070.6	3972.26	17042.9	0.6749	0.2051	0.88	198.78	47.73	65676311	0.9988	81261327	0.9765	0.9977	0.9957	0.9831	0.75	0.8659	0.6937	0.4377	0.1163
CRC138_T1	235,136,306 (100%)	104,293,946 (44.35%)	235,054,235 (99.97%)	232,252,746 (99.26%)	1,146,334 (0.49%)	922,404 (0.39%)	65755218	83216925	12764.9	3797.33	16562.3	0.6731	0.2002	0.8733	194.13	45.63	65669736	0.9987	81086571	0.9744	0.9976	0.9957	0.9838	0.7411	0.8594	0.6835	0.4252	0.1071
CRC139_N1	254,557,570 (100%)	117,872,639 (46.30%)	254,458,082 (99.96%)	251,322,234 (99.22%)	1,040,488 (0.41%)	819,901 (0.32%)	65755218	83216925	13362.5	3757.18	17119.7	0.6816	0.1916	0.8732	203.22	45.15	65650009	0.9984	80196150	0.9637	0.9972	0.9953	0.9836	0.7571	0.8272	0.6512	0.4089	0.1093
CRC139_T1	227,195,374 (100%)	97,846,396 (43.07%)	227,109,988 (99.96%)	224,459,034 (99.30%)	975,584 (0.43%)	778,115 (0.34%)	65755218	83216925	12250	3118.44	15368.4	0.6927	0.1763	0.869	186.3	37.47	65643434	0.9983	77658034	0.9332	0.9969	0.9946	0.9786	0.7039	0.7541	0.5766	0.3479	0.0842
CRC13_N1	263,049,430 (100%)	121,473,792 (46.18%)	262,919,045 (99.95%)	258,623,890 (98.98%)	1,779,758 (0.68%)	1,461,801 (0.56%)	65755218	83216925	14232.6	4080.48	18313.1	0.6918	0.1983	0.8901	216.45	49.03	65538225	0.9967	80287689	0.9648	0.9954	0.9935	0.983	0.7816	0.838	0.6706	0.4326	0.1249
CRC13_T1	247,681,761 (100%)	105,737,094 (42.69%)	247,571,640 (99.96%)	243,344,660 (98.93%)	1,832,018 (0.74%)	1,514,886 (0.61%)	65755218	83216925	14284.5	4151.58	18436.1	0.6909	0.2008	0.8917	217.24	49.89	65538225	0.9967	80562305	0.9681	0.9954	0.9937	0.9844	0.7981	0.848	0.6818	0.4425	0.1297
CRC140_N1	266,034,143 (100%)	110,250,750 (41.44%)	265,842,769 (99.93%)	262,364,780 (99.15%)	1,230,520 (0.46%)	951,657 (0.36%)	65755218	83216925	15214.1	4183.35	19397.5	0.6882	0.1892	0.8774	231.38	50.27	65663160	0.9986	80387549	0.966	0.9975	0.9958	0.987	0.8223	0.833	0.6613	0.4317	0.1331
CRC140_T1	270,451,067 (100%)	113,674,725 (42.03%)	270,337,238 (99.96%)	265,938,390 (98.98%)	1,958,850 (0.72%)	1,599,635 (0.59%)	65755218	83216925	15235.8	4707.81	19943.6	0.6714	0.2075	0.8789	231.7	56.57	65663160	0.9986	82026922	0.9857	0.9976	0.9961	0.9881	0.8307	0.9061	0.7478	0.4903	0.1519
CRC141_N1	260,396,616 (100%)	103,154,482 (39.61%)	260,280,717 (99.96%)	255,535,346 (98.94%)	1,832,262 (0.70%)	1,508,967 (0.58%)	65755218	83216925	15363.2	4131.91	19495.1	0.6914	0.1859	0.8773	233.64	49.65	65531650	0.9966	79430554	0.9545	0.9949	0.993	0.9844	0.8157	0.811	0.6436	0.421	0.1314
CRC141_T1	262,066,815 (100%)	105,513,288 (40.26%)	261,947,551 (99.95%)	257,583,560 (98.95%)	1,600,144 (0.61%)	1,302,952 (0.50%)	65755218	83216925	15321	4126.9	19447.9	0.692	0.1864	0.8784	233	49.59	65538225	0.9967	79896569	0.9601	0.9949	0.993	0.9845	0.8195	0.8202	0.6488	0.4233	0.1308
CRC142_N1	245,779,507 (100%)	93,639,061 (38.10%)	245,680,904 (99.96%)	241,573,072 (98.97%)	1,594,414 (0.65%)	1,295,568 (0.53%)	65755218	83216925	14735.2	4153.53	18888.7	0.6795	0.1915	0.871	224.09	49.91	65656585	0.9985	80662165	0.9693	0.9975	0.9958	0.9862	0.8058	0.8436	0.6713	0.4341	0.1301
CRC142_T1	271,660,070 (100%)	110,012,865 (40.50%)	271,535,486 (99.95%)	266,346,034 (98.76%)	2,519,954 (0.93%)	2,095,083 (0.77%)	65755218	83216925	15452.6	4992.89	20445.5	0.6584	0.2127	0.8711	235	60	65663160	0.9986	82459650	0.9909	0.9977	0.9962	0.9881	0.8334	0.9344	0.7886	0.518	0.1627
CRC143_N1	254,339,221 (100%)	100,901,311 (39.67%)	254,220,795 (99.95%)	251,396,728 (99.35%)	769,744 (0.30%)	536,132 (0.21%)	65755218	83216925	14789.9	3947.38	18737.3	0.685	0.1828	0.8678	224.92	47.43	65505348	0.9962	79014470	0.9495	0.9952	0.9936	0.9852	0.8165	0.7979	0.6297	0.4118	0.1244
CRC143_T1	246,904,522 (100%)	95,817,143 (38.81%)	246,786,081 (99.95%)	243,921,458 (99.31%)	959,368 (0.39%)	721,913 (0.29%)	65755218	83216925	14540.1	3854.52	18394.6	0.6861	0.1819	0.868	221.12	46.32	65518499	0.9964	79147617	0.9511	0.9952	0.9935	0.9839	0.8016	0.8003	0.6294	0.407	0.1201
CRC145_N1	231,655,410 (100%)	89,223,576 (38.52%)	231,519,603 (99.94%)	229,208,230 (99.38%)	677,288 (0.29%)	495,085 (0.21%)	65755218	83216925	12967.4	3012.78	15980.2	0.6984	0.1623	0.8607	197.21	36.2	65505348	0.9962	74395930	0.894	0.9948	0.9927	0.9795	0.7351	0.6934	0.5314	0.3266	0.0832
CRC145_T1	260,332,213 (100%)	99,972,240 (38.40%)	260,188,871 (99.94%)	256,647,548 (99.09%)	961,002 (0.37%)	727,810 (0.28%)	65755218	83216925	14899.6	3649	18548.6	0.6933	0.1698	0.8631	226.59	43.85	65518499	0.9964	77807824	0.935	0.9951	0.9934	0.9841	0.8038	0.7573	0.5842	0.3741	0.1114
CRC146_N1	279,374,583 (100%)	134,360,259 (48.09%)	279,226,287 (99.95%)	275,442,622 (99.06%)	838,134 (0.30%)	591,825 (0.21%)	65755218	83216925	13487.4	3289.09	16776.5	0.6941	0.1693	0.8634	205.12	39.52	65636858	0.9982	77350131	0.9295	0.9969	0.9949	0.9827	0.7575	0.7397	0.5657	0.3523	0.0944
CRC146_T1	286,039,149 (100%)	132,500,007 (46.32%)	285,888,157 (99.95%)	282,370,602 (99.28%)	1,129,808 (0.39%)	860,403 (0.30%)	65755218	83216925	14686.8	3822.89	18509.7	0.6883	0.1792	0.8675	223.36	45.94	65636858	0.9982	78848036	0.9475	0.9971	0.9953	0.9852	0.7908	0.79	0.6192	0.397	0.1176
CRC147_N1	239,440,215 (100%)	105,366,118 (44.01%)	239,323,841 (99.95%)	235,388,392 (99.04%)	1,636,826 (0.68%)	1,368,477 (0.57%)	65755218	83216925	12812.2	3529.83	16342	0.6773	0.1866	0.8639	194.85	42.42	65538225	0.9967	79247477	0.9523	0.9953	0.9932	0.9797	0.7265	0.8	0.6244	0.3878	0.0995
CRC147_T1	235,875,156 (100%)	105,209,050 (44.60%)	235,749,524 (99.95%)	233,525,782 (99.47%)	659,290 (0.28%)	494,002 (0.21%)	65755218	83216925	11880.1	2749.04	14629.2	0.6983	0.1616	0.8599	180.67	33.03	65525074	0.9965	72307186	0.8689	0.9949	0.9925	0.975	0.676	0.6654	0.5092	0.3046	0.0723
CRC148_N1	320,071,351 (100%)	142,674,455 (44.58%)	319,790,810 (99.91%)	315,582,126 (99.16%)	838,694 (0.26%)	554,671 (0.17%)	65755218	83216925	17190	4500.15	21690.2	0.6917	0.1811	0.8728	261.42	54.08	65663160	0.9986	79405589	0.9542	0.9976	0.9961	0.9873	0.8241	0.8103	0.6432	0.4242	0.149
CRC148_T1	273,044,888 (100%)	116,160,116 (42.54%)	272,910,418 (99.95%)	268,802,390 (99.12%)	1,606,738 (0.59%)	1,322,624 (0.48%)	65755218	83216925	14959.5	4002	18961.5	0.6833	0.1828	0.8661	227.5	48.09	65656585	0.9985	79946499	0.9607	0.9975	0.9957	0.9859	0.8066	0.8197	0.6453	0.4153	0.1251
CRC14_N1	259,332,496 (100%)	140,977,442 (54.36%)	259,213,369 (99.95%)	254,182,284 (98.74%)	2,350,264 (0.91%)	1,967,035 (0.76%)	65755218	83216925	11641.7	3504.2	15145.9	0.6725	0.2024	0.8749	177.05	42.11	65643434	0.9983	80612235	0.9687	0.9971	0.9949	0.9768	0.6637	0.8408	0.6637	0.4012	0.0931
CRC14_T1	216,525,070 (100%)	90,597,725 (41.84%)	216,419,269 (99.95%)	213,622,078 (99.24%)	1,066,928 (0.49%)	851,681 (0.39%)	65755218	83216925	11776.3	2974.73	14751	0.6782	0.1713	0.8495	179.09	35.75	65636858	0.9982	77741251	0.9342	0.9969	0.9945	0.9754	0.6744	0.752	0.571	0.3388	0.0782
CRC150_N1	285,617,863 (100%)	118,415,095 (41.46%)	285,457,680 (99.94%)	277,116,094 (98.20%)	4,092,096 (1.43%)	3,498,165 (1.22%)	65755218	83216925	15865.1	4708.08	20573.2	0.6657	0.1975	0.8632	241.28	56.58	65663160	0.9986	81735663	0.9822	0.9976	0.9959	0.9875	0.8367	0.891	0.7266	0.477	0.1533
CRC150_T1	274,102,860 (100%)	118,355,498 (43.18%)	273,939,171 (99.94%)	270,771,588 (99.29%)	977,346 (0.36%)	763,404 (0.28%)	65755218	83216925	14891	3897.74	18788.7	0.6877	0.18	0.8677	226.46	46.84	65656585	0.9985	78972861	0.949	0.9973	0.9955	0.9852	0.7972	0.7939	0.623	0.4017	0.1223
CRC151_N1	238,149,783 (100%)	98,129,545 (41.20%)	238,036,204 (99.95%)	235,134,628 (99.25%)	860,228 (0.36%)	671,602 (0.28%)	65755218	83216925	13531.7	3391.81	16923.5	0.7021	0.176	0.8781	205.79	40.76	65531650	0.9966	77025585	0.9256	0.9951	0.9931	0.9823	0.7692	0.7452	0.5801	0.3671	0.0989
CRC151_T1	260,116,719 (100%)	110,127,035 (42.34%)	259,989,331 (99.95%)	254,945,074 (98.83%)	2,290,218 (0.88%)	1,940,584 (0.75%)	65755218	83216925	14584.6	4250.42	18835	0.6801	0.1982	0.8783	221.8	51.08	65525074	0.9965	80961746	0.9729	0.9954	0.9937	0.985	0.8077	0.8618	0.6924	0.4479	0.1319
CRC152_N1	306,591,693 (100%)	143,699,525 (46.87%)	306,424,890 (99.95%)	302,889,854 (99.32%)	1,169,686 (0.38%)	927,321 (0.30%)	65755218	83216925	15743.1	4079.58	19822.7	0.6953	0.1802	0.8755	239.42	49.02	65663160	0.9986	78906288	0.9482	0.9976	0.996	0.9875	0.8285	0.7923	0.6264	0.412	0.1303
CRC152_T1	303,005,419 (100%)	136,211,542 (44.95%)	302,843,086 (99.95%)	299,311,280 (99.30%)	1,171,698 (0.39%)	915,173 (0.30%)	65755218	83216925	16044	4178.65	20222.6	0.695	0.181	0.876	244	50.21	65663160	0.9986	79480485	0.9551	0.9976	0.9962	0.9885	0.8376	0.8063	0.6376	0.4198	0.1352
CRC153_N1	278,469,613 (100%)	120,250,316 (43.18%)	278,248,765 (99.92%)	274,601,004 (99.17%)	1,288,138 (0.46%)	1,013,720 (0.36%)	65755218	83216925	15521.6	4277.41	19799	0.6896	0.19	0.8796	236.05	51.4	65650009	0.9984	80312654	0.9651	0.9974	0.9958	0.9877	0.829	0.8333	0.6652	0.4375	0.1375
CRC153_T1	255,605,896 (100%)	114,116,516 (44.65%)	255,486,451 (99.95%)	252,463,750 (99.32%)	1,054,234 (0.41%)	815,601 (0.32%)	65755218	83216925	13915.9	3796.4	17712.3	0.6942	0.1894	0.8836	211.63	45.62	65650009	0.9984	79572023	0.9562	0.9973	0.9955	0.9845	0.7678	0.8106	0.6389	0.4049	0.115
CRC154_N1	283,733,933 (100%)	131,795,350 (46.45%)	283,573,998 (99.94%)	279,755,782 (99.16%)	1,289,296 (0.45%)	1,032,532 (0.36%)	65755218	83216925	14849.3	3930.43	18779.7	0.6972	0.1845	0.8817	225.83	47.23	65564527	0.9971	79422233	0.9544	0.9956	0.9938	0.9857	0.817	0.8049	0.6342	0.4111	0.1217
CRC154_T1	264,299,944 (100%)	118,925,482 (45.00%)	264,150,970 (99.94%)	261,034,970 (99.30%)	1,053,122 (0.40%)	817,835 (0.31%)	65755218	83216925	14325.8	3934.5	18260.3	0.6941	0.1906	0.8847	217.87	47.28	65564527	0.9971	79796709	0.9589	0.9955	0.9938	0.9851	0.8041	0.8202	0.6504	0.4197	0.1213
CRC155_N1	229,821,031 (100%)	98,681,898 (42.94%)	229,712,569 (99.95%)	226,999,428 (99.31%)	874,676 (0.38%)	672,685 (0.29%)	65755218	83216925	12953.9	3469.51	16423.5	0.6986	0.1871	0.8857	197	41.69	65511923	0.9963	78773141	0.9466	0.9948	0.9929	0.9819	0.7525	0.7885	0.6163	0.3854	0.0985
CRC155_T1	238,317,876 (100%)	104,751,268 (43.95%)	238,192,552 (99.95%)	235,243,312 (99.27%)	998,830 (0.42%)	787,354 (0.33%)	65755218	83216925	13120.1	3428.22	16548.3	0.7003	0.183	0.8833	199.53	41.2	65505348	0.9962	77916006	0.9363	0.9947	0.9928	0.9808	0.7407	0.7677	0.5987	0.3741	0.0981
CRC156_N1	239,230,785 (100%)	145,021,727 (60.62%)	239,132,995 (99.96%)	233,961,826 (98.03%)	3,938,366 (1.65%)	3,292,246 (1.38%)	65755218	83216925	8984	2839.45	11823.5	0.6407	0.2025	0.8432	136.63	34.12	65472470	0.9957	80071325	0.9622	0.9941	0.9909	0.9504	0.4153	0.8272	0.6374	0.3304	0.0516
CRC156_T1	282,613,412 (100%)	155,540,680 (55.04%)	282,484,369 (99.95%)	277,455,896 (98.45%)	3,639,578 (1.29%)	2,967,613 (1.05%)	65755218	83216925	12220.9	3706.19	15927.1	0.6491	0.1969	0.846	185.85	44.54	65472470	0.9957	80229437	0.9641	0.9945	0.9921	0.9744	0.6408	0.8437	0.6743	0.4056	0.0911
CRC157_N1	243,912,460 (100%)	145,719,697 (59.74%)	243,808,960 (99.96%)	239,089,494 (98.25%)	3,531,734 (1.45%)	2,913,095 (1.19%)	65755218	83216925	9415.01	2934.67	12349.7	0.6443	0.2008	0.8451	143.18	35.27	65492197	0.996	79771744	0.9586	0.9946	0.9912	0.9489	0.4555	0.8218	0.6353	0.3365	0.0573
CRC157_T1	279,985,227 (100%)	152,123,074 (54.33%)	279,812,261 (99.94%)	274,345,648 (98.28%)	3,981,738 (1.42%)	3,232,490 (1.15%)	65755218	83216925	12305.9	3702.95	16008.9	0.6502	0.1956	0.8458	187.15	44.5	65505348	0.9962	80071325	0.9622	0.9949	0.9925	0.974	0.647	0.8388	0.6698	0.404	0.0934
CRC158_N1	246,222,649 (100%)	150,271,490 (61.03%)	246,123,222 (99.96%)	241,805,704 (98.45%)	3,111,998 (1.26%)	2,539,997 (1.03%)	65755218	83216925	9216.68	2794.06	12010.7	0.6469	0.1961	0.843	140.17	33.58	65505348	0.9962	79006148	0.9494	0.9946	0.9911	0.948	0.4467	0.798	0.6105	0.3203	0.0542
CRC158_T1	265,246,653 (100%)	148,629,301 (56.03%)	265,128,124 (99.96%)	260,741,370 (98.58%)	3,058,174 (1.15%)	2,476,379 (0.93%)	65755218	83216925	11265.1	3389.75	14654.9	0.652	0.1962	0.8482	171.32	40.73	65511923	0.9963	79788387	0.9588	0.995	0.9924	0.9654	0.5733	0.8275	0.6523	0.3753	0.0804
CRC159_N1	261,084,145 (100%)	160,931,284 (61.64%)	260,975,052 (99.96%)	256,958,592 (98.63%)	2,853,178 (1.09%)	2,330,553 (0.89%)	65755218	83216925	9616.74	3040.98	12657.7	0.6451	0.204	0.8491	146.25	36.54	65505348	0.9962	80112933	0.9627	0.9948	0.9918	0.9575	0.4699	0.8323	0.6487	0.3498	0.0596
CRC159_T1	296,339,635 (100%)	157,670,024 (53.21%)	296,209,776 (99.96%)	290,601,702 (98.32%)	4,172,844 (1.41%)	3,442,207 (1.16%)	65755218	83216925	13359.8	4124.02	17483.8	0.649	0.2003	0.8493	203.17	49.56	65511923	0.9963	80670487	0.9694	0.9953	0.9935	0.9804	0.709	0.8614	0.7003	0.439	0.1115
CRC15_N1	203,295,791 (100%)	100,162,294 (49.27%)	203,207,684 (99.96%)	199,210,668 (98.77%)	1,806,164 (0.89%)	1,502,246 (0.74%)	65755218	83216925	10138.9	2883.87	13022.7	0.6775	0.1927	0.8702	154.19	34.65	65485621	0.9959	78490203	0.9432	0.9944	0.9917	0.9677	0.5792	0.778	0.5977	0.343	0.0675
CRC15_T1	251,711,628 (100%)	126,255,727 (50.16%)	251,588,128 (99.95%)	246,402,176 (98.70%)	2,352,938 (0.93%)	1,996,713 (0.79%)	65755218	83216925	12333.7	3622.53	15956.2	0.6752	0.1983	0.8735	187.57	43.53	65485621	0.9959	79929856	0.9605	0.9948	0.9929	0.9786	0.7014	0.8255	0.6526	0.4042	0.1021
CRC160_N1	176,955,186 (100%)	94,495,999 (53.40%)	176,876,460 (99.96%)	173,726,894 (98.43%)	2,258,700 (1.28%)	1,823,137 (1.03%)	65755218	83216925	7927.98	2455.6	10383.6	0.6465	0.2002	0.8467	120.57	29.51	65479046	0.9958	78981183	0.9491	0.994	0.9896	0.9324	0.3444	0.7903	0.5935	0.2875	0.0407
CRC160_T1	243,118,286 (100%)	129,699,262 (53.35%)	243,007,799 (99.95%)	238,475,290 (98.36%)	3,290,056 (1.35%)	2,697,297 (1.11%)	65755218	83216925	10915.8	3245.86	14161.6	0.6506	0.1935	0.8441	166.01	39	65485621	0.9959	79388946	0.954	0.9946	0.992	0.9682	0.5666	0.8129	0.6361	0.3647	0.0719
CRC161_N1	255,823,669 (100%)	156,044,378 (61.00%)	255,726,911 (99.96%)	251,757,248 (98.64%)	2,791,312 (1.09%)	2,248,720 (0.88%)	65755218	83216925	9608.46	2982.32	12590.8	0.6477	0.201	0.8487	146.12	35.84	65630283	0.9981	79871604	0.9598	0.9966	0.9931	0.9523	0.4639	0.821	0.6351	0.3392	0.0586
CRC161_T1	247,665,267 (100%)	126,575,825 (51.11%)	247,552,469 (99.95%)	243,278,926 (98.48%)	3,061,350 (1.24%)	2,520,525 (1.02%)	65755218	83216925	11682.6	3600.17	15282.8	0.6497	0.2002	0.8499	177.67	43.26	65623707	0.998	80329297	0.9653	0.9967	0.9937	0.9686	0.6134	0.8421	0.6713	0.3987	0.0916
CRC162_N1	299,767,004 (100%)	194,284,510 (64.81%)	299,630,963 (99.95%)	293,933,346 (98.29%)	4,277,658 (1.43%)	3,519,240 (1.17%)	65755218	83216925	10108.1	3126.96	13235.1	0.6447	0.1995	0.8442	153.72	37.58	65650009	0.9984	79954821	0.9608	0.9971	0.9938	0.9577	0.4972	0.8244	0.642	0.352	0.0641
CRC162_T1	152,711,396 (100%)	60,551,154 (39.65%)	152,639,740 (99.95%)	147,637,668 (97.02%)	3,999,694 (2.62%)	3,415,660 (2.24%)	65755218	83216925	8916.88	2575.71	11492.6	0.6548	0.1891	0.8439	135.61	30.95	65636858	0.9982	78315448	0.9411	0.9966	0.9924	0.9442	0.4232	0.7724	0.5841	0.302	0.0495
CRC163_N1	270,234,037 (100%)	164,137,549 (60.74%)	270,128,959 (99.96%)	264,385,598 (98.05%)	4,408,528 (1.63%)	3,718,961 (1.38%)	65755218	83216925	10144.1	3231.1	13375.2	0.6424	0.2046	0.847	154.27	38.83	65511923	0.9963	80670487	0.9694	0.9951	0.9923	0.9626	0.5004	0.8516	0.6708	0.3705	0.0659
CRC163_T1	302,245,026 (100%)	160,258,095 (53.02%)	302,104,387 (99.95%)	295,277,188 (97.99%)	5,222,936 (1.73%)	4,323,229 (1.43%)	65755218	83216925	13654.7	4058.42	17713.1	0.6508	0.1934	0.8442	207.66	48.77	65518499	0.9964	79996430	0.9613	0.9953	0.993	0.9765	0.701	0.8401	0.6766	0.4225	0.114
CRC164_N1	199,009,659 (100%)	110,200,119 (55.37%)	198,930,312 (99.96%)	196,394,756 (98.92%)	1,610,692 (0.81%)	1,247,480 (0.63%)	65755218	83216925	8648.18	2629.37	11277.5	0.6557	0.1994	0.8551	131.52	31.6	65643434	0.9983	79272442	0.9526	0.9966	0.9912	0.9251	0.3866	0.7982	0.6006	0.2964	0.0474
CRC164_T1	263,348,206 (100%)	134,498,483 (51.07%)	263,209,934 (99.95%)	257,374,868 (98.01%)	4,437,110 (1.68%)	3,650,341 (1.39%)	65755218	83216925	12384.7	3751.02	16135.7	0.6494	0.1967	0.8461	188.35	45.08	65663160	0.9986	80320976	0.9652	0.9974	0.9951	0.9754	0.6496	0.8418	0.6721	0.4053	0.0946
CRC165_N1	226,304,971 (100%)	130,105,650 (57.49%)	226,209,275 (99.96%)	222,869,202 (98.70%)	2,306,728 (1.02%)	1,850,981 (0.82%)	65755218	83216925	9302.83	2901.14	12204	0.6496	0.2026	0.8522	141.48	34.86	65623707	0.998	79954821	0.9608	0.9965	0.9928	0.9486	0.4442	0.8233	0.6358	0.3348	0.056
CRC165_T1	225,835,833 (100%)	106,979,954 (47.37%)	225,738,156 (99.96%)	220,837,932 (98.05%)	3,684,832 (1.63%)	3,030,815 (1.34%)	65755218	83216925	11406.3	3581.3	14987.6	0.6463	0.2029	0.8492	173.47	43.04	65623707	0.998	80845242	0.9715	0.9969	0.9944	0.9732	0.6147	0.8576	0.6858	0.4052	0.0859
CRC167_N1	237,529,757 (100%)	139,890,689 (58.89%)	237,432,280 (99.96%)	233,520,000 (98.55%)	2,783,778 (1.17%)	2,247,766 (0.95%)	65755218	83216925	9412.83	2894.6	12307.4	0.6488	0.1995	0.8483	143.15	34.78	65663160	0.9986	79680205	0.9575	0.9972	0.9938	0.9511	0.4551	0.8137	0.6265	0.3316	0.0567
CRC167_T1	265,484,842 (100%)	143,482,921 (54.05%)	265,362,264 (99.95%)	260,296,064 (98.32%)	3,714,142 (1.40%)	3,015,751 (1.14%)	65755218	83216925	11732.4	3588.14	15320.5	0.6487	0.1984	0.8471	178.42	43.12	65669736	0.9987	80337619	0.9654	0.9975	0.9952	0.9745	0.6176	0.8409	0.6697	0.3977	0.0875
CRC168_N1	205,836,382 (100%)	112,600,386 (54.70%)	205,749,075 (99.96%)	201,558,364 (98.16%)	3,165,152 (1.54%)	2,612,509 (1.27%)	65755218	83216925	8985.5	2768.2	11753.7	0.6484	0.1998	0.8482	136.65	33.26	65636858	0.9982	79605310	0.9566	0.9967	0.9927	0.9438	0.4229	0.809	0.6177	0.3184	0.0517
CRC168_T1	233,511,998 (100%)	116,628,908 (49.95%)	233,434,994 (99.97%)	228,811,730 (98.26%)	3,411,554 (1.46%)	2,781,800 (1.19%)	65755218	83216925	11254	3432.05	14686.1	0.6489	0.1979	0.8468	171.15	41.24	65650009	0.9984	80179507	0.9635	0.9972	0.9946	0.9685	0.5889	0.835	0.6599	0.3828	0.0802
CRC169_N1	197,325,393 (100%)	110,655,096 (56.08%)	197,252,190 (99.96%)	194,700,394 (98.88%)	1,682,566 (0.85%)	1,334,437 (0.68%)	65755218	83216925	8352.63	2640.09	10992.7	0.6474	0.2046	0.852	127.03	31.73	65656585	0.9985	79846639	0.9595	0.9968	0.9926	0.9367	0.3726	0.8142	0.6182	0.3068	0.046
CRC169_T1	253,234,260 (100%)	131,052,281 (51.75%)	253,142,882 (99.96%)	248,793,258 (98.53%)	3,111,648 (1.23%)	2,482,019 (0.98%)	65755218	83216925	11759.5	3537.98	15297.5	0.6506	0.1957	0.8463	178.84	42.52	65663160	0.9986	79788387	0.9588	0.9974	0.995	0.9725	0.6253	0.8253	0.6541	0.3882	0.0868
CRC16_N1	182,101,240 (100%)	72,828,933 (39.99%)	182,015,332 (99.95%)	179,247,384 (99.07%)	1,144,806 (0.63%)	924,510 (0.51%)	65755218	83216925	10463.8	2856.53	13320.4	0.6725	0.1836	0.8561	159.13	34.33	65636858	0.9982	78839714	0.9474	0.9969	0.9941	0.9693	0.6055	0.7795	0.593	0.3399	0.0692
CRC16_T1	222,679,350 (100%)	94,499,158 (42.44%)	222,566,399 (99.95%)	219,252,876 (99.09%)	1,381,836 (0.62%)	1,110,500 (0.50%)	65755218	83216925	12370	3463.37	15833.3	0.6732	0.1885	0.8617	188.12	41.62	65650009	0.9984	79913213	0.9603	0.9972	0.9952	0.9817	0.7295	0.8153	0.6363	0.3926	0.0969
CRC170_N1	252,732,151 (100%)	152,096,924 (60.18%)	252,620,952 (99.96%)	246,475,120 (97.76%)	4,883,798 (1.93%)	4,152,355 (1.64%)	65755218	83216925	9665.76	2989.29	12655	0.6467	0.2	0.8467	147	35.92	65498772	0.9961	79971464	0.961	0.9948	0.9917	0.9556	0.4684	0.8257	0.6395	0.3424	0.0589
CRC170_T1	304,672,804 (100%)	172,116,618 (56.49%)	304,576,563 (99.97%)	298,528,926 (98.27%)	4,425,788 (1.45%)	3,672,223 (1.21%)	65755218	83216925	12725	3996.24	16721.2	0.6465	0.203	0.8495	193.52	48.02	65505348	0.9962	80886851	0.972	0.9952	0.9934	0.9784	0.6745	0.8677	0.7044	0.433	0.1031
CRC171_N1	215,231,427 (100%)	119,429,987 (55.49%)	215,138,531 (99.96%)	209,887,886 (97.77%)	4,113,848 (1.91%)	3,449,801 (1.60%)	65755218	83216925	9172.64	2835.54	12008.2	0.644	0.1991	0.8431	139.5	34.07	65479046	0.9958	79613632	0.9567	0.9942	0.9905	0.9503	0.4522	0.815	0.6275	0.3316	0.0551
CRC171_T1	242,162,732 (100%)	127,565,510 (52.68%)	242,055,328 (99.96%)	236,277,294 (97.89%)	4,295,734 (1.77%)	3,559,738 (1.47%)	65755218	83216925	10567.7	3198.32	13766	0.6232	0.1886	0.8118	160.71	38.43	65492197	0.996	80196150	0.9637	0.9947	0.992	0.9642	0.553	0.8337	0.6498	0.3647	0.0712
CRC172_N1	266,946,261 (100%)	164,666,263 (61.69%)	266,835,637 (99.96%)	262,343,382 (98.49%)	3,212,656 (1.20%)	2,623,322 (0.98%)	65755218	83216925	9764.93	3163.09	12928	0.6411	0.2077	0.8488	148.5	38.01	65650009	0.9984	80853564	0.9716	0.9971	0.9939	0.9565	0.4694	0.8532	0.6692	0.361	0.0624
CRC172_T1	323,332,486 (100%)	188,488,265 (58.30%)	323,208,578 (99.96%)	315,506,160 (97.87%)	5,876,080 (1.82%)	4,872,210 (1.51%)	65755218	83216925	12973.7	3965.52	16939.2	0.6491	0.1984	0.8475	197.3	47.65	65650009	0.9984	80828599	0.9713	0.9974	0.9952	0.9771	0.6646	0.8592	0.6926	0.4217	0.1019
CRC173_N1	204,353,930 (100%)	109,913,423 (53.79%)	204,269,772 (99.96%)	200,999,958 (98.58%)	2,342,992 (1.15%)	1,914,644 (0.94%)	65755218	83216925	9096.58	2780.82	11877.4	0.6482	0.1981	0.8463	138.34	33.42	65630283	0.9981	79480485	0.9551	0.9966	0.9923	0.9408	0.4328	0.8063	0.6151	0.3179	0.0536
CRC173_T1	265,604,141 (100%)	137,209,599 (51.66%)	265,492,333 (99.96%)	259,780,114 (98.15%)	4,145,162 (1.56%)	3,361,737 (1.27%)	65755218	83216925	11818.9	3387.17	15206.1	0.6264	0.1795	0.8059	179.74	40.7	65643434	0.9983	79422233	0.9544	0.9971	0.9941	0.9675	0.6124	0.8086	0.6281	0.366	0.0825
CRC174_N1	210,918,050 (100%)	117,134,602 (55.54%)	210,828,512 (99.96%)	207,260,260 (98.49%)	2,555,140 (1.21%)	2,073,597 (0.98%)	65755218	83216925	8979.59	2825.45	11805	0.6431	0.2024	0.8455	136.56	33.95	65669736	0.9987	80029716	0.9617	0.9972	0.993	0.9437	0.4233	0.8224	0.6311	0.326	0.0529
CRC174_T1	261,880,710 (100%)	137,966,481 (52.68%)	261,782,299 (99.96%)	257,102,994 (98.49%)	3,237,520 (1.24%)	2,570,341 (0.98%)	65755218	83216925	11416.1	3430.51	14846.6	0.6246	0.1877	0.8123	173.62	41.22	65682887	0.9989	80545661	0.9679	0.9978	0.9953	0.9694	0.5885	0.8416	0.6601	0.3791	0.08
CRC175_N1	224,264,104 (100%)	127,501,026 (56.85%)	224,173,464 (99.96%)	220,354,936 (98.46%)	2,812,308 (1.25%)	2,329,477 (1.04%)	65755218	83216925	9370.53	2957.84	12328.4	0.6501	0.2052	0.8553	142.51	35.54	65479046	0.9958	80129577	0.9629	0.9943	0.9911	0.9535	0.4521	0.8338	0.6486	0.3454	0.0571
CRC175_T1	308,036,464 (100%)	206,642,027 (67.08%)	307,916,624 (99.96%)	300,913,914 (98.00%)	5,197,400 (1.69%)	4,273,460 (1.39%)	65755218	83216925	9570.4	2889.36	12459.8	0.6412	0.1936	0.8348	145.55	34.72	65492197	0.996	79064400	0.9501	0.9945	0.9911	0.9477	0.4423	0.7976	0.6078	0.3168	0.0558
CRC176_N1	220,662,849 (100%)	126,928,492 (57.52%)	220,562,921 (99.95%)	216,929,554 (98.53%)	2,609,146 (1.18%)	2,127,129 (0.96%)	65755218	83216925	8959.69	2843.88	11803.6	0.642	0.2038	0.8458	136.26	34.17	65472470	0.9957	79871604	0.9598	0.9941	0.9904	0.9464	0.4261	0.8232	0.6339	0.3297	0.053
CRC176_T1	240,313,853 (100%)	123,535,335 (51.41%)	240,215,435 (99.96%)	235,830,650 (98.46%)	2,971,402 (1.24%)	2,347,530 (0.98%)	65755218	83216925	10718.7	3312.65	14031.4	0.6207	0.1918	0.8125	163.01	39.81	65485621	0.9959	80487409	0.9672	0.9945	0.9918	0.9642	0.5481	0.8439	0.6597	0.371	0.0733
CRC177_N1	217,840,900 (100%)	123,828,043 (56.84%)	217,749,903 (99.96%)	213,510,636 (98.23%)	3,243,832 (1.49%)	2,689,389 (1.23%)	65755218	83216925	9087.39	2849.2	11936.6	0.6491	0.2035	0.8526	138.2	34.24	65663160	0.9986	79738457	0.9582	0.9971	0.9931	0.9475	0.4388	0.8166	0.6293	0.3307	0.0544
CRC177_T1	213,630,805 (100%)	142,133,546 (66.53%)	213,540,127 (99.96%)	209,260,382 (98.24%)	3,091,994 (1.45%)	2,507,031 (1.17%)	65755218	83216925	6831.51	2043.82	8875.33	0.6456	0.1931	0.8387	103.89	24.56	65650009	0.9984	77416705	0.9303	0.9963	0.9891	0.8837	0.2388	0.7414	0.5317	0.2235	0.0296
CRC179_N1	140,064,266 (100%)	62,356,963 (44.52%)	139,998,087 (99.95%)	137,663,028 (98.52%)	1,657,788 (1.18%)	1,349,175 (0.96%)	65755218	83216925	7318.14	2246.66	9564.8	0.6325	0.1942	0.8267	111.29	27	65498772	0.9961	78848036	0.9475	0.9942	0.9888	0.9152	0.3037	0.7833	0.578	0.2654	0.0354
CRC179_T1	256,210,824 (100%)	129,783,920 (50.66%)	256,068,296 (99.94%)	250,380,924 (98.04%)	4,158,110 (1.62%)	3,359,391 (1.31%)	65755218	83216925	11852.1	3564.99	15417.1	0.6328	0.1903	0.8231	180.25	42.84	65525074	0.9965	80337619	0.9654	0.9951	0.9923	0.9666	0.5926	0.8442	0.668	0.3883	0.087
CRC180_N1	215,634,715 (100%)	123,633,921 (57.33%)	215,539,156 (99.96%)	211,436,858 (98.25%)	3,138,482 (1.46%)	2,628,242 (1.22%)	65755218	83216925	8910.91	2775.6	11686.5	0.6506	0.2027	0.8533	135.52	33.35	65636858	0.9982	79671883	0.9574	0.9967	0.9928	0.9441	0.4244	0.8132	0.6232	0.3224	0.0523
CRC180_T1	305,277,852 (100%)	213,842,232 (70.05%)	305,131,324 (99.95%)	298,430,584 (98.05%)	4,968,332 (1.63%)	4,073,329 (1.33%)	65755218	83216925	8664.14	2596.43	11260.6	0.6408	0.192	0.8328	131.76	31.2	65636858	0.9982	78706567	0.9458	0.9967	0.9925	0.9367	0.3745	0.7831	0.5893	0.2919	0.0452
CRC181_N1	133,151,794 (100%)	58,377,494 (43.84%)	133,085,379 (99.95%)	130,912,506 (98.60%)	1,492,144 (1.12%)	1,177,357 (0.88%)	65755218	83216925	7052.53	2083.73	9136.26	0.6358	0.1878	0.8236	107.25	25.04	65656585	0.9985	77724607	0.934	0.9963	0.9887	0.8952	0.2875	0.7489	0.5415	0.2406	0.032
CRC181_T1	225,491,070 (100%)	116,838,155 (51.81%)	225,396,224 (99.96%)	220,693,570 (98.20%)	3,452,292 (1.53%)	2,793,822 (1.24%)	65755218	83216925	10470.4	3051.76	13522.1	0.654	0.1906	0.8446	159.23	36.67	65676311	0.9988	78856358	0.9476	0.9975	0.9944	0.9615	0.5382	0.7954	0.616	0.3433	0.0678
CRC182_N1	165,316,962 (100%)	79,528,583 (48.11%)	165,237,345 (99.95%)	162,112,490 (98.32%)	2,296,652 (1.39%)	1,881,478 (1.14%)	65755218	83216925	8069.86	2381.86	10451.7	0.6345	0.1873	0.8218	122.73	28.62	65643434	0.9983	78531812	0.9437	0.9965	0.9909	0.9225	0.3583	0.7723	0.5711	0.2748	0.0409
CRC182_T1	218,636,869 (100%)	106,911,970 (48.90%)	218,541,068 (99.96%)	214,220,966 (98.31%)	3,075,592 (1.41%)	2,443,188 (1.12%)	65755218	83216925	10778.6	3216.48	13995.1	0.6528	0.1948	0.8476	163.92	38.65	65656585	0.9985	79821674	0.9592	0.9972	0.9943	0.9645	0.5588	0.822	0.6424	0.363	0.072
CRC183_N1	140,349,868 (100%)	65,136,781 (46.41%)	140,283,111 (99.95%)	137,939,768 (98.51%)	1,644,180 (1.17%)	1,324,082 (0.94%)	65755218	83216925	7035.15	2204.03	9239.18	0.6278	0.1967	0.8245	106.99	26.49	65630283	0.9981	79413911	0.9543	0.9962	0.9896	0.9037	0.276	0.7918	0.58	0.2583	0.0332
CRC183_T1	248,224,928 (100%)	133,556,117 (53.80%)	248,105,223 (99.95%)	242,712,062 (98.11%)	3,963,564 (1.60%)	3,176,896 (1.28%)	65755218	83216925	11039	3261.29	14300.3	0.6511	0.1924	0.8435	167.88	39.19	65650009	0.9984	79488806	0.9552	0.9971	0.994	0.9643	0.5708	0.8142	0.637	0.364	0.0753
CRC184_N1	326,617,735 (100%)	221,193,685 (67.72%)	326,474,957 (99.96%)	321,683,366 (98.70%)	3,263,948 (1.00%)	2,628,220 (0.80%)	65755218	83216925	10038	3213.71	13251.7	0.6399	0.2049	0.8448	152.66	38.62	65643434	0.9983	80745382	0.9703	0.9969	0.9938	0.957	0.4865	0.8495	0.6663	0.3627	0.0648
CRC184_T1	344,182,674 (100%)	203,195,629 (59.04%)	344,047,381 (99.96%)	337,930,952 (98.47%)	4,310,382 (1.25%)	3,485,891 (1.01%)	65755218	83216925	13483.7	4078.5	17562.2	0.6469	0.1957	0.8426	205.06	49.01	65650009	0.9984	80628878	0.9689	0.9974	0.9953	0.9783	0.6861	0.8535	0.6893	0.426	0.1111
CRC185_N1	262,970,354 (100%)	167,805,081 (63.81%)	262,863,981 (99.96%)	257,189,356 (98.03%)	4,365,404 (1.66%)	3,650,329 (1.39%)	65755218	83216925	9106.77	2859.37	11966.1	0.6432	0.2019	0.8451	138.5	34.36	65663160	0.9986	80121255	0.9628	0.9971	0.9934	0.945	0.4203	0.8246	0.6337	0.3274	0.0533
CRC185_T1	260,112,422 (100%)	135,494,027 (52.09%)	260,016,191 (99.96%)	254,603,132 (98.14%)	4,033,230 (1.55%)	3,334,665 (1.28%)	65755218	83216925	11981.4	3666.54	15647.9	0.6476	0.1982	0.8458	182.21	44.06	65669736	0.9987	80703773	0.9698	0.9975	0.9951	0.9727	0.6136	0.8528	0.6815	0.4027	0.0906
CRC187_N1	318,423,538 (100%)	215,391,079 (67.64%)	318,204,982 (99.93%)	312,369,996 (98.36%)	4,179,162 (1.31%)	3,419,671 (1.07%)	65755218	83216925	9735.12	2908.06	12643.2	0.6388	0.1908	0.8296	148.05	34.95	65643434	0.9983	79422233	0.9544	0.9967	0.9924	0.941	0.4575	0.8034	0.6117	0.3198	0.0579
CRC187_T1	276,160,053 (100%)	154,472,081 (55.94%)	276,001,504 (99.94%)	268,745,236 (97.62%)	5,570,764 (2.02%)	4,628,746 (1.68%)	65755218	83216925	11522.4	3441.59	14964	0.6397	0.1911	0.8308	175.23	41.36	65630283	0.9981	79755100	0.9584	0.9968	0.9936	0.9635	0.5892	0.8246	0.6497	0.3761	0.0842
CRC188_N1	258,587,600 (100%)	164,795,065 (63.73%)	258,489,590 (99.96%)	253,300,756 (98.17%)	3,942,360 (1.52%)	3,293,453 (1.27%)	65755218	83216925	8976.41	2827.85	11804.3	0.6433	0.2027	0.846	136.51	33.98	65669736	0.9987	80021395	0.9616	0.9973	0.9935	0.9456	0.4103	0.8207	0.6284	0.3226	0.0514
CRC188_T1	256,827,824 (100%)	135,421,214 (52.73%)	256,730,041 (99.96%)	252,670,158 (98.67%)	2,632,966 (1.03%)	2,025,630 (0.79%)	65755218	83216925	11619.4	3636.32	15255.7	0.6448	0.2018	0.8466	176.71	43.7	65676311	0.9988	80728738	0.9701	0.9977	0.9953	0.9725	0.6094	0.8536	0.6819	0.402	0.088
CRC18_N1	219,159,895 (100%)	96,143,170 (43.87%)	219,048,836 (99.95%)	215,359,368 (98.95%)	1,618,706 (0.74%)	1,339,248 (0.61%)	65755218	83216925	11763.8	3339.56	15103.4	0.6665	0.1892	0.8557	178.9	40.13	65676311	0.9988	80112933	0.9627	0.9976	0.9953	0.9776	0.6771	0.8193	0.6358	0.3816	0.0882
CRC18_T1	226,700,418 (100%)	88,508,587 (39.04%)	226,601,518 (99.96%)	223,183,154 (99.09%)	1,359,716 (0.60%)	1,096,334 (0.48%)	65755218	83216925	13329.9	3770.88	17100.8	0.6717	0.19	0.8617	202.72	45.31	65682887	0.9989	80537340	0.9678	0.9979	0.9961	0.9843	0.7616	0.837	0.6594	0.4137	0.1106
CRC190_N1	298,567,875 (100%)	200,982,128 (67.32%)	298,290,785 (99.91%)	293,534,490 (98.57%)	3,285,236 (1.10%)	2,635,828 (0.88%)	65755218	83216925	9195.72	2814.9	12010.6	0.6348	0.1943	0.8291	139.85	33.83	65669736	0.9987	79447198	0.9547	0.9972	0.993	0.9405	0.4248	0.8051	0.6136	0.3159	0.0536
CRC190_T1	236,681,833 (100%)	125,497,508 (53.02%)	236,577,250 (99.96%)	231,871,952 (98.25%)	3,423,102 (1.45%)	2,806,606 (1.19%)	65755218	83216925	10605.4	3198.89	13804.3	0.6447	0.1945	0.8392	161.29	38.44	65669736	0.9987	80013073	0.9615	0.9975	0.9947	0.9639	0.5505	0.8262	0.6456	0.3625	0.0716
CRC191_N1	344,304,542 (100%)	240,424,570 (69.83%)	344,057,110 (99.93%)	338,127,002 (98.45%)	4,282,206 (1.24%)	3,464,007 (1.01%)	65755218	83216925	9772.88	2987.22	12760.1	0.6341	0.1938	0.8279	148.63	35.9	65676311	0.9988	79580345	0.9563	0.9972	0.9936	0.9506	0.4562	0.8107	0.6229	0.3305	0.0576
CRC191_T1	229,745,160 (100%)	120,306,700 (52.37%)	229,630,400 (99.95%)	224,095,012 (97.87%)	4,184,242 (1.82%)	3,396,835 (1.48%)	65755218	83216925	10401.2	3120.46	13521.7	0.6427	0.1928	0.8355	158.18	37.5	65663160	0.9986	79463841	0.9549	0.9973	0.9942	0.9618	0.5386	0.8133	0.634	0.3553	0.0689
CRC192_N1	229,367,982 (100%)	135,786,159 (59.20%)	229,224,484 (99.94%)	223,489,598 (97.67%)	4,532,444 (1.98%)	3,830,278 (1.67%)	65755218	83216925	8930.98	2772.08	11703.1	0.6416	0.1991	0.8407	135.82	33.31	65630283	0.9981	79513771	0.9555	0.9964	0.9924	0.9422	0.4191	0.8088	0.6188	0.319	0.0521
CRC192_T1	311,762,921 (100%)	167,399,031 (53.69%)	311,611,417 (99.95%)	304,329,574 (97.89%)	5,489,506 (1.76%)	4,545,953 (1.46%)	65755218	83216925	13650.1	4276.37	17926.5	0.6373	0.1997	0.837	207.59	51.39	65636858	0.9982	81244683	0.9763	0.9972	0.9954	0.9816	0.7176	0.8773	0.718	0.4514	0.1174
CRC193_N1	229,773,960 (100%)	140,540,686 (61.16%)	229,623,529 (99.93%)	225,011,166 (98.18%)	3,447,920 (1.50%)	2,849,709 (1.24%)	65755218	83216925	8512.86	2620.29	11133.1	0.6424	0.1977	0.8401	129.46	31.49	65525074	0.9965	79222512	0.952	0.9944	0.9903	0.9376	0.3858	0.8	0.6058	0.3027	0.0465
CRC193_T1	264,711,299 (100%)	139,643,657 (52.75%)	264,580,811 (99.95%)	259,461,226 (98.29%)	3,758,954 (1.42%)	3,073,532 (1.16%)	65755218	83216925	11932.4	3633.14	15565.6	0.6437	0.196	0.8397	181.47	43.66	65492197	0.996	80262724	0.9645	0.9947	0.9925	0.9731	0.6275	0.8455	0.6763	0.4023	0.0891
CRC194_N1	220,435,677 (100%)	127,530,601 (57.85%)	220,284,967 (99.93%)	215,468,800 (97.99%)	3,707,882 (1.68%)	3,092,347 (1.40%)	65755218	83216925	8868.66	2763.38	11632	0.6417	0.1999	0.8416	134.87	33.21	65656585	0.9985	79605310	0.9566	0.9969	0.9931	0.9434	0.4183	0.8106	0.6207	0.3197	0.0517
CRC194_T1	277,280,640 (100%)	149,239,561 (53.82%)	277,140,429 (99.95%)	269,666,326 (97.54%)	5,893,360 (2.13%)	4,958,857 (1.79%)	65755218	83216925	12139.7	3710.42	15850.1	0.6402	0.1957	0.8359	184.62	44.59	65650009	0.9984	80637200	0.969	0.9973	0.9951	0.9758	0.6411	0.8518	0.6817	0.4079	0.0922
CRC195_N1	263,586,647 (100%)	164,529,898 (62.42%)	263,215,851 (99.86%)	257,836,420 (98.05%)	4,106,670 (1.56%)	3,420,919 (1.30%)	65755218	83216925	9412.41	2947.88	12360.3	0.6394	0.2002	0.8396	143.14	35.42	65669736	0.9987	80079646	0.9623	0.9972	0.9939	0.9535	0.443	0.8248	0.6367	0.3359	0.0556
CRC195_T1	236,663,542 (100%)	122,160,714 (51.62%)	236,556,301 (99.95%)	230,153,306 (97.53%)	5,051,268 (2.13%)	4,236,826 (1.79%)	65755218	83216925	10921.5	3389.91	14311.4	0.6423	0.1994	0.8417	166.09	40.74	65669736	0.9987	80279367	0.9647	0.9974	0.9944	0.9643	0.5606	0.8385	0.6622	0.3778	0.078
CRC196_N1	280,035,290 (100%)	175,099,749 (62.53%)	279,890,346 (99.95%)	275,782,690 (98.69%)	2,830,382 (1.01%)	2,282,115 (0.81%)	65755218	83216925	10078.9	3175.18	13254.1	0.6447	0.2031	0.8478	153.28	38.16	65511923	0.9963	80312654	0.9651	0.9949	0.992	0.9564	0.486	0.8409	0.6584	0.3579	0.0648
CRC196_T1	226,654,379 (100%)	106,878,215 (47.15%)	226,549,425 (99.95%)	220,890,586 (97.76%)	4,234,970 (1.87%)	3,489,158 (1.54%)	65755218	83216925	11508.7	3504.37	15013	0.6475	0.1972	0.8447	175.02	42.11	65511923	0.9963	80320976	0.9652	0.9949	0.9919	0.9676	0.5983	0.8459	0.672	0.3919	0.0831
CRC197_N1	266,102,425 (100%)	160,710,297 (60.39%)	265,965,204 (99.95%)	260,971,642 (98.32%)	3,740,312 (1.41%)	3,091,519 (1.16%)	65755218	83216925	10122	3029.39	13151.4	0.6474	0.1938	0.8412	153.93	36.4	65472470	0.9957	79222512	0.952	0.9942	0.9907	0.9523	0.5028	0.8061	0.6222	0.339	0.0644
CRC197_T1	245,437,519 (100%)	127,944,628 (52.13%)	245,332,213 (99.96%)	234,265,594 (95.75%)	9,365,992 (3.82%)	8,183,906 (3.33%)	65755218	83216925	11120.9	3244.03	14364.9	0.6426	0.1874	0.83	169.13	38.98	65479046	0.9958	78931253	0.9485	0.9944	0.9913	0.9612	0.5788	0.7997	0.6228	0.3581	0.0801
CRC198_N1	240,028,309 (100%)	140,760,798 (58.64%)	239,911,617 (99.95%)	235,806,692 (98.44%)	3,029,716 (1.26%)	2,520,301 (1.05%)	65755218	83216925	9512.78	3006.18	12519	0.643	0.2032	0.8462	144.67	36.12	65498772	0.9961	80021395	0.9616	0.9946	0.9913	0.9515	0.4607	0.8306	0.6451	0.3439	0.0597
CRC198_T1	230,821,457 (100%)	118,265,299 (51.24%)	230,705,463 (99.95%)	226,391,584 (98.37%)	3,043,168 (1.32%)	2,444,908 (1.06%)	65755218	83216925	10767.3	3283.95	14051.2	0.6452	0.1968	0.842	163.75	39.46	65511923	0.9963	79746779	0.9583	0.9949	0.9922	0.9668	0.5673	0.8264	0.6505	0.3728	0.0751
CRC199_N1	255,002,941 (100%)	152,991,783 (60.00%)	254,871,531 (99.95%)	250,788,418 (98.58%)	2,856,272 (1.12%)	2,296,115 (0.90%)	65755218	83216925	9736.32	3071.73	12808	0.6412	0.2023	0.8435	148.07	36.91	65472470	0.9957	80021395	0.9616	0.9939	0.99	0.9517	0.4829	0.8316	0.6471	0.3503	0.0625
CRC199_T1	278,683,657 (100%)	152,550,004 (54.74%)	278,576,629 (99.96%)	272,584,354 (98.14%)	4,410,520 (1.58%)	3,604,635 (1.29%)	65755218	83216925	12045.1	3562.33	15607.4	0.6488	0.1919	0.8407	183.18	42.81	65479046	0.9958	79447198	0.9547	0.9945	0.9919	0.9681	0.6085	0.8192	0.6461	0.3797	0.0871
CRC19_N1	182,847,376 (100%)	74,119,600 (40.54%)	182,776,080 (99.96%)	180,758,992 (99.27%)	753,626 (0.41%)	610,986 (0.33%)	65755218	83216925	10976.5	2996.67	13973.2	0.7054	0.1926	0.898	166.93	36.01	65498772	0.9961	78290483	0.9408	0.9946	0.9919	0.9718	0.6426	0.7718	0.5953	0.352	0.0759
CRC19_T1	216,553,515 (100%)	92,676,377 (42.80%)	216,456,342 (99.96%)	214,290,660 (99.32%)	745,370 (0.34%)	587,488 (0.27%)	65755218	83216925	12348.2	3299.9	15648.1	0.7069	0.1889	0.8958	187.79	39.65	65498772	0.9961	78556777	0.944	0.9948	0.9926	0.9776	0.7091	0.779	0.6038	0.369	0.0912
CRC1_N1	228,071,087 (100%)	104,594,161 (45.86%)	227,967,757 (99.95%)	224,295,514 (98.83%)	936,226 (0.41%)	718,403 (0.31%)	65755218	83216925	12390.9	3408.47	15799.4	0.6927	0.1905	0.8832	188.44	40.96	65636858	0.9982	79696849	0.9577	0.997	0.995	0.9801	0.7145	0.804	0.6253	0.3852	0.0947
CRC1_T1	194,990,940 (100%)	84,610,470 (43.39%)	194,910,318 (99.96%)	192,022,336 (99.11%)	1,084,162 (0.56%)	888,983 (0.46%)	65755218	83216925	11072.3	2995.77	14068.1	0.6949	0.188	0.8829	168.39	36	65630283	0.9981	77749573	0.9343	0.9967	0.9942	0.9738	0.6453	0.7606	0.588	0.35	0.0769
CRC200_N1	283,830,777 (100%)	178,080,379 (62.74%)	283,657,655 (99.94%)	279,306,958 (98.64%)	3,011,664 (1.06%)	2,437,804 (0.86%)	65755218	83216925	9865.48	3000.85	12866.3	0.6291	0.1914	0.8205	150.03	36.06	65676311	0.9988	79771744	0.9586	0.9975	0.9941	0.9527	0.4736	0.8169	0.6285	0.3349	0.0596
CRC200_T1	313,753,674 (100%)	170,206,655 (54.25%)	313,620,771 (99.96%)	307,162,438 (98.18%)	4,727,430 (1.51%)	3,878,338 (1.24%)	65755218	83216925	13673.7	4088.69	17762.4	0.6445	0.1927	0.8372	207.95	49.13	65682887	0.9989	80562305	0.9681	0.998	0.996	0.9798	0.6951	0.8511	0.6854	0.4241	0.1092
CRC201_N1	302,561,691 (100%)	196,273,111 (64.87%)	302,378,986 (99.94%)	297,650,354 (98.61%)	3,370,152 (1.11%)	2,759,160 (0.91%)	65755218	83216925	9854.52	2990.2	12844.7	0.626	0.1899	0.8159	149.87	35.93	65623707	0.998	79730135	0.9581	0.9967	0.9935	0.9543	0.4738	0.8149	0.6259	0.3333	0.0588
CRC201_T1	246,465,094 (100%)	124,625,598 (50.57%)	246,342,515 (99.95%)	241,500,052 (98.30%)	3,417,120 (1.39%)	2,739,690 (1.11%)	65755218	83216925	11596	3448.92	15044.9	0.6445	0.1917	0.8362	176.35	41.44	65623707	0.998	79871604	0.9598	0.9967	0.9937	0.9642	0.5879	0.8262	0.6497	0.3753	0.0841
CRC202_N1	290,349,693 (100%)	183,100,045 (63.06%)	290,167,447 (99.94%)	284,791,132 (98.31%)	3,979,774 (1.37%)	3,298,933 (1.14%)	65755218	83216925	9985.63	3087.6	13073.2	0.6263	0.1937	0.82	151.86	37.1	65511923	0.9963	79929856	0.9605	0.9949	0.9918	0.956	0.4927	0.8282	0.6438	0.349	0.063
CRC202_T1	293,117,787 (100%)	155,049,541 (52.90%)	292,987,674 (99.96%)	285,592,270 (97.72%)	5,716,252 (1.95%)	4,792,036 (1.63%)	65755218	83216925	13160.1	3974.49	17134.6	0.6434	0.1943	0.8377	200.14	47.76	65518499	0.9964	80479088	0.9671	0.9952	0.993	0.9759	0.681	0.8538	0.6885	0.4228	0.1056
CRC203_N1	190,666,399 (100%)	104,800,288 (54.97%)	190,570,169 (99.95%)	187,376,684 (98.48%)	2,332,452 (1.22%)	1,928,054 (1.01%)	65755218	83216925	8371.11	2609.54	10980.6	0.6543	0.204	0.8583	127.31	31.36	65636858	0.9982	79438876	0.9546	0.9967	0.9924	0.9363	0.387	0.8045	0.6111	0.3058	0.0467
CRC203_T1	281,812,702 (100%)	145,177,758 (51.52%)	281,668,032 (99.95%)	275,412,256 (98.02%)	4,675,886 (1.66%)	3,845,029 (1.36%)	65755218	83216925	12628.4	3875.95	16504.4	0.6237	0.1914	0.8151	192.05	46.58	65656585	0.9985	80970068	0.973	0.9974	0.9953	0.9782	0.6784	0.8624	0.6932	0.4234	0.1016
CRC205_N1	211,690,037 (100%)	124,000,224 (58.58%)	211,581,695 (99.95%)	207,756,558 (98.37%)	2,809,922 (1.33%)	2,296,690 (1.08%)	65755218	83216925	8505.12	2632.64	11137.8	0.6517	0.2017	0.8534	129.35	31.64	65459319	0.9955	78964540	0.9489	0.9939	0.9899	0.9417	0.3971	0.7962	0.6059	0.3075	0.0474
CRC205_T1	253,608,652 (100%)	127,721,441 (50.36%)	253,502,306 (99.96%)	247,727,708 (98.00%)	4,328,474 (1.71%)	3,550,266 (1.40%)	65755218	83216925	11616	3476.2	15092.2	0.6257	0.1873	0.813	176.66	41.77	65479046	0.9958	80112933	0.9627	0.9945	0.9918	0.9694	0.6191	0.8371	0.66	0.3862	0.0847
CRC206_N1	246,074,592 (100%)	146,638,440 (59.59%)	245,955,414 (99.95%)	242,182,358 (98.62%)	2,712,568 (1.10%)	2,215,646 (0.90%)	65755218	83216925	9637.86	3022.8	12660.7	0.6508	0.2041	0.8549	146.57	36.32	65676311	0.9988	79954821	0.9608	0.9974	0.9942	0.9558	0.4753	0.8238	0.6404	0.3465	0.0604
CRC206_T1	268,771,249 (100%)	135,330,171 (50.35%)	268,630,997 (99.95%)	262,816,462 (98.11%)	4,257,216 (1.58%)	3,418,827 (1.27%)	65755218	83216925	12307.6	3751.58	16059.2	0.623	0.1899	0.8129	187.17	45.08	65682887	0.9989	80753704	0.9704	0.9979	0.9956	0.9771	0.6555	0.8543	0.6824	0.4109	0.0955
CRC208_N1	233,418,101 (100%)	133,370,323 (57.14%)	233,304,669 (99.95%)	230,032,436 (98.75%)	2,227,958 (0.95%)	1,805,222 (0.77%)	65755218	83216925	9731.25	3084.24	12815.5	0.6526	0.2068	0.8594	147.99	37.06	65669736	0.9987	80229437	0.9641	0.9973	0.9936	0.9472	0.4714	0.834	0.6493	0.3475	0.0646
CRC208_T1	202,235,385 (100%)	95,921,807 (47.43%)	202,154,222 (99.96%)	198,807,530 (98.61%)	2,277,812 (1.13%)	1,783,824 (0.88%)	65755218	83216925	9891.59	2933.71	12825.3	0.6297	0.1868	0.8165	150.43	35.25	65676311	0.9988	79538736	0.9558	0.9973	0.9936	0.9559	0.5096	0.8097	0.6221	0.338	0.0625
CRC209_N1	205,967,493 (100%)	126,641,203 (61.49%)	205,867,472 (99.95%)	202,747,996 (98.62%)	2,272,688 (1.10%)	1,881,449 (0.91%)	65755218	83216925	7749.51	2409.8	10159.3	0.6561	0.204	0.8601	117.85	28.96	65485621	0.9959	78897966	0.9481	0.9942	0.9896	0.9257	0.3269	0.7889	0.5901	0.28	0.0396
CRC209_T1	257,444,107 (100%)	127,500,135 (49.53%)	257,341,338 (99.96%)	251,228,726 (97.87%)	4,661,226 (1.81%)	3,920,476 (1.52%)	65755218	83216925	12203.6	3784.86	15988.5	0.6339	0.1966	0.8305	185.59	45.48	65511923	0.9963	80978389	0.9731	0.9951	0.9927	0.9754	0.6517	0.8686	0.6989	0.4192	0.0954
CRC20_N1	216,181,483 (100%)	88,871,587 (41.11%)	216,085,326 (99.96%)	213,036,680 (99.13%)	1,120,016 (0.52%)	898,702 (0.42%)	65755218	83216925	12623.8	3424.18	16047.9	0.698	0.1893	0.8873	191.98	41.15	65511923	0.9963	79314051	0.9531	0.9952	0.9933	0.9815	0.7439	0.7998	0.6224	0.3849	0.0959
CRC20_T1	226,554,602 (100%)	91,992,861 (40.61%)	226,453,985 (99.96%)	222,444,236 (98.88%)	1,927,788 (0.85%)	1,619,460 (0.71%)	65755218	83216925	13247.8	4070.62	17318.4	0.6794	0.2087	0.8881	201.47	48.92	65531650	0.9966	81336222	0.9774	0.9954	0.9934	0.9805	0.7397	0.8805	0.7118	0.4445	0.1191
CRC210_N1	258,263,751 (100%)	173,810,982 (67.30%)	258,138,297 (99.95%)	254,272,970 (98.66%)	2,680,008 (1.04%)	2,180,831 (0.84%)	65755218	83216925	8193.4	2601.27	10794.7	0.6519	0.207	0.8589	124.6	31.26	65459319	0.9955	79422233	0.9544	0.9938	0.9896	0.931	0.3425	0.8048	0.607	0.2934	0.043
CRC210_T1	267,315,213 (100%)	134,253,743 (50.22%)	267,170,799 (99.95%)	261,441,470 (98.09%)	4,325,124 (1.62%)	3,584,848 (1.34%)	65755218	83216925	12593.1	3788.63	16381.8	0.6394	0.1924	0.8318	191.52	45.53	65472470	0.9957	80271045	0.9646	0.9945	0.9921	0.9731	0.6498	0.8474	0.6789	0.4092	0.0976
CRC211_N1	228,782,597 (100%)	142,979,764 (62.50%)	228,670,858 (99.95%)	224,707,938 (98.43%)	2,882,856 (1.26%)	2,361,839 (1.03%)	65755218	83216925	8343.19	2633.78	10977	0.6528	0.2061	0.8589	126.88	31.65	65630283	0.9981	79771744	0.9586	0.9966	0.9919	0.9289	0.36	0.8118	0.6144	0.3006	0.0454
CRC211_T1	247,068,422 (100%)	119,561,870 (48.39%)	246,961,984 (99.96%)	241,265,860 (97.97%)	4,289,760 (1.74%)	3,548,658 (1.44%)	65755218	83216925	12017.9	3650.27	15668.2	0.6376	0.1937	0.8313	182.77	43.86	65643434	0.9983	80529018	0.9677	0.997	0.9945	0.9711	0.6108	0.847	0.6732	0.3959	0.0879
CRC212_N1	201,344,393 (100%)	110,267,784 (54.77%)	201,248,244 (99.95%)	196,521,578 (97.84%)	3,652,098 (1.81%)	3,065,898 (1.52%)	65755218	83216925	8702.63	2766.64	11469.3	0.6415	0.204	0.8455	132.35	33.25	65485621	0.9959	80129577	0.9629	0.9944	0.9908	0.9474	0.4121	0.8303	0.6391	0.3283	0.0506
CRC212_T1	215,825,266 (100%)	103,240,545 (47.84%)	215,728,040 (99.95%)	210,173,452 (97.73%)	4,233,632 (1.96%)	3,484,921 (1.61%)	65755218	83216925	10181.5	3036.23	13217.7	0.6127	0.1827	0.7954	154.84	36.49	65492197	0.996	79580345	0.9563	0.9946	0.9914	0.9606	0.5365	0.818	0.6336	0.3512	0.0671
CRC214_N1	261,483,355 (100%)	159,606,135 (61.04%)	261,350,632 (99.95%)	257,411,754 (98.65%)	2,770,538 (1.06%)	2,256,972 (0.86%)	65755218	83216925	9780.03	3041	12821	0.6453	0.2007	0.846	148.73	36.54	65505348	0.9962	79954821	0.9608	0.9947	0.9916	0.9566	0.4825	0.8291	0.6449	0.3491	0.0611
CRC214_T1	255,242,088 (100%)	123,538,329 (48.40%)	255,104,302 (99.95%)	249,937,720 (98.25%)	3,690,348 (1.45%)	2,952,301 (1.16%)	65755218	83216925	11964.4	3605.62	15570	0.6144	0.1852	0.7996	181.95	43.33	65511923	0.9963	80262724	0.9645	0.9951	0.9924	0.9711	0.6337	0.8455	0.6717	0.3979	0.0901
CRC215_N1	219,236,206 (100%)	119,767,128 (54.63%)	219,104,020 (99.94%)	215,268,380 (98.41%)	2,775,318 (1.27%)	2,271,999 (1.04%)	65755218	83216925	9517.56	3054.66	12572.2	0.6418	0.206	0.8478	144.74	36.71	65472470	0.9957	80504053	0.9674	0.9942	0.991	0.9521	0.4628	0.847	0.6624	0.3531	0.0612
CRC215_T1	191,289,001 (100%)	82,396,134 (43.07%)	191,189,156 (99.95%)	186,884,990 (98.00%)	3,191,712 (1.67%)	2,594,505 (1.36%)	65755218	83216925	10449.8	3233.32	13683.1	0.6461	0.1999	0.846	158.92	38.85	65479046	0.9958	80054681	0.962	0.9943	0.9914	0.9659	0.5592	0.8348	0.6583	0.3755	0.0732
CRC216_N1	217,684,228 (100%)	121,181,545 (55.67%)	217,580,891 (99.95%)	214,185,466 (98.60%)	2,357,898 (1.08%)	1,925,378 (0.88%)	65755218	83216925	9286.41	2986.26	12272.7	0.6455	0.2076	0.8531	141.23	35.89	65498772	0.9961	80345941	0.9655	0.9947	0.9915	0.9519	0.4481	0.8408	0.6545	0.346	0.0583
CRC216_T1	263,886,948 (100%)	134,028,019 (50.79%)	263,738,280 (99.94%)	256,972,000 (97.71%)	5,119,422 (1.94%)	4,232,886 (1.60%)	65755218	83216925	11774.2	3636.08	15410.3	0.6121	0.189	0.8011	179.06	43.69	65511923	0.9963	80620556	0.9688	0.9951	0.9926	0.9705	0.6194	0.8557	0.6827	0.4032	0.0902
CRC217_N1	216,070,574 (100%)	118,926,139 (55.04%)	215,944,656 (99.94%)	212,142,176 (98.39%)	2,815,132 (1.30%)	2,330,862 (1.08%)	65755218	83216925	9258.28	2968.13	12226.4	0.6393	0.205	0.8443	140.8	35.67	65650009	0.9984	80487409	0.9672	0.997	0.9937	0.9548	0.4541	0.8394	0.653	0.3482	0.0575
CRC217_T1	214,177,534 (100%)	103,721,569 (48.43%)	214,083,756 (99.96%)	209,091,182 (97.93%)	3,791,282 (1.77%)	3,126,383 (1.46%)	65755218	83216925	10547.7	3195.26	13742.9	0.6459	0.1957	0.8416	160.41	38.4	65650009	0.9984	79863282	0.9597	0.9971	0.9941	0.9643	0.551	0.8225	0.6431	0.3629	0.0731
CRC218_N1	220,475,535 (100%)	118,206,415 (53.61%)	220,274,307 (99.91%)	216,768,134 (98.54%)	2,415,632 (1.10%)	1,948,720 (0.88%)	65755218	83216925	9764.12	3122.76	12886.9	0.6404	0.2048	0.8452	148.49	37.53	65676311	0.9988	80703773	0.9698	0.9974	0.9941	0.9551	0.4878	0.8486	0.6655	0.3609	0.0642
CRC218_T1	212,474,560 (100%)	99,423,813 (46.79%)	212,380,160 (99.96%)	207,973,946 (98.17%)	3,291,650 (1.55%)	2,703,245 (1.27%)	65755218	83216925	10871.1	3257.51	14128.6	0.6498	0.1947	0.8445	165.33	39.14	65669736	0.9987	79805031	0.959	0.9974	0.9945	0.9667	0.5732	0.8236	0.647	0.3707	0.076
CRC219_N1	146,693,347 (100%)	64,577,205 (44.02%)	146,600,145 (99.94%)	142,786,530 (97.59%)	2,977,170 (2.03%)	2,520,067 (1.72%)	65755218	83216925	7785.13	2484.17	10269.3	0.6369	0.2032	0.8401	118.4	29.85	65663160	0.9986	80196150	0.9637	0.9969	0.9925	0.9315	0.3433	0.8201	0.6176	0.297	0.0413
CRC219_T1	203,074,770 (100%)	125,460,051 (61.78%)	202,999,786 (99.96%)	200,038,474 (98.68%)	2,221,384 (1.09%)	1,856,080 (0.91%)	65755218	83216925	7699.41	2460.55	10160	0.666	0.2128	0.8788	117.09	29.57	65650009	0.9984	79172582	0.9514	0.9967	0.992	0.9318	0.3662	0.797	0.6031	0.2976	0.0429
CRC21_N1	225,149,967 (100%)	98,562,010 (43.78%)	225,045,103 (99.95%)	221,571,014 (99.05%)	1,462,926 (0.65%)	1,206,190 (0.54%)	65755218	83216925	12660.2	3539.32	16199.6	0.7	0.1957	0.8957	192.54	42.53	65656585	0.9985	79888248	0.96	0.9973	0.9952	0.9815	0.7334	0.8162	0.6406	0.3965	0.0998
CRC21_T1	214,521,216 (100%)	87,896,896 (40.97%)	214,427,823 (99.96%)	210,858,092 (99.04%)	1,566,938 (0.73%)	1,306,776 (0.61%)	65755218	83216925	12529.4	3395.47	15924.9	0.6962	0.1887	0.8849	190.55	40.8	65650009	0.9984	78848036	0.9475	0.9972	0.9951	0.9817	0.7306	0.7892	0.6171	0.3821	0.0953
CRC220_N1	239,114,246 (100%)	135,237,330 (56.56%)	238,976,827 (99.94%)	234,428,302 (98.27%)	3,359,586 (1.41%)	2,770,224 (1.16%)	65755218	83216925	9946.52	3119.25	13065.8	0.6431	0.2017	0.8448	151.27	37.48	65498772	0.9961	80121255	0.9628	0.9947	0.9916	0.9574	0.4987	0.8351	0.6529	0.3573	0.0642
CRC220_T1	155,109,605 (100%)	61,834,666 (39.87%)	155,044,765 (99.96%)	152,035,756 (98.32%)	2,192,946 (1.41%)	1,792,851 (1.16%)	65755218	83216925	9066.25	2649.23	11715.5	0.6575	0.1921	0.8496	137.88	31.84	65485621	0.9959	78207266	0.9398	0.9942	0.9896	0.9347	0.4426	0.7791	0.5911	0.3067	0.0548
CRC221_N1	226,060,893 (100%)	124,934,223 (55.27%)	225,940,854 (99.95%)	222,334,918 (98.56%)	2,513,998 (1.11%)	2,053,266 (0.91%)	65755218	83216925	9634.61	3111.56	12746.2	0.6391	0.2064	0.8455	146.52	37.39	65518499	0.9964	80595591	0.9685	0.9949	0.9916	0.9544	0.4699	0.8501	0.6661	0.3573	0.0621
CRC221_T1	216,042,265 (100%)	136,591,285 (63.22%)	215,969,569 (99.97%)	212,468,042 (98.52%)	2,719,652 (1.26%)	2,297,362 (1.06%)	65755218	83216925	7931.67	2507.16	10438.8	0.6709	0.2121	0.883	120.62	30.13	65498772	0.9961	78756497	0.9464	0.9944	0.9901	0.9373	0.3841	0.7905	0.5996	0.3001	0.0443
CRC222_N1	192,422,040 (100%)	101,079,465 (52.53%)	192,319,905 (99.95%)	189,464,054 (98.66%)	1,986,730 (1.03%)	1,621,270 (0.84%)	65755218	83216925	8731.6	2784.31	11515.9	0.6412	0.2045	0.8457	132.79	33.46	65452743	0.9954	80137898	0.963	0.9938	0.9901	0.947	0.4081	0.8311	0.6402	0.3285	0.0508
CRC222_T1	223,602,538 (100%)	143,905,065 (64.36%)	223,519,815 (99.96%)	220,668,138 (98.86%)	2,107,208 (0.94%)	1,742,529 (0.78%)	65755218	83216925	7986.64	2476.58	10463.2	0.6739	0.209	0.8829	121.46	29.76	65439592	0.9952	78307126	0.941	0.9936	0.9895	0.9391	0.3911	0.7803	0.5917	0.2977	0.0443
CRC223_N1	238,919,001 (100%)	134,787,091 (56.42%)	238,773,648 (99.94%)	234,820,262 (98.53%)	2,739,354 (1.15%)	2,214,509 (0.93%)	65755218	83216925	9977.29	3080.06	13057.4	0.6443	0.1989	0.8432	151.73	37.01	65485621	0.9959	79854961	0.9596	0.9945	0.9913	0.9558	0.5021	0.8255	0.6424	0.3508	0.0652
CRC223_T1	216,823,177 (100%)	138,810,020 (64.02%)	216,735,203 (99.96%)	213,524,238 (98.68%)	2,362,390 (1.09%)	1,951,657 (0.90%)	65755218	83216925	7837.1	2448.66	10285.8	0.6755	0.211	0.8865	119.19	29.43	65459319	0.9955	78132370	0.9389	0.9938	0.9888	0.9253	0.3865	0.7769	0.5873	0.2933	0.0462
CRC224_N1	229,056,145 (100%)	127,354,194 (55.60%)	228,922,600 (99.94%)	220,713,216 (96.64%)	6,716,448 (2.93%)	5,798,761 (2.53%)	65755218	83216925	9388.73	2946	12334.7	0.6214	0.195	0.8164	142.78	35.4	65505348	0.9962	80404192	0.9662	0.9948	0.9918	0.9556	0.4577	0.8373	0.6466	0.3419	0.0573
CRC224_T1	203,107,876 (100%)	118,436,362 (58.31%)	203,015,371 (99.95%)	201,312,524 (99.29%)	1,045,444 (0.51%)	791,908 (0.39%)	65755218	83216925	8311.75	2650.85	10962.6	0.6589	0.2101	0.869	126.4	31.85	65485621	0.9959	79280764	0.9527	0.9943	0.9902	0.9423	0.4236	0.8074	0.6192	0.321	0.0506
CRC226_N1	228,139,284 (100%)	123,051,628 (53.94%)	228,005,109 (99.94%)	224,392,984 (98.57%)	2,546,170 (1.12%)	2,067,859 (0.91%)	65755218	83216925	9747.68	3155.72	12903.4	0.6228	0.2016	0.8244	148.24	37.92	65663160	0.9986	81053284	0.974	0.9973	0.9944	0.9604	0.4851	0.8596	0.6752	0.3661	0.0627
CRC226_T1	232,774,646 (100%)	138,742,823 (59.60%)	232,660,829 (99.95%)	229,226,730 (98.64%)	2,607,588 (1.12%)	2,170,374 (0.93%)	65755218	83216925	9144.38	2944.85	12089.2	0.6527	0.2102	0.8629	139.07	35.39	65656585	0.9985	79996430	0.9613	0.9971	0.9939	0.9583	0.4896	0.8254	0.6429	0.3515	0.0601
CRC227_N1	223,439,692 (100%)	130,659,191 (58.48%)	223,313,654 (99.94%)	219,957,396 (98.64%)	2,291,208 (1.03%)	1,869,739 (0.84%)	65755218	83216925	8897.68	2893.79	11791.5	0.6432	0.2092	0.8524	135.32	34.77	65479046	0.9958	80412514	0.9663	0.9942	0.9906	0.9393	0.4065	0.8418	0.6505	0.3304	0.0536
CRC227_T1	142,732,318 (100%)	73,579,589 (51.55%)	142,667,141 (99.95%)	140,261,812 (98.45%)	1,829,604 (1.28%)	1,536,883 (1.08%)	65755218	83216925	6872.4	2245.79	9118.19	0.6665	0.2178	0.8843	104.51	26.99	65459319	0.9955	79106008	0.9506	0.9936	0.9885	0.9192	0.3051	0.7937	0.5918	0.2745	0.0352
CRC229_N1	219,677,107 (100%)	131,769,997 (59.98%)	219,562,243 (99.95%)	216,551,880 (98.78%)	2,033,902 (0.93%)	1,646,698 (0.75%)	65755218	83216925	8430.82	2685.68	11116.5	0.6435	0.205	0.8485	128.22	32.27	65485621	0.9959	79480485	0.9551	0.9943	0.9897	0.9232	0.3868	0.8115	0.6161	0.3058	0.05
CRC229_T1	199,936,837 (100%)	117,250,717 (58.64%)	199,790,463 (99.93%)	198,010,242 (99.21%)	1,119,760 (0.56%)	862,555 (0.43%)	65755218	83216925	8303.77	2597.48	10901.2	0.6739	0.2108	0.8847	126.28	31.21	65472470	0.9957	78406986	0.9422	0.994	0.9883	0.9198	0.4194	0.7867	0.5973	0.304	0.0512
CRC22_N1	217,339,151 (100%)	97,018,485 (44.64%)	217,245,732 (99.96%)	215,068,572 (99.34%)	862,614 (0.40%)	694,202 (0.32%)	65755218	83216925	11989.9	3402.18	15392.1	0.6895	0.1956	0.8851	182.34	40.88	65551376	0.9969	79888248	0.96	0.9953	0.993	0.9777	0.6975	0.8191	0.6405	0.3899	0.092
CRC22_T1	237,957,065 (100%)	103,447,333 (43.47%)	237,855,056 (99.96%)	235,036,666 (99.18%)	1,249,612 (0.53%)	1,040,747 (0.44%)	65755218	83216925	13170.3	4296.96	17467.3	0.6677	0.2178	0.8855	200.29	51.64	65538225	0.9967	82068531	0.9862	0.9954	0.9936	0.9819	0.7527	0.9197	0.7627	0.4799	0.1265
CRC230_N1	193,528,935 (100%)	109,874,919 (56.77%)	193,424,568 (99.95%)	190,204,672 (98.50%)	2,332,216 (1.21%)	1,919,956 (0.99%)	65755218	83216925	8040.3	2536.61	10576.9	0.6454	0.2036	0.849	122.28	30.48	65663160	0.9986	79763422	0.9585	0.9968	0.9915	0.9255	0.3462	0.8108	0.61	0.2934	0.0426
CRC230_T1	186,263,654 (100%)	107,030,901 (57.46%)	186,179,808 (99.95%)	183,492,246 (98.69%)	2,031,340 (1.09%)	1,688,468 (0.91%)	65755218	83216925	7873.46	2510.14	10383.6	0.667	0.2126	0.8796	119.74	30.16	65656585	0.9985	79122652	0.9508	0.9969	0.9925	0.9357	0.3864	0.7972	0.6053	0.3036	0.0456
CRC231_N1	199,681,348 (100%)	117,817,412 (59.00%)	199,541,870 (99.93%)	193,459,766 (97.18%)	4,814,202 (2.41%)	4,012,206 (2.01%)	65755218	83216925	7814.43	2375.69	10190.1	0.6419	0.1952	0.8371	118.84	28.55	65623707	0.998	78124049	0.9388	0.9962	0.9906	0.9213	0.3497	0.7675	0.572	0.2763	0.0408
CRC231_T1	211,116,158 (100%)	127,070,486 (60.19%)	210,991,249 (99.94%)	208,605,128 (98.97%)	1,704,812 (0.81%)	1,398,386 (0.66%)	65755218	83216925	8360.42	2672.13	11032.5	0.6675	0.2133	0.8808	127.14	32.11	65623707	0.998	79380624	0.9539	0.9966	0.9929	0.9473	0.431	0.8072	0.6209	0.3239	0.0506
CRC232_N1	190,816,898 (100%)	102,124,064 (53.52%)	190,717,114 (99.95%)	187,946,784 (98.72%)	1,907,412 (1.00%)	1,556,617 (0.82%)	65755218	83216925	8246.55	2578.35	10824.9	0.626	0.1957	0.8217	125.41	30.98	65465895	0.9956	79730135	0.9581	0.994	0.9903	0.9382	0.3723	0.8147	0.6163	0.3023	0.0442
CRC232_T1	283,875,207 (100%)	175,258,169 (61.74%)	283,759,984 (99.96%)	279,429,192 (98.65%)	3,070,230 (1.08%)	2,497,741 (0.88%)	65755218	83216925	10520.1	3271.14	13791.2	0.6512	0.2025	0.8537	159.99	39.31	65472470	0.9957	79971464	0.961	0.9943	0.9915	0.9609	0.5268	0.8323	0.6539	0.3656	0.07
CRC233_N1	217,582,977 (100%)	122,965,218 (56.51%)	217,453,692 (99.94%)	214,212,248 (98.66%)	2,230,064 (1.02%)	1,804,675 (0.83%)	65755218	83216925	8820.87	2843.73	11664.6	0.6256	0.2017	0.8273	134.15	34.17	65636858	0.9982	80221115	0.964	0.9964	0.9916	0.9325	0.4095	0.8326	0.6402	0.325	0.0535
CRC233_T1	257,551,594 (100%)	156,341,969 (60.70%)	257,444,165 (99.96%)	254,264,690 (98.95%)	2,054,374 (0.80%)	1,607,651 (0.62%)	65755218	83216925	9818.82	2988.91	12807.7	0.6534	0.1989	0.8523	149.32	35.92	65636858	0.9982	79455519	0.9548	0.9966	0.9928	0.9492	0.4803	0.809	0.6228	0.3339	0.0607
CRC234_N1	219,426,711 (100%)	114,981,325 (52.40%)	219,283,523 (99.93%)	215,916,610 (98.60%)	2,383,160 (1.09%)	1,956,386 (0.89%)	65755218	83216925	9756.38	3151.08	12907.5	0.6264	0.2023	0.8287	148.37	37.87	65656585	0.9985	80803634	0.971	0.9971	0.9935	0.9507	0.4821	0.8549	0.6736	0.3635	0.0659
CRC234_T1	347,683,340 (100%)	237,749,085 (68.38%)	347,532,043 (99.96%)	341,178,110 (98.35%)	4,734,906 (1.36%)	3,927,615 (1.13%)	65755218	83216925	10556.7	3282.02	13838.8	0.6465	0.201	0.8475	160.55	39.44	65656585	0.9985	80479088	0.9671	0.9973	0.9944	0.9622	0.5142	0.8405	0.6596	0.3658	0.0679
CRC235_N1	185,318,628 (100%)	100,055,839 (53.99%)	185,210,666 (99.94%)	182,749,506 (98.84%)	1,662,060 (0.90%)	1,330,659 (0.72%)	65755218	83216925	7947.62	2488.53	10436.1	0.6268	0.1963	0.8231	120.87	29.9	65459319	0.9955	79422233	0.9544	0.9939	0.9896	0.9299	0.3552	0.8067	0.6076	0.2932	0.0421
CRC235_T1	288,970,170 (100%)	181,439,181 (62.79%)	288,835,515 (99.95%)	283,574,070 (98.36%)	3,930,834 (1.36%)	3,243,386 (1.12%)	65755218	83216925	10408.5	3187.74	13596.2	0.6514	0.1995	0.8509	158.29	38.31	65472470	0.9957	79688527	0.9576	0.9943	0.991	0.9555	0.5237	0.8228	0.6424	0.3558	0.0689
CRC236_N1	289,878,993 (100%)	161,613,351 (55.75%)	289,780,113 (99.97%)	285,325,758 (99.03%)	2,040,522 (0.70%)	1,663,179 (0.57%)	65755218	83216925	11958.6	3962.59	15921.2	0.6407	0.2123	0.853	181.87	47.62	65525074	0.9965	81918740	0.9844	0.9951	0.9932	0.9797	0.6919	0.9046	0.7348	0.4486	0.1052
CRC236_T1	219,459,110 (100%)	111,301,760 (50.72%)	219,388,874 (99.97%)	216,327,966 (99.27%)	1,033,332 (0.47%)	820,455 (0.37%)	65755218	83216925	10023.6	2521.02	12544.6	0.6791	0.1708	0.8499	152.44	30.29	65557952	0.997	72989564	0.8771	0.9947	0.9917	0.9664	0.5634	0.6721	0.5133	0.2916	0.0578
CRC237_N1	273,766,645 (100%)	127,454,880 (46.56%)	273,653,884 (99.96%)	269,946,368 (99.16%)	1,135,104 (0.41%)	891,111 (0.33%)	65755218	83216925	14360.4	3523.35	17883.8	0.7164	0.1758	0.8922	218.39	42.34	65643434	0.9983	76276633	0.9166	0.9971	0.9953	0.9846	0.785	0.7292	0.5731	0.3685	0.1054
CRC237_T1	251,255,536 (100%)	118,837,507 (47.30%)	251,156,816 (99.96%)	247,819,796 (99.13%)	936,634 (0.37%)	730,847 (0.29%)	65755218	83216925	13104.1	3312.73	16416.8	0.7137	0.1804	0.8941	199.29	39.81	65636858	0.9982	77225306	0.928	0.997	0.9951	0.9818	0.729	0.7421	0.5769	0.3584	0.0929
CRC238_N1	294,358,743 (100%)	141,544,502 (48.09%)	294,168,339 (99.94%)	291,176,366 (99.38%)	829,972 (0.28%)	629,326 (0.21%)	65755218	83216925	15210.1	3812.72	19022.8	0.7159	0.1794	0.8953	231.31	45.82	65636858	0.9982	76850830	0.9235	0.9972	0.9956	0.9863	0.8085	0.7471	0.5928	0.3885	0.1181
CRC238_T1	249,251,018 (100%)	118,735,996 (47.64%)	249,159,019 (99.96%)	246,375,858 (99.37%)	863,284 (0.35%)	675,272 (0.27%)	65755218	83216925	12938.3	3232.03	16170.3	0.715	0.1786	0.8936	196.76	38.84	65630283	0.9981	75452785	0.9067	0.9969	0.9951	0.9813	0.7298	0.7184	0.5638	0.3522	0.0901
CRC239_N1	257,062,562 (100%)	116,428,691 (45.29%)	256,965,583 (99.96%)	253,792,258 (99.20%)	916,786 (0.36%)	723,057 (0.28%)	65755218	83216925	13549.5	3213	16762.5	0.7216	0.1711	0.8927	206.06	38.61	65669736	0.9987	75552646	0.9079	0.9975	0.9956	0.9832	0.7571	0.7089	0.5504	0.3448	0.0924
CRC239_T1	254,854,084 (100%)	120,155,972 (47.15%)	254,767,752 (99.97%)	251,707,530 (99.28%)	947,274 (0.37%)	750,085 (0.29%)	65755218	83216925	13391.7	3371.71	16763.4	0.7137	0.1797	0.8934	203.66	40.52	65663160	0.9986	76684396	0.9215	0.9975	0.9957	0.9834	0.7487	0.7387	0.5787	0.3651	0.0974
CRC23_N1	219,608,748 (100%)	88,317,073 (40.22%)	219,483,638 (99.94%)	216,795,450 (99.16%)	1,006,258 (0.46%)	807,010 (0.37%)	65755218	83216925	13125.9	3859.78	16985.6	0.6897	0.2028	0.8925	199.62	46.38	65630283	0.9981	81136501	0.975	0.9971	0.9951	0.9826	0.7532	0.8601	0.6834	0.4256	0.113
CRC23_T1	226,349,466 (100%)	99,999,299 (44.18%)	226,244,974 (99.95%)	223,837,848 (99.27%)	871,828 (0.39%)	692,622 (0.31%)	65755218	83216925	12709	3602.59	16311.6	0.6953	0.1971	0.8924	193.28	43.29	65630283	0.9981	80387549	0.966	0.9969	0.9947	0.9795	0.7117	0.8324	0.6543	0.4017	0.1023
CRC240_N1	224,291,946 (100%)	103,485,686 (46.14%)	224,233,259 (99.97%)	221,638,740 (99.36%)	796,952 (0.36%)	616,969 (0.28%)	65755218	83216925	11739.6	2786.92	14526.5	0.7205	0.171	0.8915	178.53	33.49	65617132	0.9979	73397327	0.882	0.9966	0.9944	0.9766	0.677	0.6792	0.5257	0.3156	0.0726
CRC240_T1	227,771,416 (100%)	106,434,586 (46.73%)	227,699,420 (99.97%)	224,918,402 (99.29%)	977,084 (0.43%)	772,560 (0.34%)	65755218	83216925	12096.1	3206.84	15302.9	0.704	0.1866	0.8906	183.96	38.54	65630283	0.9981	77782859	0.9347	0.9969	0.9948	0.98	0.7035	0.7606	0.5925	0.3633	0.0868
CRC241_N1	252,027,219 (100%)	120,764,921 (47.92%)	251,937,746 (99.96%)	248,968,546 (99.31%)	939,232 (0.37%)	731,322 (0.29%)	65755218	83216925	12780.4	3173.59	15954	0.7037	0.1747	0.8784	194.36	38.14	65571103	0.9972	75752366	0.9103	0.9951	0.9928	0.9804	0.7368	0.7204	0.5617	0.3511	0.0886
CRC241_T1	266,354,261 (100%)	129,215,290 (48.51%)	266,261,176 (99.97%)	262,909,836 (99.23%)	1,090,312 (0.41%)	855,125 (0.32%)	65755218	83216925	13363.1	3342.79	16705.9	0.7027	0.1758	0.8785	203.23	40.17	65531650	0.9966	76426423	0.9184	0.9947	0.9926	0.9794	0.7378	0.7337	0.5715	0.3588	0.097
CRC242_N1	257,171,579 (100%)	122,539,845 (47.65%)	257,030,923 (99.95%)	253,968,506 (99.26%)	889,344 (0.35%)	689,708 (0.27%)	65755218	83216925	12955.5	3235.4	16190.9	0.6947	0.1735	0.8682	197.03	38.88	65650009	0.9984	76626144	0.9208	0.9972	0.9951	0.9818	0.7356	0.7331	0.5681	0.3539	0.0904
CRC242_T1	238,990,659 (100%)	111,310,260 (46.58%)	238,916,372 (99.97%)	236,143,546 (99.36%)	913,198 (0.38%)	710,174 (0.30%)	65755218	83216925	12195.4	3017.67	15213.1	0.6952	0.172	0.8672	185.47	36.26	65643434	0.9983	74920197	0.9003	0.997	0.995	0.9799	0.7084	0.7055	0.5467	0.336	0.0816
CRC243_N1	248,766,679 (100%)	114,748,834 (46.13%)	248,687,876 (99.97%)	245,750,310 (99.32%)	912,666 (0.37%)	700,755 (0.28%)	65755218	83216925	12849.9	3169.57	16019.5	0.6973	0.172	0.8693	195.42	38.09	65630283	0.9981	75868870	0.9117	0.9969	0.995	0.9818	0.7357	0.7208	0.5589	0.3479	0.0894
CRC243_T1	248,698,016 (100%)	117,934,720 (47.42%)	248,613,494 (99.97%)	245,341,916 (99.21%)	1,003,806 (0.40%)	804,991 (0.32%)	65755218	83216925	12445.9	3029.15	15475	0.6967	0.1696	0.8663	189.28	36.4	65636858	0.9982	75660828	0.9092	0.9968	0.9947	0.9789	0.7044	0.7132	0.549	0.3359	0.0847
CRC244_N1	308,388,949 (100%)	153,315,998 (49.72%)	308,279,693 (99.96%)	304,815,602 (99.33%)	1,105,934 (0.36%)	862,587 (0.28%)	65755218	83216925	14958.3	3798.81	18757.2	0.6923	0.1758	0.8681	227.49	45.65	65643434	0.9983	77965937	0.9369	0.9971	0.9954	0.9863	0.8082	0.7668	0.6023	0.3927	0.1181
CRC244_T1	267,384,520 (100%)	129,419,439 (48.40%)	267,298,644 (99.97%)	264,336,136 (99.35%)	786,366 (0.29%)	608,852 (0.23%)	65755218	83216925	12448.4	2679.64	15128	0.7236	0.1558	0.8794	189.31	32.2	65617132	0.9979	70684456	0.8494	0.9965	0.9944	0.9781	0.6982	0.6363	0.4877	0.2927	0.0726
CRC245_N1	332,258,553 (100%)	160,803,399 (48.40%)	332,135,526 (99.96%)	327,178,142 (99.02%)	1,395,076 (0.42%)	1,084,280 (0.33%)	65755218	83216925	16883.7	4237	21120.7	0.7128	0.1789	0.8917	256.77	50.92	65669736	0.9987	78540133	0.9438	0.9977	0.9962	0.9893	0.8543	0.7785	0.6164	0.4129	0.1413
CRC245_T1	356,372,105 (100%)	175,182,613 (49.16%)	356,238,019 (99.96%)	351,676,122 (99.15%)	1,382,958 (0.39%)	1,091,230 (0.31%)	65755218	83216925	18014.5	4647.33	22661.8	0.7097	0.1831	0.8928	273.96	55.85	65676311	0.9988	79488806	0.9552	0.9978	0.9964	0.9904	0.8795	0.8064	0.6449	0.4398	0.1596
CRC246_N1	329,543,054 (100%)	159,300,004 (48.34%)	329,416,489 (99.96%)	324,470,534 (98.93%)	1,277,576 (0.39%)	991,546 (0.30%)	65755218	83216925	16926.4	4537.29	21463.7	0.7046	0.1889	0.8935	257.42	54.52	65682887	0.9989	80495731	0.9673	0.9979	0.9964	0.9892	0.8563	0.8315	0.6607	0.4406	0.151
CRC246_T1	316,861,731 (100%)	155,018,214 (48.92%)	316,674,772 (99.94%)	312,217,616 (99.00%)	1,316,374 (0.42%)	1,055,905 (0.33%)	65755218	83216925	16099.7	4361.76	20461.5	0.7032	0.1905	0.8937	244.84	52.41	65682887	0.9989	80462444	0.9669	0.9978	0.9962	0.9879	0.837	0.8317	0.6604	0.4352	0.1415
CRC247_N1	270,483,740 (100%)	130,575,758 (48.27%)	270,396,793 (99.97%)	266,773,376 (99.02%)	942,774 (0.35%)	744,789 (0.28%)	65755218	83216925	13769	3547.34	17316.4	0.7087	0.1826	0.8913	209.4	42.63	65590829	0.9975	79097687	0.9505	0.9957	0.9936	0.983	0.7797	0.7835	0.6059	0.3821	0.1041
CRC247_T1	251,871,513 (100%)	119,487,611 (47.44%)	251,789,469 (99.97%)	248,928,056 (99.27%)	949,278 (0.38%)	768,742 (0.31%)	65755218	83216925	13118.5	3522.34	16640.8	0.7046	0.1892	0.8938	199.51	42.33	65584254	0.9974	79430554	0.9545	0.9957	0.9935	0.9815	0.7532	0.8003	0.6232	0.3883	0.1012
CRC248_N1	297,664,201 (100%)	144,320,305 (48.48%)	297,561,566 (99.97%)	294,693,038 (99.39%)	797,208 (0.27%)	623,359 (0.21%)	65755218	83216925	15179.1	3807.43	18986.6	0.7136	0.179	0.8926	230.84	45.75	65531650	0.9966	77391740	0.93	0.9952	0.9934	0.9847	0.8218	0.7573	0.5979	0.3925	0.12
CRC248_T1	272,231,051 (100%)	136,335,378 (50.08%)	272,133,838 (99.96%)	268,813,400 (99.18%)	916,660 (0.34%)	730,061 (0.27%)	65755218	83216925	13272.7	3311.51	16584.2	0.7119	0.1776	0.8895	201.85	39.79	65525074	0.9965	77250271	0.9283	0.9951	0.9931	0.9815	0.759	0.7428	0.5752	0.3604	0.0945
CRC249_N1	227,470,046 (100%)	107,178,536 (47.12%)	227,403,262 (99.97%)	224,896,674 (99.41%)	692,898 (0.30%)	542,682 (0.24%)	65755218	83216925	11544.3	2697.55	14241.8	0.7192	0.1681	0.8873	175.56	32.42	65525074	0.9965	71799562	0.8628	0.9945	0.9921	0.9754	0.6756	0.6597	0.5119	0.3074	0.0696
CRC249_T1	270,862,845 (100%)	122,793,823 (45.33%)	270,763,849 (99.96%)	267,122,776 (99.06%)	951,094 (0.35%)	735,735 (0.27%)	65755218	83216925	14572.6	3690.12	18262.7	0.7114	0.1801	0.8915	221.62	44.34	65551376	0.9969	77874398	0.9358	0.9952	0.993	0.9826	0.7929	0.7593	0.5929	0.3821	0.1134
CRC24_N1	254,566,328 (100%)	105,509,141 (41.45%)	254,442,919 (99.95%)	251,479,554 (99.23%)	1,230,136 (0.48%)	1,009,030 (0.40%)	65755218	83216925	14822.8	4349.21	19172	0.6865	0.2014	0.8879	225.42	52.26	65531650	0.9966	81244683	0.9763	0.9956	0.9941	0.9861	0.8203	0.8749	0.7082	0.4598	0.1391
CRC24_T1	241,584,067 (100%)	96,385,254 (39.90%)	241,479,760 (99.96%)	238,670,032 (99.26%)	1,183,692 (0.49%)	970,149 (0.40%)	65755218	83216925	14515.5	4337.47	18852.9	0.6882	0.2056	0.8938	220.75	52.12	65525074	0.9965	81302935	0.977	0.9955	0.994	0.9859	0.8167	0.8789	0.7145	0.4642	0.1379
CRC250_N1	312,656,243 (100%)	142,688,101 (45.64%)	312,538,834 (99.96%)	308,356,556 (99.15%)	1,224,158 (0.39%)	976,782 (0.31%)	65755218	83216925	16541.4	4080.18	20621.6	0.7129	0.1759	0.8888	251.56	49.03	65551376	0.9969	77416705	0.9303	0.9951	0.9933	0.9857	0.8535	0.7559	0.5981	0.4012	0.1346
CRC250_T1	308,593,057 (100%)	150,754,672 (48.85%)	308,426,903 (99.95%)	302,825,146 (98.78%)	2,913,408 (0.94%)	2,481,423 (0.80%)	65755218	83216925	15282.5	5245.66	20528.1	0.662	0.2272	0.8892	232.41	63.04	65538225	0.9967	82334825	0.9894	0.9952	0.9934	0.9847	0.8165	0.9415	0.8101	0.5392	0.1719
CRC251_N1	237,572,299 (100%)	108,251,249 (45.57%)	237,501,096 (99.97%)	234,282,100 (99.13%)	944,774 (0.40%)	752,216 (0.32%)	65755218	83216925	12609.5	3187.13	15796.6	0.708	0.179	0.887	191.76	38.3	65643434	0.9983	77175376	0.9274	0.9969	0.9947	0.98	0.7228	0.7389	0.5701	0.3514	0.0884
CRC251_T1	213,548,087 (100%)	93,567,189 (43.82%)	213,480,925 (99.97%)	210,584,772 (99.03%)	676,662 (0.32%)	518,721 (0.24%)	65755218	83216925	11470.2	2731.75	14201.9	0.7169	0.1707	0.8876	174.44	32.83	65636858	0.9982	75144883	0.903	0.9967	0.9943	0.9751	0.664	0.6913	0.5251	0.3099	0.0697
CRC252_N1	265,569,245 (100%)	109,556,351 (41.25%)	265,463,249 (99.96%)	261,945,852 (99.31%)	1,148,806 (0.43%)	837,000 (0.32%)	65755218	83216925	10213.2	2688	12901.2	0.4793	0.1261	0.6054	155.32	32.3	65557952	0.997	80221115	0.964	0.9952	0.9923	0.9726	0.6072	0.8205	0.5759	0.3188	0.0607
CRC252_T1	292,413,153 (100%)	125,732,845 (43.00%)	292,297,312 (99.96%)	288,854,640 (99.34%)	1,017,200 (0.35%)	734,672 (0.25%)	65755218	83216925	10917.9	2858.84	13776.7	0.4821	0.1262	0.6083	166.04	34.35	65564527	0.9971	80728738	0.9701	0.9954	0.9926	0.9751	0.6508	0.8398	0.5934	0.3329	0.0682
CRC253_N1	271,125,635 (100%)	110,730,372 (40.84%)	271,014,986 (99.96%)	267,173,314 (99.12%)	1,163,906 (0.43%)	846,997 (0.31%)	65755218	83216925	10695.7	2894.35	13590.1	0.4824	0.1306	0.613	162.66	34.78	65663160	0.9986	81186432	0.9756	0.9974	0.9946	0.9743	0.6307	0.8498	0.607	0.3374	0.0676
CRC253_T1	267,642,943 (100%)	109,932,429 (41.07%)	267,538,442 (99.96%)	264,219,850 (99.30%)	1,027,776 (0.38%)	722,010 (0.27%)	65755218	83216925	10674.1	2868.62	13542.7	0.4891	0.1314	0.6205	162.33	34.47	65663160	0.9986	80745382	0.9703	0.9973	0.9946	0.9746	0.6218	0.8357	0.5966	0.3323	0.0692
CRC254_N1	259,465,683 (100%)	105,325,051 (40.59%)	259,341,812 (99.95%)	255,930,074 (99.16%)	955,130 (0.37%)	680,468 (0.26%)	65755218	83216925	9980.22	2593.76	12574	0.4829	0.1255	0.6084	151.78	31.17	65590829	0.9975	80462444	0.9669	0.9956	0.9924	0.97	0.5867	0.823	0.57	0.3064	0.0562
CRC254_T1	239,273,300 (100%)	109,911,286 (45.94%)	239,201,465 (99.97%)	236,410,330 (99.24%)	669,946 (0.28%)	496,887 (0.21%)	65755218	83216925	12423	2916.28	15339.3	0.7172	0.1684	0.8856	188.93	35.04	65538225	0.9967	74787050	0.8987	0.9949	0.9925	0.9776	0.7115	0.6943	0.5337	0.325	0.0785
CRC255_N1	236,546,919 (100%)	108,109,133 (45.70%)	236,468,805 (99.97%)	233,237,350 (98.93%)	632,564 (0.27%)	460,755 (0.19%)	65755218	83216925	11424.2	2470.49	13894.7	0.7242	0.1566	0.8808	173.74	29.69	65643434	0.9983	73646978	0.885	0.9969	0.9942	0.973	0.6553	0.6518	0.4819	0.2753	0.061
CRC255_T1	247,232,359 (100%)	114,082,324 (46.14%)	247,149,665 (99.97%)	243,554,498 (98.86%)	756,524 (0.31%)	572,054 (0.23%)	65755218	83216925	12076.6	2712.21	14788.8	0.7204	0.1618	0.8822	183.66	32.59	65656585	0.9985	75352925	0.9055	0.997	0.9945	0.9745	0.6671	0.6826	0.5057	0.293	0.071
CRC256_N1	249,554,539 (100%)	79,559,726 (31.88%)	249,477,440 (99.97%)	246,772,794 (99.32%)	712,504 (0.29%)	533,024 (0.21%)	65755218	83216925	16907.9	3911.16	20819.1	0.724	0.1675	0.8915	257.13	47	65564527	0.9971	76484675	0.9191	0.9951	0.9927	0.9821	0.8667	0.737	0.5822	0.3945	0.1368
CRC256_T1	263,645,952 (100%)	85,755,429 (32.53%)	263,563,062 (99.97%)	260,461,594 (99.30%)	1,096,288 (0.42%)	866,833 (0.33%)	65755218	83216925	18079.1	4727.53	22806.6	0.7108	0.1859	0.8967	274.94	56.81	65571103	0.9972	79863282	0.9597	0.9954	0.9933	0.9843	0.8813	0.8275	0.6668	0.4562	0.1708
CRC257_N1	278,721,148 (100%)	91,750,873 (32.92%)	278,632,151 (99.97%)	274,876,386 (99.18%)	1,402,906 (0.50%)	1,149,289 (0.41%)	65755218	83216925	18957.2	4929.08	23886.3	0.7096	0.1845	0.8941	288.3	59.23	65650009	0.9984	80462444	0.9669	0.9972	0.9952	0.9868	0.899	0.8423	0.6817	0.4719	0.1854
CRC257_T1	236,158,763 (100%)	75,745,237 (32.07%)	236,089,997 (99.97%)	233,498,956 (99.35%)	831,158 (0.35%)	660,918 (0.28%)	65755218	83216925	16147.1	3847.24	19994.4	0.7212	0.1718	0.893	245.56	46.23	65643434	0.9983	77275236	0.9286	0.9968	0.9942	0.982	0.8445	0.7551	0.5967	0.3984	0.1323
CRC258_N1	211,171,065 (100%)	64,043,600 (30.33%)	211,118,689 (99.98%)	208,664,676 (99.29%)	868,296 (0.41%)	706,232 (0.33%)	65755218	83216925	14818.2	3771.27	18589.5	0.7183	0.1828	0.9011	225.35	45.32	65630283	0.9981	78989505	0.9492	0.9967	0.9941	0.9805	0.8273	0.7918	0.625	0.4085	0.1221
CRC258_T1	229,102,847 (100%)	69,386,861 (30.29%)	229,041,055 (99.97%)	226,286,056 (99.25%)	970,900 (0.42%)	786,720 (0.34%)	65755218	83216925	16196.8	4270.44	20467.2	0.7146	0.1884	0.903	246.32	51.32	65643434	0.9983	80162863	0.9633	0.9969	0.9946	0.9834	0.8578	0.8283	0.6622	0.4424	0.1481
CRC259_N1	230,870,306 (100%)	71,561,993 (31.00%)	230,806,742 (99.97%)	228,407,214 (99.36%)	844,488 (0.37%)	672,320 (0.29%)	65755218	83216925	16191.2	4223.98	20415.2	0.7169	0.187	0.9039	246.23	50.76	65643434	0.9983	79829996	0.9593	0.997	0.9945	0.983	0.8578	0.8194	0.6555	0.4391	0.1464
CRC259_T1	319,034,557 (100%)	112,056,579 (35.12%)	318,930,747 (99.97%)	314,991,526 (99.19%)	1,337,512 (0.42%)	1,083,408 (0.34%)	65755218	83216925	21138.9	5522.97	26661.9	0.7178	0.1875	0.9053	321.48	66.37	65663160	0.9986	80861886	0.9717	0.9974	0.9956	0.988	0.9164	0.8552	0.6976	0.491	0.2101
CRC260_N1	323,812,272 (100%)	114,247,691 (35.28%)	323,620,912 (99.94%)	318,507,430 (99.04%)	1,985,076 (0.61%)	1,655,302 (0.51%)	65755218	83216925	21024	5292.28	26316.2	0.7183	0.1808	0.8991	319.73	63.6	65676311	0.9988	80096290	0.9625	0.9976	0.9956	0.9879	0.9147	0.831	0.6742	0.4745	0.2004
CRC260_T1	311,809,087 (100%)	106,756,371 (34.24%)	311,706,376 (99.97%)	306,720,892 (99.00%)	2,026,246 (0.65%)	1,688,887 (0.54%)	65755218	83216925	20731.3	5309.68	26041	0.7189	0.1841	0.903	315.28	63.81	65676311	0.9988	80320976	0.9652	0.9977	0.9958	0.9882	0.9111	0.8374	0.6795	0.4762	0.1989
CRC261_N1	294,298,506 (100%)	102,440,284 (34.81%)	294,203,562 (99.97%)	289,786,912 (99.05%)	1,789,188 (0.61%)	1,501,089 (0.51%)	65755218	83216925	19286.2	4950.93	24237.1	0.7159	0.1838	0.8997	293.3	59.49	65650009	0.9984	80512374	0.9675	0.9971	0.9951	0.9864	0.9003	0.8412	0.6791	0.4688	0.1841
CRC261_T1	274,150,854 (100%)	91,459,220 (33.36%)	274,079,351 (99.97%)	270,052,902 (99.07%)	1,563,230 (0.57%)	1,275,144 (0.47%)	65755218	83216925	18719.8	4865.82	23585.6	0.7205	0.1873	0.9078	284.69	58.47	65636858	0.9982	80171185	0.9634	0.9971	0.9951	0.9867	0.8986	0.8317	0.6729	0.4665	0.182
CRC262_N1	269,737,631 (100%)	97,633,500 (36.20%)	269,670,472 (99.98%)	265,015,602 (98.93%)	1,796,478 (0.67%)	1,496,717 (0.55%)	65755218	83216925	17173.6	4324.76	21498.4	0.7101	0.1788	0.8889	261.17	51.97	65650009	0.9984	79197547	0.9517	0.9971	0.9947	0.983	0.8541	0.7999	0.6367	0.4286	0.15
CRC262_T1	254,193,722 (100%)	120,765,625 (47.51%)	254,114,091 (99.97%)	250,389,462 (99.05%)	1,280,798 (0.50%)	1,059,856 (0.42%)	65755218	83216925	13220.5	3461.4	16681.9	0.7067	0.185	0.8917	201.06	41.59	65643434	0.9983	78315448	0.9411	0.9971	0.9947	0.9753	0.7201	0.7707	0.5987	0.3713	0.1012
CRC263_N1	264,569,985 (100%)	126,778,769 (47.92%)	264,495,787 (99.97%)	261,481,332 (99.24%)	749,762 (0.28%)	576,988 (0.22%)	65755218	83216925	13529.3	3417.47	16946.8	0.7134	0.1802	0.8936	205.75	41.07	65531650	0.9966	77408383	0.9302	0.9951	0.9931	0.9823	0.77	0.7486	0.5824	0.3685	0.0993
CRC263_T1	264,379,129 (100%)	95,493,606 (36.12%)	264,314,279 (99.98%)	260,978,322 (99.28%)	1,193,746 (0.45%)	966,333 (0.37%)	65755218	83216925	16502.8	3961.64	20464.5	0.7194	0.1727	0.8921	250.97	47.61	65538225	0.9967	77882720	0.9359	0.995	0.9924	0.9809	0.853	0.7684	0.6048	0.4013	0.1327
CRC264_N1	299,789,106 (100%)	114,350,608 (38.14%)	299,697,008 (99.97%)	294,484,992 (98.96%)	2,114,242 (0.71%)	1,777,235 (0.59%)	65755218	83216925	18436.4	4899.22	23335.6	0.7026	0.1867	0.8893	280.38	58.87	65597405	0.9976	80520696	0.9676	0.9959	0.9937	0.985	0.8943	0.8472	0.6852	0.4701	0.1783
CRC264_T1	263,488,168 (100%)	95,194,885 (36.13%)	263,410,010 (99.97%)	259,670,864 (99.15%)	1,444,056 (0.55%)	1,187,305 (0.45%)	65755218	83216925	16840.3	4349.42	21189.7	0.7082	0.1829	0.8911	256.11	52.27	65590829	0.9975	79430554	0.9545	0.9956	0.9931	0.9823	0.8655	0.8116	0.6489	0.438	0.1508
CRC265_N1	271,368,462 (100%)	97,591,233 (35.96%)	271,285,088 (99.97%)	266,668,806 (99.00%)	1,868,440 (0.69%)	1,558,522 (0.57%)	65755218	83216925	17319.3	4478.7	21798	0.7066	0.1827	0.8893	263.39	53.82	65643434	0.9983	79705170	0.9578	0.997	0.9948	0.9846	0.8728	0.8179	0.6558	0.4454	0.1579
CRC265_T1	273,106,017 (100%)	95,901,118 (35.11%)	272,972,268 (99.95%)	268,842,788 (99.07%)	1,623,436 (0.59%)	1,342,222 (0.49%)	65755218	83216925	18163.3	4684.41	22847.7	0.7207	0.1859	0.9066	276.23	56.29	65636858	0.9982	79788387	0.9588	0.9969	0.9948	0.9854	0.8835	0.8214	0.663	0.4554	0.1708
CRC266_N1	270,957,834 (100%)	94,223,150 (34.77%)	270,881,390 (99.97%)	266,134,132 (98.86%)	1,785,768 (0.66%)	1,489,693 (0.55%)	65755218	83216925	18022.1	4708.8	22730.9	0.7169	0.1873	0.9042	274.08	56.58	65643434	0.9983	80545661	0.9679	0.997	0.9949	0.9855	0.8846	0.8399	0.6756	0.4609	0.1718
CRC266_T1	238,961,579 (100%)	79,236,030 (33.16%)	238,892,651 (99.97%)	235,361,874 (99.15%)	1,351,284 (0.57%)	1,123,199 (0.47%)	65755218	83216925	16086.8	3950.29	20037.1	0.7262	0.1783	0.9045	244.65	47.47	65636858	0.9982	78298804	0.9409	0.9967	0.9943	0.9826	0.852	0.7774	0.6165	0.411	0.1355
CRC267_N1	270,916,803 (100%)	94,005,907 (34.70%)	270,831,140 (99.97%)	265,643,044 (98.79%)	2,135,048 (0.79%)	1,810,095 (0.67%)	65755218	83216925	18010	4675.29	22685.2	0.7177	0.1863	0.904	273.89	56.18	65663160	0.9986	80271045	0.9646	0.9973	0.9951	0.9852	0.8826	0.8321	0.6691	0.4575	0.1703
CRC267_T1	272,356,159 (100%)	93,464,991 (34.32%)	272,269,241 (99.97%)	267,682,290 (98.93%)	1,735,606 (0.64%)	1,442,510 (0.53%)	65755218	83216925	18041.7	4451.76	22493.4	0.7256	0.179	0.9046	274.38	53.5	65663160	0.9986	79272442	0.9526	0.9972	0.9949	0.9849	0.8753	0.7993	0.6356	0.4315	0.1586
CRC268_N1	260,407,054 (100%)	88,485,077 (33.98%)	260,337,052 (99.97%)	257,601,732 (99.39%)	914,694 (0.35%)	718,715 (0.28%)	65755218	83216925	17418.8	4426.38	21845.1	0.7167	0.1821	0.8988	264.9	53.19	65643434	0.9983	79314051	0.9531	0.997	0.9947	0.9845	0.8775	0.8065	0.6468	0.4417	0.1596
CRC268_T1	260,527,843 (100%)	89,612,885 (34.40%)	260,448,195 (99.97%)	257,794,536 (99.41%)	977,680 (0.38%)	784,231 (0.30%)	65755218	83216925	17404.6	4524.83	21929.4	0.7122	0.1851	0.8973	264.69	54.37	65636858	0.9982	79497128	0.9553	0.9969	0.9945	0.9829	0.857	0.8163	0.6579	0.4466	0.1603
CRC269_N1	291,812,865 (100%)	101,283,766 (34.71%)	291,728,047 (99.97%)	288,260,658 (99.28%)	1,328,202 (0.46%)	1,086,956 (0.37%)	65755218	83216925	19353.2	5103.31	24456.5	0.7115	0.1876	0.8991	294.32	61.33	65656585	0.9985	80520696	0.9676	0.9973	0.9952	0.986	0.9011	0.8458	0.6883	0.4795	0.1927
CRC269_T1	254,209,687 (100%)	87,445,611 (34.40%)	254,144,744 (99.97%)	251,686,202 (99.44%)	866,690 (0.34%)	693,481 (0.27%)	65755218	83216925	17015	4344.64	21359.6	0.719	0.1836	0.9026	258.76	52.21	65643434	0.9983	78922931	0.9484	0.9969	0.9945	0.983	0.863	0.7987	0.641	0.4354	0.1538
CRC270_N1	246,940,410 (100%)	92,516,713 (37.47%)	246,870,379 (99.97%)	243,920,398 (99.31%)	1,081,916 (0.44%)	878,291 (0.36%)	65755218	83216925	15713.5	3959.47	19673	0.72	0.1814	0.9014	238.97	47.58	65643434	0.9983	78265517	0.9405	0.9968	0.9939	0.9793	0.8226	0.7812	0.6227	0.413	0.1328
CRC270_T1	276,304,798 (100%)	106,862,204 (38.68%)	276,223,379 (99.97%)	272,707,212 (99.25%)	1,494,098 (0.54%)	1,246,979 (0.45%)	65755218	83216925	17283.3	4781.83	22065.1	0.7079	0.1959	0.9038	262.84	57.46	65656585	0.9985	80762025	0.9705	0.9972	0.995	0.9845	0.8736	0.8572	0.7008	0.4785	0.1735
CRC271_N1	250,046,534 (100%)	97,286,042 (38.91%)	249,985,338 (99.98%)	246,630,482 (99.27%)	1,237,500 (0.49%)	1,031,916 (0.41%)	65755218	83216925	15377.4	3805.04	19182.5	0.7207	0.1783	0.899	233.86	45.72	65511923	0.9963	76942368	0.9246	0.9944	0.9915	0.9779	0.8348	0.7547	0.6017	0.4019	0.1272
CRC271_T1	253,284,854 (100%)	97,126,657 (38.35%)	253,220,764 (99.97%)	250,191,636 (99.29%)	1,193,856 (0.47%)	994,949 (0.39%)	65755218	83216925	15897.3	4198.04	20095.3	0.7139	0.1885	0.9024	241.76	50.45	65538225	0.9967	79513771	0.9555	0.9947	0.9917	0.9786	0.8422	0.8163	0.6541	0.4371	0.1437
CRC272_N1	266,502,657 (100%)	95,230,482 (35.73%)	266,420,153 (99.97%)	262,781,378 (99.20%)	1,319,868 (0.50%)	1,071,358 (0.40%)	65755218	83216925	17516.7	4662.04	22178.7	0.7178	0.191	0.9088	266.39	56.02	65650009	0.9984	80221115	0.964	0.9972	0.995	0.9844	0.8787	0.8349	0.6759	0.4618	0.1685
CRC272_T1	174,625,048 (100%)	62,811,620 (35.97%)	172,586,681 (98.83%)	170,771,148 (98.27%)	494,532 (0.28%)	358,086 (0.21%)	65755218	83216925	11119.3	2723.15	13842.4	0.7098	0.1738	0.8836	169.1	32.72	65630283	0.9981	74212853	0.8918	0.9962	0.9922	0.9662	0.6713	0.6972	0.5417	0.3252	0.0705
CRC273_N1	248,855,522 (100%)	91,404,126 (36.73%)	248,732,300 (99.95%)	245,816,104 (99.25%)	1,019,758 (0.41%)	828,318 (0.33%)	65755218	83216925	15925.3	4156.95	20082.2	0.7115	0.1857	0.8972	242.19	49.95	65643434	0.9983	79513771	0.9555	0.9968	0.994	0.9802	0.8356	0.8089	0.6442	0.4285	0.1408
CRC273_T1	235,874,882 (100%)	84,385,750 (35.78%)	235,807,658 (99.97%)	233,386,164 (99.41%)	786,760 (0.33%)	625,442 (0.27%)	65755218	83216925	15057	3616.73	18673.8	0.7226	0.1736	0.8962	228.99	43.46	65630283	0.9981	76709361	0.9218	0.9966	0.9936	0.9783	0.8216	0.7417	0.5848	0.3844	0.1178
CRC274_N1	250,475,281 (100%)	89,736,187 (35.83%)	250,381,081 (99.96%)	247,670,388 (99.35%)	983,890 (0.39%)	795,760 (0.32%)	65755218	83216925	16094.3	3928.59	20022.9	0.7203	0.1758	0.8961	244.76	47.21	65650009	0.9984	77816146	0.9351	0.9968	0.994	0.9797	0.8276	0.7679	0.6087	0.4038	0.1325
CRC274_T1	274,619,358 (100%)	101,066,164 (36.80%)	274,525,972 (99.97%)	271,468,996 (99.30%)	1,092,176 (0.40%)	887,429 (0.32%)	65755218	83216925	17619	4615.82	22234.8	0.7136	0.1869	0.9005	267.95	55.47	65663160	0.9986	80171185	0.9634	0.9973	0.995	0.9847	0.8785	0.8313	0.6694	0.4568	0.1673
CRC275_N1	250,702,136 (100%)	94,430,065 (37.67%)	250,632,861 (99.97%)	247,865,088 (99.32%)	936,850 (0.37%)	760,883 (0.30%)	65755218	83216925	15675.7	3875.75	19551.4	0.7183	0.1776	0.8959	238.39	46.57	65656585	0.9985	78049153	0.9379	0.9969	0.9938	0.9789	0.8227	0.77	0.6088	0.4023	0.1283
CRC275_T1	256,069,320 (100%)	93,309,989 (36.44%)	255,991,187 (99.97%)	253,127,390 (99.34%)	1,055,914 (0.41%)	859,756 (0.34%)	65755218	83216925	16421.3	4199.68	20620.9	0.7155	0.183	0.8985	249.73	50.47	65650009	0.9984	79355659	0.9536	0.9969	0.9943	0.9819	0.8518	0.8056	0.6423	0.4298	0.1439
CRC276_N1	291,536,989 (100%)	101,555,606 (34.83%)	291,439,819 (99.97%)	285,471,002 (98.83%)	2,551,628 (0.88%)	2,106,903 (0.72%)	65755218	83216925	19288.4	4771.87	24060.3	0.7256	0.1795	0.9051	293.34	57.34	65518499	0.9964	78631672	0.9449	0.9949	0.993	0.9853	0.9021	0.7953	0.6433	0.4491	0.1773
CRC276_T1	241,869,721 (100%)	79,446,591 (32.85%)	241,790,311 (99.97%)	236,476,742 (98.70%)	2,424,934 (1.00%)	2,009,338 (0.83%)	65755218	83216925	16609.2	4152.38	20761.5	0.7243	0.1811	0.9054	252.59	49.9	65571103	0.9972	78173979	0.9394	0.9951	0.9926	0.9821	0.8633	0.7814	0.6269	0.4246	0.1446
CRC277_N1	256,028,060 (100%)	84,684,255 (33.08%)	255,948,270 (99.97%)	250,876,332 (98.86%)	2,151,854 (0.84%)	1,754,858 (0.69%)	65755218	83216925	17576	4402.42	21978.4	0.7262	0.1819	0.9081	267.29	52.9	65663160	0.9986	78431951	0.9425	0.9974	0.9955	0.9865	0.876	0.7876	0.6344	0.4347	0.1589
CRC277_T1	265,900,317 (100%)	90,186,266 (33.92%)	265,776,604 (99.95%)	261,562,436 (99.04%)	1,757,876 (0.66%)	1,452,885 (0.55%)	65755218	83216925	18109.1	4703.69	22812.8	0.7214	0.1874	0.9088	275.4	56.52	65663160	0.9986	79755100	0.9584	0.9975	0.9954	0.9862	0.8826	0.8218	0.6662	0.4587	0.171
CRC278_N1	271,356,931 (100%)	88,916,843 (32.77%)	271,272,917 (99.97%)	267,927,016 (99.19%)	1,025,662 (0.38%)	800,192 (0.29%)	65755218	83216925	18191.8	4717.33	22909.1	0.704	0.1826	0.8866	276.66	56.69	65682887	0.9989	80795312	0.9709	0.9977	0.9957	0.9864	0.8868	0.8459	0.6748	0.4583	0.172
CRC278_T1	295,557,383 (100%)	98,917,469 (33.47%)	295,445,285 (99.96%)	291,099,600 (99.03%)	1,637,420 (0.55%)	1,361,538 (0.46%)	65755218	83216925	19685.7	5366.03	25051.7	0.6973	0.1901	0.8874	299.38	64.48	65682887	0.9989	81486012	0.9792	0.9978	0.9958	0.9872	0.905	0.8794	0.7188	0.4977	0.2024
CRC279_N1	245,762,107 (100%)	85,762,197 (34.90%)	245,670,440 (99.96%)	241,707,814 (99.07%)	1,685,814 (0.69%)	1,393,745 (0.57%)	65755218	83216925	16280	4127.83	20407.8	0.7198	0.1825	0.9023	247.58	49.6	65663160	0.9986	78357056	0.9416	0.9973	0.9949	0.983	0.8458	0.7843	0.629	0.4232	0.1415
CRC279_T1	253,793,866 (100%)	88,204,332 (34.75%)	253,703,530 (99.96%)	249,815,096 (99.09%)	1,639,292 (0.65%)	1,355,523 (0.53%)	65755218	83216925	16942.6	4592.42	21535	0.7119	0.193	0.9049	257.66	55.19	65669736	0.9987	80420836	0.9664	0.9976	0.9954	0.9854	0.8663	0.8422	0.6829	0.4626	0.1622
CRC27_N1	231,842,376 (100%)	97,726,905 (42.15%)	231,730,204 (99.95%)	228,958,634 (99.18%)	1,222,030 (0.53%)	1,014,108 (0.44%)	65755218	83216925	12665.3	3967.23	16632.5	0.6469	0.2026	0.8495	192.61	47.67	65676311	0.9988	81935384	0.9846	0.9977	0.9956	0.9811	0.7267	0.8959	0.7217	0.4448	0.1129
CRC27_T1	267,207,979 (100%)	114,087,286 (42.70%)	267,081,200 (99.95%)	264,144,200 (99.25%)	1,216,982 (0.46%)	974,821 (0.36%)	65755218	83216925	14569.9	4592.46	19162.3	0.6515	0.2054	0.8569	221.58	55.19	65676311	0.9988	82226643	0.9881	0.9979	0.9963	0.9874	0.81	0.9149	0.7545	0.487	0.145
CRC281_N1	272,613,780 (100%)	94,119,750 (34.52%)	272,537,944 (99.97%)	268,705,362 (99.11%)	1,383,240 (0.51%)	1,140,259 (0.42%)	65755218	83216925	17840.9	4774.25	22615.2	0.6994	0.1872	0.8866	271.32	57.37	65577678	0.9973	80753704	0.9704	0.9955	0.9932	0.984	0.8888	0.8527	0.6869	0.4692	0.1747
CRC281_T1	249,084,943 (100%)	80,588,470 (32.35%)	249,009,332 (99.97%)	246,062,860 (99.28%)	945,120 (0.38%)	754,959 (0.30%)	65755218	83216925	16356.4	3847.25	20203.6	0.7158	0.1684	0.8842	248.75	46.23	65577678	0.9973	77782859	0.9347	0.9953	0.9924	0.9791	0.8365	0.7618	0.5938	0.391	0.1305
CRC282_N1	291,748,125 (100%)	99,530,186 (34.12%)	291,646,014 (99.96%)	287,753,152 (99.19%)	1,495,196 (0.51%)	1,217,030 (0.42%)	65755218	83216925	19526.6	5211.96	24738.6	0.7092	0.1893	0.8985	296.96	62.63	65676311	0.9988	80778669	0.9707	0.9976	0.9958	0.988	0.9079	0.8546	0.6968	0.4861	0.1971
CRC282_T1	314,190,883 (100%)	109,516,549 (34.86%)	314,009,134 (99.94%)	306,535,684 (98.32%)	3,642,292 (1.16%)	3,127,551 (1.00%)	65755218	83216925	20350.6	5736.75	26087.4	0.6966	0.1964	0.893	309.49	68.94	65682887	0.9989	82401399	0.9902	0.9978	0.9962	0.9892	0.9191	0.9273	0.7728	0.527	0.2182
CRC283_N1	272,779,014 (100%)	94,538,640 (34.66%)	272,691,622 (99.97%)	269,129,394 (99.20%)	1,266,166 (0.46%)	1,019,082 (0.37%)	65755218	83216925	18077.9	4773.82	22851.7	0.71	0.1875	0.8975	274.93	57.37	65676311	0.9988	80545661	0.9679	0.9977	0.9958	0.9867	0.8908	0.8435	0.6811	0.4673	0.176
CRC283_T1	262,965,422 (100%)	87,773,380 (33.38%)	262,876,589 (99.97%)	257,712,558 (98.82%)	2,150,332 (0.82%)	1,808,848 (0.69%)	65755218	83216925	17647.3	4790.12	22437.5	0.7043	0.1912	0.8955	268.38	57.56	65682887	0.9989	80861886	0.9717	0.9978	0.9959	0.9873	0.8917	0.8553	0.6943	0.4758	0.1767
CRC284_N1	254,505,729 (100%)	90,532,476 (35.57%)	254,431,138 (99.97%)	248,299,098 (98.32%)	3,064,234 (1.20%)	2,643,934 (1.04%)	65755218	83216925	16416.3	4625.54	21041.9	0.7032	0.1981	0.9013	249.66	55.58	65663160	0.9986	82126783	0.9869	0.9974	0.9952	0.9844	0.8674	0.9078	0.7367	0.48	0.1605
CRC284_T1	252,782,777 (100%)	83,119,913 (32.88%)	252,662,589 (99.95%)	249,371,038 (99.22%)	1,242,702 (0.49%)	1,014,883 (0.40%)	65755218	83216925	16854.6	4128.55	20983.2	0.7231	0.1771	0.9002	256.32	49.61	65650009	0.9984	78864679	0.9477	0.9971	0.9947	0.9838	0.8676	0.7896	0.6252	0.4194	0.145
CRC285_N1	225,432,681 (100%)	71,942,812 (31.91%)	225,374,314 (99.97%)	222,475,210 (99.17%)	851,830 (0.38%)	685,597 (0.30%)	65755218	83216925	14810.5	3336.64	18147.1	0.7317	0.1648	0.8965	225.24	40.1	65623707	0.998	76076912	0.9142	0.9963	0.9933	0.9777	0.8152	0.7158	0.5544	0.3568	0.1059
CRC285_T1	223,613,134 (100%)	71,143,513 (31.82%)	223,553,720 (99.97%)	220,267,768 (99.15%)	1,286,704 (0.58%)	1,070,062 (0.48%)	65755218	83216925	15110.5	3694.95	18805.5	0.7229	0.1768	0.8997	229.8	44.4	65636858	0.9982	78115727	0.9387	0.9965	0.9939	0.98	0.8275	0.7684	0.6027	0.393	0.1203
CRC286_N1	288,705,309 (100%)	100,652,718 (34.86%)	288,595,036 (99.96%)	285,186,638 (99.33%)	1,105,988 (0.38%)	829,580 (0.29%)	65755218	83216925	18353.9	4058.33	22412.2	0.7377	0.1631	0.9008	279.12	48.77	65643434	0.9983	75119918	0.9027	0.9968	0.9942	0.982	0.8663	0.7156	0.5704	0.3886	0.1421
CRC286_T1	229,423,970 (100%)	77,276,947 (33.68%)	229,355,825 (99.97%)	225,365,834 (99.01%)	1,530,860 (0.67%)	1,239,632 (0.54%)	65755218	83216925	15388	3957.69	19345.7	0.7172	0.1845	0.9017	234.02	47.56	65656585	0.9985	78748176	0.9463	0.997	0.9945	0.9817	0.8348	0.7908	0.6304	0.4176	0.1298
CRC287_N1	229,978,734 (100%)	73,999,828 (32.18%)	229,912,538 (99.97%)	227,215,760 (99.18%)	584,828 (0.25%)	440,397 (0.19%)	65755218	83216925	14746.4	3115.75	17862.1	0.7418	0.1567	0.8985	224.26	37.44	65663160	0.9986	73896629	0.888	0.9969	0.9939	0.9776	0.8095	0.6744	0.5209	0.3331	0.0988
CRC287_T1	230,724,531 (100%)	77,016,248 (33.38%)	230,667,985 (99.98%)	227,803,832 (99.22%)	849,110 (0.37%)	687,316 (0.30%)	65755218	83216925	14601.3	3158.1	17759.4	0.7382	0.1597	0.8979	222.06	37.95	65663160	0.9986	74187888	0.8915	0.997	0.9939	0.9777	0.8083	0.6846	0.5305	0.3396	0.1007
CRC288_N1	247,682,293 (100%)	75,935,293 (30.66%)	247,612,464 (99.97%)	244,167,056 (99.13%)	1,280,680 (0.52%)	1,051,782 (0.42%)	65755218	83216925	17432.8	4685.5	22118.3	0.7107	0.191	0.9017	265.12	56.3	65564527	0.9971	80454123	0.9668	0.9953	0.9929	0.9832	0.884	0.8438	0.6816	0.4653	0.1687
CRC288_T1	249,356,727 (100%)	77,226,639 (30.97%)	249,239,575 (99.95%)	246,264,688 (99.23%)	1,040,694 (0.42%)	842,228 (0.34%)	65755218	83216925	17484.8	4720.38	22205.2	0.7115	0.1921	0.9036	265.91	56.72	65571103	0.9972	80337619	0.9654	0.9953	0.9929	0.9827	0.872	0.8413	0.68	0.4621	0.1683
CRC289_N1	279,168,882 (100%)	96,436,511 (34.54%)	279,077,623 (99.97%)	272,931,194 (98.46%)	3,103,546 (1.11%)	2,632,630 (0.94%)	65755218	83216925	18239.7	5262.76	23502.5	0.6991	0.2017	0.9008	277.39	63.24	65696038	0.9991	82534546	0.9918	0.9981	0.9963	0.988	0.8927	0.9372	0.7846	0.5169	0.1893
CRC289_T1	288,171,469 (100%)	99,082,504 (34.38%)	288,012,343 (99.94%)	284,048,896 (99.15%)	1,469,656 (0.51%)	1,204,511 (0.42%)	65755218	83216925	19202	4818.71	24020.7	0.7245	0.1818	0.9063	292.02	57.91	65676311	0.9988	79696849	0.9577	0.9977	0.9958	0.9871	0.8927	0.8169	0.6583	0.4539	0.1766
CRC28_N1	275,400,676 (100%)	118,701,270 (43.10%)	275,272,323 (99.95%)	272,411,552 (99.32%)	1,165,892 (0.42%)	936,596 (0.34%)	65755218	83216925	15645	4633.96	20279	0.6874	0.2036	0.891	237.93	55.69	65643434	0.9983	81552586	0.98	0.9974	0.9959	0.9882	0.8435	0.8843	0.7232	0.4789	0.1553
CRC28_T1	184,105,899 (100%)	68,617,029 (37.27%)	184,042,500 (99.97%)	182,103,538 (99.32%)	805,232 (0.44%)	655,623 (0.36%)	65755218	83216925	11519.6	3190.82	14710.4	0.6983	0.1934	0.8917	175.19	38.34	65643434	0.9983	79547058	0.9559	0.9969	0.9945	0.9774	0.6892	0.8024	0.6214	0.3737	0.0854
CRC290_N1	291,343,996 (100%)	101,380,255 (34.80%)	291,244,204 (99.97%)	286,359,472 (98.82%)	1,246,748 (0.43%)	933,542 (0.32%)	65755218	83216925	19150.3	4817.13	23967.4	0.7243	0.1822	0.9065	291.24	57.89	65656585	0.9985	80246080	0.9643	0.9972	0.9952	0.986	0.875	0.8249	0.6559	0.4445	0.1725
CRC290_T1	259,646,619 (100%)	87,586,757 (33.73%)	259,562,591 (99.97%)	255,891,522 (99.21%)	1,369,228 (0.53%)	1,092,847 (0.42%)	65755218	83216925	17310.4	4155.98	21466.3	0.7291	0.175	0.9041	263.25	49.94	65643434	0.9983	77358453	0.9296	0.9968	0.9945	0.9848	0.8723	0.7616	0.6098	0.4155	0.1472
CRC291_N1	319,676,958 (100%)	114,697,813 (35.88%)	319,556,787 (99.96%)	314,513,624 (98.90%)	1,403,520 (0.44%)	1,060,801 (0.33%)	65755218	83216925	20798.9	5535.75	26334.6	0.7153	0.1904	0.9057	316.31	66.52	65676311	0.9988	81261327	0.9765	0.9975	0.9956	0.9881	0.9046	0.8698	0.7092	0.4914	0.2055
CRC291_T1	265,970,568 (100%)	92,100,036 (34.63%)	265,887,828 (99.97%)	260,237,090 (98.59%)	1,948,310 (0.73%)	1,553,588 (0.58%)	65755218	83216925	17684.9	5142.39	22827.3	0.7018	0.2041	0.9059	268.95	61.8	65676311	0.9988	81843845	0.9835	0.9978	0.9961	0.9865	0.8562	0.898	0.7425	0.4982	0.1811
CRC292_N1	284,788,436 (100%)	99,614,768 (34.98%)	284,700,317 (99.97%)	280,397,272 (99.02%)	1,216,510 (0.43%)	944,139 (0.33%)	65755218	83216925	18610.4	4664.95	23275.4	0.7225	0.1811	0.9036	283.03	56.06	65656585	0.9985	79805031	0.959	0.9974	0.9955	0.9858	0.8692	0.8145	0.6492	0.4392	0.1664
CRC292_T1	297,746,840 (100%)	102,096,290 (34.29%)	297,647,328 (99.97%)	292,391,438 (98.81%)	1,493,748 (0.50%)	1,155,774 (0.39%)	65755218	83216925	19837.2	5221.39	25058.6	0.7149	0.1882	0.9031	301.68	62.74	65669736	0.9987	80961746	0.9729	0.9975	0.9957	0.9878	0.8876	0.8563	0.6933	0.4757	0.1915
CRC293_N1	253,169,501 (100%)	86,526,334 (34.18%)	253,090,473 (99.97%)	249,250,058 (99.17%)	1,478,686 (0.58%)	1,181,975 (0.47%)	65755218	83216925	16864.2	4330.16	21194.3	0.7185	0.1845	0.903	256.47	52.03	65584254	0.9974	78789784	0.9468	0.9952	0.9925	0.9829	0.8758	0.7999	0.6445	0.4398	0.1529
CRC293_T1	273,318,291 (100%)	90,934,119 (33.27%)	273,178,346 (99.95%)	268,081,564 (98.73%)	1,858,170 (0.68%)	1,513,748 (0.55%)	65755218	83216925	18120.6	5245.17	23365.8	0.6929	0.2006	0.8935	275.58	63.03	65597405	0.9976	82101818	0.9866	0.9958	0.9936	0.9854	0.8881	0.918	0.7608	0.5091	0.1898
CRC294_N1	259,195,731 (100%)	86,640,818 (33.43%)	259,115,240 (99.97%)	255,619,874 (99.18%)	1,099,294 (0.42%)	833,252 (0.32%)	65755218	83216925	17169.2	4437.76	21607	0.7081	0.183	0.8911	261.11	53.33	65676311	0.9988	80013073	0.9615	0.9977	0.9956	0.9859	0.8684	0.8232	0.657	0.4424	0.1568
CRC294_T1	230,139,506 (100%)	76,767,613 (33.36%)	230,067,591 (99.97%)	226,736,956 (99.19%)	1,091,872 (0.47%)	861,540 (0.37%)	65755218	83216925	15213.5	3757.21	18970.8	0.7132	0.1761	0.8893	231.37	45.15	65663160	0.9986	78173979	0.9394	0.9972	0.9946	0.9805	0.8119	0.7757	0.612	0.3993	0.1222
CRC295_N1	253,477,311 (100%)	84,647,709 (33.39%)	253,393,667 (99.97%)	250,253,762 (99.28%)	1,143,998 (0.45%)	888,323 (0.35%)	65755218	83216925	16916.4	4708.88	21625.2	0.6991	0.1946	0.8937	257.26	56.59	65682887	0.9989	81086571	0.9744	0.9977	0.9957	0.9861	0.8718	0.8654	0.7036	0.4743	0.1665
CRC295_T1	275,753,907 (100%)	95,051,029 (34.47%)	275,667,047 (99.97%)	272,137,882 (99.27%)	1,209,374 (0.44%)	944,279 (0.34%)	65755218	83216925	18054.9	4801.18	22856	0.7066	0.1879	0.8945	274.58	57.69	65676311	0.9988	80470766	0.967	0.9976	0.9954	0.9862	0.8818	0.8435	0.682	0.4645	0.1719
CRC296_N1	526,310,368 (100%)	262,636,786 (49.90%)	526,071,836 (99.95%)	520,150,828 (99.32%)	1,424,752 (0.27%)	1,009,455 (0.19%)	65755218	83216925	24977.9	6006.5	30984.4	0.6973	0.1677	0.865	379.86	72.18	65663160	0.9986	79480485	0.9551	0.9975	0.9959	0.9902	0.933	0.8119	0.6525	0.4709	0.2228
CRC296_T1	645,061,802 (100%)	344,501,569 (53.41%)	644,771,729 (99.96%)	628,158,146 (98.22%)	8,681,578 (1.35%)	7,337,042 (1.14%)	65755218	83216925	27599.4	10598.2	38197.6	0.626	0.2404	0.8664	419.73	127.36	65669736	0.9987	83033847	0.9978	0.998	0.9969	0.993	0.9612	0.9925	0.9692	0.8079	0.4233
CRC297_N1	407,068,078 (100%)	208,355,909 (51.18%)	406,961,273 (99.97%)	401,063,934 (99.07%)	1,705,024 (0.42%)	1,285,535 (0.32%)	65755218	83216925	19301.4	5125.55	24427	0.6868	0.1824	0.8692	293.53	61.59	65689462	0.999	80786990	0.9708	0.998	0.9961	0.9877	0.8938	0.8467	0.6799	0.4689	0.1832
CRC297_T1	296,901,991 (100%)	148,173,929 (49.91%)	296,825,612 (99.97%)	290,871,382 (98.90%)	1,681,450 (0.57%)	1,310,429 (0.44%)	65755218	83216925	13790.5	3242.56	17033	0.6882	0.1618	0.85	209.72	38.97	65663160	0.9986	74936840	0.9005	0.997	0.9937	0.9748	0.7547	0.7051	0.5489	0.3485	0.0945
CRC298_N1	352,412,707 (100%)	117,858,732 (33.44%)	352,254,406 (99.96%)	348,093,918 (99.30%)	1,047,550 (0.30%)	759,305 (0.22%)	65755218	83216925	23410.5	5636.11	29046.6	0.7255	0.1747	0.9002	356.03	67.73	65577678	0.9973	79247477	0.9523	0.9954	0.9935	0.9873	0.927	0.8085	0.6545	0.4691	0.2154
CRC298_T1	376,254,257 (100%)	123,744,000 (32.89%)	376,082,119 (99.95%)	371,247,062 (99.18%)	1,292,016 (0.34%)	980,483 (0.26%)	65755218	83216925	24928.9	6011.14	30940	0.7257	0.175	0.9007	379.12	72.23	65571103	0.9972	80329297	0.9653	0.9955	0.9937	0.9881	0.9333	0.8378	0.677	0.4827	0.2279
CRC299_N1	331,124,366 (100%)	110,018,138 (33.23%)	330,856,128 (99.92%)	326,467,388 (99.00%)	839,018 (0.25%)	583,480 (0.18%)	65755218	83216925	21050.4	4634.19	25684.6	0.7351	0.1618	0.8969	320.13	55.69	65590829	0.9975	77724607	0.934	0.9956	0.9933	0.9852	0.9071	0.7506	0.5897	0.4097	0.1703
CRC299_T1	342,003,731 (100%)	114,190,224 (33.39%)	341,849,058 (99.95%)	337,847,722 (99.23%)	858,582 (0.25%)	598,120 (0.17%)	65755218	83216925	21994.6	5003.16	26997.8	0.7331	0.1668	0.8999	334.49	60.12	65590829	0.9975	78257196	0.9404	0.9957	0.9934	0.9851	0.9014	0.7735	0.6127	0.4265	0.1824
CRC2_N1	172,382,647 (100%)	77,735,700 (45.09%)	172,315,951 (99.96%)	169,959,102 (99.10%)	802,888 (0.47%)	639,628 (0.37%)	65755218	83216925	9773.2	2552.83	12326	0.7164	0.1871	0.9035	148.63	30.68	65643434	0.9983	76775935	0.9226	0.9968	0.9937	0.9658	0.573	0.7297	0.5529	0.3099	0.0566
CRC2_T1	157,930,867 (100%)	69,721,665 (44.15%)	157,876,634 (99.97%)	154,961,234 (98.71%)	915,498 (0.58%)	720,601 (0.46%)	65755218	83216925	9118.89	2411.33	11530.2	0.7144	0.1889	0.9033	138.68	28.98	65643434	0.9983	77549852	0.9319	0.9967	0.993	0.958	0.514	0.7378	0.5509	0.2961	0.0491
CRC300_N1	376,802,477 (100%)	127,289,154 (33.78%)	376,633,041 (99.96%)	371,785,698 (99.19%)	1,322,252 (0.35%)	994,587 (0.26%)	65755218	83216925	24481.8	5896.84	30378.6	0.7229	0.1741	0.897	372.32	70.86	65656585	0.9985	80454123	0.9668	0.9974	0.9958	0.9902	0.9358	0.8369	0.6744	0.4799	0.2244
CRC300_T1	321,289,603 (100%)	108,369,745 (33.73%)	321,140,024 (99.95%)	316,154,564 (98.84%)	967,472 (0.30%)	714,318 (0.22%)	65755218	83216925	19772.4	4201.2	23973.6	0.7377	0.1568	0.8945	300.7	50.48	65643434	0.9983	77375096	0.9298	0.9969	0.9947	0.985	0.8815	0.7353	0.5673	0.3821	0.1486
CRC301_N1	370,307,263 (100%)	133,095,136 (35.94%)	370,141,623 (99.96%)	365,432,198 (99.18%)	1,320,622 (0.36%)	1,009,039 (0.27%)	65755218	83216925	23192.9	5581.57	28774.5	0.7227	0.1739	0.8966	352.72	67.07	65669736	0.9987	80420836	0.9664	0.9976	0.9959	0.9895	0.9278	0.8337	0.6683	0.4704	0.2116
CRC301_T1	372,766,023 (100%)	128,397,677 (34.44%)	372,605,441 (99.96%)	367,587,002 (99.09%)	1,212,106 (0.33%)	908,713 (0.24%)	65755218	83216925	23484.7	5342.03	28826.7	0.7293	0.1659	0.8952	357.15	64.19	65656585	0.9985	79372303	0.9538	0.9974	0.9957	0.9887	0.9176	0.799	0.6336	0.4432	0.1974
CRC302_N1	349,633,764 (100%)	148,329,123 (42.42%)	349,488,324 (99.96%)	345,074,772 (99.24%)	1,411,618 (0.40%)	1,029,164 (0.29%)	65755218	83216925	19899.9	5098.46	24998.3	0.7053	0.1807	0.886	302.64	61.27	65525074	0.9965	79680205	0.9575	0.9949	0.9928	0.9851	0.909	0.8203	0.6637	0.4665	0.1884
CRC302_T1	383,249,319 (100%)	164,339,022 (42.88%)	383,086,389 (99.96%)	377,539,874 (99.12%)	2,009,886 (0.52%)	1,566,360 (0.41%)	65755218	83216925	21744.9	5839.36	27584.3	0.6995	0.1878	0.8873	330.7	70.17	65531650	0.9966	80778669	0.9707	0.9951	0.9932	0.9866	0.9245	0.8609	0.7081	0.5048	0.2217
CRC304_N1	357,351,600 (100%)	132,917,290 (37.20%)	357,202,867 (99.96%)	352,773,810 (99.30%)	1,407,532 (0.39%)	1,058,547 (0.30%)	65755218	83216925	22710.6	6088	28798.6	0.7098	0.1903	0.9001	345.38	73.16	65676311	0.9988	81277970	0.9767	0.9978	0.9963	0.9904	0.9339	0.8777	0.7282	0.5203	0.2372
CRC304_T1	401,695,253 (100%)	152,602,449 (37.99%)	401,514,616 (99.96%)	395,603,014 (99.13%)	2,183,068 (0.54%)	1,738,912 (0.43%)	65755218	83216925	25104.5	6844.68	31949.2	0.7066	0.1927	0.8993	381.79	82.25	65682887	0.9989	81843845	0.9835	0.9979	0.9966	0.9916	0.9476	0.9032	0.7608	0.5507	0.2682
CRC305_N1	461,824,753 (100%)	186,954,169 (40.48%)	461,614,561 (99.95%)	455,615,816 (99.20%)	2,154,146 (0.47%)	1,667,581 (0.36%)	65755218	83216925	27693.8	7380.3	35074.1	0.7111	0.1895	0.9006	421.16	88.69	65689462	0.999	81852167	0.9836	0.9981	0.9968	0.9924	0.9556	0.903	0.761	0.5565	0.2857
CRC305_T1	450,969,588 (100%)	231,953,713 (51.43%)	450,840,259 (99.97%)	443,668,594 (98.99%)	2,434,014 (0.54%)	1,923,895 (0.43%)	65755218	83216925	22086.9	5878.24	27965.1	0.7116	0.1894	0.901	335.9	70.64	65669736	0.9987	81452726	0.9788	0.9977	0.9961	0.9894	0.9192	0.8785	0.7203	0.5036	0.2175
CRC306_N1	387,004,605 (100%)	198,671,408 (51.34%)	386,888,831 (99.97%)	381,805,272 (99.22%)	1,807,044 (0.47%)	1,386,934 (0.36%)	65755218	83216925	18953.3	4840.83	23794.1	0.7115	0.1817	0.8932	288.24	58.17	65676311	0.9988	79904891	0.9602	0.9976	0.9957	0.9872	0.8912	0.8235	0.6626	0.4558	0.1735
CRC306_T1	410,935,247 (100%)	209,975,553 (51.10%)	410,829,185 (99.97%)	405,124,878 (99.21%)	2,032,958 (0.49%)	1,579,903 (0.38%)	65755218	83216925	20194.7	5151.49	25346.2	0.7099	0.1811	0.891	307.12	61.9	65676311	0.9988	79680205	0.9575	0.9977	0.9959	0.9883	0.9013	0.8201	0.6638	0.4631	0.1862
CRC307_N1	427,848,354 (100%)	222,738,599 (52.06%)	427,721,560 (99.97%)	421,436,100 (99.12%)	2,349,208 (0.55%)	1,859,437 (0.43%)	65755218	83216925	20641.8	5571	26212.8	0.7018	0.1894	0.8912	313.92	66.95	65689462	0.999	81286292	0.9768	0.9978	0.996	0.9888	0.9122	0.8745	0.7187	0.5018	0.2074
CRC307_T1	388,446,487 (100%)	200,418,940 (51.59%)	388,336,556 (99.97%)	382,914,222 (99.17%)	2,127,878 (0.55%)	1,693,545 (0.44%)	65755218	83216925	18835.5	4979.18	23814.7	0.7035	0.186	0.8895	286.45	59.83	65682887	0.9989	80071325	0.9622	0.9977	0.9956	0.986	0.8674	0.831	0.6714	0.4571	0.1706
CRC308_N1	430,750,234 (100%)	201,767,699 (46.84%)	430,589,268 (99.96%)	425,115,164 (99.25%)	1,992,320 (0.46%)	1,560,102 (0.36%)	65755218	83216925	22602.6	6070.07	28672.7	0.6954	0.1867	0.8821	343.74	72.94	65557952	0.997	80911816	0.9723	0.9957	0.994	0.9879	0.932	0.867	0.7149	0.5126	0.2311
CRC308_T1	516,520,611 (100%)	247,149,318 (47.85%)	516,302,131 (99.96%)	509,959,738 (99.28%)	2,361,202 (0.46%)	1,878,645 (0.36%)	65755218	83216925	26651.4	7184.22	33835.6	0.6961	0.1876	0.8837	405.31	86.33	65557952	0.997	81269648	0.9766	0.9959	0.9945	0.9897	0.9511	0.8844	0.7403	0.5441	0.2753
CRC309_N1	362,474,355 (100%)	196,781,317 (54.29%)	362,390,517 (99.98%)	358,202,908 (99.36%)	1,361,944 (0.38%)	1,049,818 (0.29%)	65755218	83216925	16861.9	4224.31	21086.2	0.722	0.1809	0.9029	256.44	50.76	65669736	0.9987	78265517	0.9405	0.9976	0.9955	0.9849	0.855	0.7809	0.6244	0.4203	0.1421
CRC309_T1	442,126,794 (100%)	238,837,471 (54.02%)	441,997,680 (99.97%)	436,593,476 (99.33%)	1,973,928 (0.45%)	1,545,796 (0.35%)	65755218	83216925	20664.2	5341.97	26006.2	0.7175	0.1855	0.903	314.26	64.19	65689462	0.999	79946499	0.9607	0.9979	0.9962	0.9884	0.8987	0.8308	0.6767	0.4717	0.1914
CRC30_N1	196,712,246 (100%)	80,937,077 (41.14%)	196,634,320 (99.96%)	194,761,090 (99.37%)	760,126 (0.39%)	596,076 (0.30%)	65755218	83216925	10990.1	3321.34	14311.4	0.6518	0.197	0.8488	167.14	39.91	65630283	0.9981	80978389	0.9731	0.9968	0.9941	0.9693	0.6165	0.8505	0.6627	0.3853	0.084
CRC30_T1	251,766,052 (100%)	110,919,400 (44.06%)	251,665,165 (99.96%)	249,149,418 (99.35%)	1,047,096 (0.42%)	832,071 (0.33%)	65755218	83216925	13328.4	4052.52	17380.9	0.6527	0.1984	0.8511	202.7	48.7	65643434	0.9983	81785593	0.9828	0.9973	0.9955	0.9847	0.7647	0.8876	0.7121	0.4457	0.1184
CRC310_N1	385,766,761 (100%)	200,453,620 (51.96%)	385,675,405 (99.98%)	380,882,888 (99.27%)	1,492,214 (0.39%)	1,130,874 (0.29%)	65755218	83216925	18764	4720.72	23484.7	0.7226	0.1818	0.9044	285.36	56.73	65656585	0.9985	79330694	0.9533	0.9971	0.9952	0.9867	0.8873	0.8061	0.6479	0.4452	0.1685
CRC310_T1	355,670,874 (100%)	179,349,769 (50.43%)	355,554,343 (99.97%)	351,155,142 (99.25%)	1,328,212 (0.37%)	1,011,951 (0.28%)	65755218	83216925	17347.3	4017.53	21364.8	0.7325	0.1696	0.9021	263.82	48.28	65656585	0.9985	77050550	0.9259	0.9968	0.9944	0.9828	0.8477	0.7458	0.588	0.3911	0.1345
CRC311_N1	350,045,232 (100%)	178,095,212 (50.88%)	349,892,179 (99.96%)	346,444,302 (99.41%)	995,718 (0.28%)	717,003 (0.20%)	65755218	83216925	16882.9	3769.84	20652.7	0.7384	0.1649	0.9033	256.75	45.3	65663160	0.9986	75194813	0.9036	0.9971	0.9947	0.9828	0.8473	0.7136	0.5642	0.3751	0.1249
CRC311_T1	310,752,920 (100%)	153,252,324 (49.32%)	310,663,965 (99.97%)	307,269,738 (99.33%)	977,676 (0.31%)	728,359 (0.23%)	65755218	83216925	15193.3	3279.57	18472.9	0.7434	0.1605	0.9039	231.06	39.41	65656585	0.9985	73780125	0.8866	0.9968	0.9942	0.9797	0.8115	0.6822	0.5315	0.3413	0.1034
CRC312_N1	371,588,942 (100%)	186,766,538 (50.26%)	371,499,362 (99.98%)	366,754,638 (99.24%)	1,389,268 (0.37%)	1,067,722 (0.29%)	65755218	83216925	18391.6	4315.8	22707.4	0.7329	0.172	0.9049	279.7	51.86	65643434	0.9983	78182301	0.9395	0.997	0.9951	0.986	0.876	0.7708	0.6095	0.4124	0.1516
CRC312_T1	326,930,341 (100%)	162,654,273 (49.75%)	326,851,147 (99.98%)	322,831,314 (99.17%)	1,128,208 (0.35%)	872,727 (0.27%)	65755218	83216925	15635.2	3360.3	18995.5	0.7449	0.1601	0.905	237.78	40.38	65643434	0.9983	75585932	0.9083	0.9967	0.9941	0.9802	0.8195	0.7004	0.5378	0.3437	0.1072
CRC313_N1	356,524,687 (100%)	183,032,651 (51.34%)	356,436,349 (99.98%)	352,463,130 (99.31%)	1,069,416 (0.30%)	805,442 (0.23%)	65755218	83216925	16856.8	3714.18	20571	0.7411	0.1633	0.9044	256.36	44.63	65617132	0.9979	75685793	0.9095	0.9958	0.9932	0.9819	0.85	0.715	0.5592	0.3691	0.1233
CRC313_T1	323,456,887 (100%)	157,887,889 (48.81%)	323,360,133 (99.97%)	317,709,100 (98.70%)	1,460,498 (0.45%)	1,115,090 (0.34%)	65755218	83216925	15290.3	3133.21	18423.5	0.7483	0.1533	0.9016	232.53	37.65	65636858	0.9982	74071384	0.8901	0.9959	0.9926	0.9762	0.7991	0.6649	0.5053	0.3177	0.0977
CRC314_N1	197,978,461 (100%)	112,655,053 (56.90%)	197,857,781 (99.94%)	188,865,360 (95.81%)	7,245,596 (3.66%)	6,069,246 (3.07%)	65755218	83216925	7810.74	2492.34	10303.1	0.6192	0.1976	0.8168	118.79	29.95	65518499	0.9964	79746779	0.9583	0.9945	0.9903	0.9289	0.3409	0.8075	0.6039	0.29	0.0428
CRC314_T1	577,626,789 (100%)	465,340,418 (80.56%)	577,014,773 (99.89%)	554,515,142 (96.44%)	17,475,054 (3.03%)	14,474,819 (2.51%)	65755218	83216925	8385.69	2715.66	11101.4	0.5104	0.1653	0.6757	127.53	32.63	65590829	0.9975	80778669	0.9707	0.9953	0.9911	0.9316	0.3291	0.8373	0.6221	0.2952	0.0433
CRC316_N1	203,269,885 (100%)	117,974,078 (58.04%)	203,133,760 (99.93%)	192,650,628 (95.08%)	8,975,074 (4.42%)	7,749,263 (3.81%)	65755218	83216925	7731.7	2537.69	10269.4	0.6107	0.2004	0.8111	117.58	30.49	65656585	0.9985	80520696	0.9676	0.997	0.9927	0.9327	0.3268	0.8267	0.6232	0.2997	0.0409
CRC316_T1	543,105,201 (100%)	419,835,368 (77.30%)	542,530,826 (99.89%)	511,191,332 (94.53%)	26,316,652 (4.85%)	22,466,585 (4.14%)	65755218	83216925	9388.97	3139.33	12528.3	0.5179	0.1732	0.6911	142.79	37.72	65689462	0.999	81627481	0.9809	0.9978	0.9948	0.9572	0.4177	0.8716	0.6713	0.3479	0.0559
CRC317_N1	44,119,915 (100%)	12,871,899 (29.17%)	44,093,996 (99.94%)	42,355,960 (96.37%)	1,375,370 (3.12%)	1,142,237 (2.59%)	65755218	83216925	2890.49	951.28	3841.77	0.6222	0.2048	0.827	43.96	11.43	65551376	0.9969	74570686	0.8961	0.9881	0.9362	0.5011	0.0495	0.626	0.3523	0.0722	0.0077
CRC317_T1	629,002,551 (100%)	462,064,040 (73.46%)	628,322,086 (99.89%)	601,844,858 (96.05%)	21,383,110 (3.40%)	18,086,985 (2.88%)	65755218	83216925	13354.6	4418.7	17773.3	0.5422	0.1794	0.7216	203.1	53.1	65689462	0.999	82384755	0.99	0.998	0.9962	0.9821	0.6821	0.9226	0.7613	0.4678	0.113
CRC318_N1	263,691,789 (100%)	192,031,819 (72.82%)	263,486,395 (99.92%)	257,732,818 (97.98%)	4,389,768 (1.66%)	3,668,691 (1.39%)	65755218	83216925	6574.57	2135.69	8710.26	0.6193	0.2012	0.8205	99.99	25.66	65676311	0.9988	79505450	0.9554	0.9968	0.99	0.8832	0.2108	0.7873	0.5673	0.2325	0.0291
CRC318_T1	591,595,136 (100%)	467,302,273 (78.99%)	590,913,237 (99.88%)	560,302,238 (95.13%)	25,191,456 (4.26%)	21,297,881 (3.60%)	65755218	83216925	9439.83	3075.33	12515.2	0.5174	0.1686	0.686	143.56	36.96	65709189	0.9993	81319579	0.9772	0.9981	0.995	0.9549	0.4179	0.8573	0.6541	0.3378	0.0538
CRC31_N1	207,460,232 (100%)	85,690,550 (41.30%)	207,371,206 (99.96%)	204,482,100 (98.89%)	797,906 (0.38%)	633,289 (0.31%)	65755218	83216925	12091.8	3436.83	15528.7	0.6938	0.1972	0.891	183.89	41.3	65669736	0.9987	81128180	0.9749	0.9976	0.9953	0.9787	0.6945	0.847	0.653	0.3889	0.0916
CRC31_T1	261,007,255 (100%)	110,207,578 (42.22%)	260,905,796 (99.96%)	258,803,204 (99.48%)	726,422 (0.28%)	560,546 (0.21%)	65755218	83216925	15146.9	4239.57	19386.5	0.6985	0.1955	0.894	230.35	50.95	65676311	0.9988	80479088	0.9671	0.9978	0.9962	0.9874	0.8213	0.8397	0.6717	0.4392	0.1355
CRC320_N1	283,633,938 (100%)	204,353,331 (72.05%)	283,415,902 (99.92%)	273,918,304 (96.94%)	7,432,576 (2.62%)	6,125,902 (2.16%)	65755218	83216925	7120.66	2296.59	9417.25	0.6093	0.1965	0.8058	108.29	27.6	65682887	0.9989	79621953	0.9568	0.9971	0.9914	0.9045	0.2592	0.7937	0.5797	0.2549	0.0342
CRC320_T1	588,586,531 (100%)	451,729,352 (76.75%)	588,096,840 (99.92%)	563,816,204 (96.36%)	17,729,098 (3.01%)	13,986,069 (2.38%)	65755218	83216925	10230.9	3315.22	13546.2	0.5117	0.1658	0.6775	155.59	39.84	65709189	0.9993	81494334	0.9793	0.9982	0.9953	0.9595	0.474	0.8693	0.6724	0.3584	0.0644
CRC321_N1	451,277,994 (100%)	343,833,210 (76.19%)	450,875,776 (99.91%)	439,919,466 (97.77%)	8,335,412 (1.85%)	6,892,217 (1.53%)	65755218	83216925	9677.47	3141.19	12818.7	0.6101	0.198	0.8081	147.17	37.75	65696038	0.9991	80978389	0.9731	0.9978	0.9949	0.9591	0.4446	0.8504	0.6603	0.3515	0.058
CRC321_T1	514,031,548 (100%)	392,660,521 (76.39%)	513,619,112 (99.92%)	495,612,074 (96.77%)	14,187,912 (2.76%)	11,910,325 (2.32%)	65755218	83216925	9549.35	3047.08	12596.4	0.5341	0.1704	0.7045	145.23	36.62	65702613	0.9992	81119858	0.9748	0.998	0.9949	0.9566	0.4341	0.8512	0.6501	0.339	0.0553
CRC322_N1	219,889,605 (100%)	141,821,596 (64.50%)	219,730,297 (99.93%)	213,015,870 (97.23%)	5,050,236 (2.30%)	4,100,610 (1.86%)	65755218	83216925	7139.44	2324.74	9464.18	0.6181	0.2013	0.8194	108.58	27.94	65676311	0.9988	79755100	0.9584	0.997	0.9915	0.9077	0.2737	0.7994	0.5868	0.2626	0.0354
CRC322_T1	455,842,062 (100%)	336,436,534 (73.81%)	455,423,805 (99.91%)	434,915,780 (95.83%)	16,222,302 (3.56%)	13,478,854 (2.96%)	65755218	83216925	8622.35	2916.28	11538.6	0.4901	0.1658	0.6559	131.13	35.04	65702613	0.9992	81619160	0.9808	0.9979	0.9945	0.9463	0.3804	0.8689	0.659	0.3272	0.0492
CRC323_N1	190,806,577 (100%)	120,209,131 (63.00%)	190,696,742 (99.94%)	185,377,240 (97.44%)	4,150,280 (2.18%)	3,489,886 (1.83%)	65755218	83216925	6468.96	2156.11	8625.07	0.6174	0.2058	0.8232	98.38	25.91	65485621	0.9959	79929856	0.9605	0.9935	0.9877	0.8969	0.2259	0.8066	0.5892	0.2487	0.03
CRC323_T1	634,537,556 (100%)	487,898,677 (76.89%)	633,917,737 (99.90%)	612,196,840 (97.06%)	14,777,566 (2.33%)	11,239,015 (1.77%)	65755218	83216925	10673.5	3510.5	14184	0.4982	0.1639	0.6621	162.32	42.18	65544801	0.9968	81436082	0.9786	0.9952	0.9926	0.965	0.5232	0.8781	0.6906	0.3821	0.0744
CRC324_N1	239,708,300 (100%)	161,415,847 (67.34%)	239,544,147 (99.93%)	230,797,828 (96.55%)	7,270,136 (3.03%)	6,287,631 (2.62%)	65755218	83216925	7174.71	2372.86	9547.57	0.6176	0.2043	0.8219	109.11	28.51	65544801	0.9968	80221115	0.964	0.9947	0.9898	0.917	0.2709	0.8185	0.6086	0.2741	0.035
CRC324_T1	616,824,316 (100%)	474,158,545 (76.87%)	616,186,710 (99.90%)	591,922,688 (96.36%)	19,231,466 (3.12%)	16,074,865 (2.61%)	65755218	83216925	10356.3	3403.04	13759.3	0.4938	0.1623	0.6561	157.5	40.89	65584254	0.9974	81560908	0.9801	0.9959	0.9931	0.9647	0.497	0.8795	0.6838	0.3721	0.0669
CRC325_N1	314,905,917 (100%)	209,814,561 (66.63%)	314,678,998 (99.93%)	304,894,152 (97.14%)	7,650,312 (2.43%)	6,396,195 (2.03%)	65755218	83216925	9562.17	3177.27	12739.4	0.6145	0.2042	0.8187	145.42	38.18	65564527	0.9971	81161466	0.9753	0.9952	0.9924	0.9627	0.4705	0.866	0.6802	0.3684	0.0616
CRC325_T1	532,095,787 (100%)	401,621,626 (75.48%)	531,598,159 (99.91%)	501,114,292 (94.55%)	25,874,946 (4.86%)	22,500,815 (4.23%)	65755218	83216925	9686.84	3052.62	12739.5	0.5039	0.1588	0.6627	147.32	36.68	65577678	0.9973	81494334	0.9793	0.9955	0.9922	0.9528	0.4072	0.8704	0.6646	0.3394	0.0532
CRC326_N1	158,485,079 (100%)	110,091,561 (69.46%)	158,393,440 (99.94%)	155,339,322 (98.30%)	2,166,278 (1.37%)	1,737,770 (1.10%)	65755218	83216925	4402.59	1404.27	5806.86	0.6143	0.1959	0.8102	66.95	16.87	65439592	0.9952	76967333	0.9249	0.9919	0.9757	0.7255	0.0911	0.7046	0.4551	0.1287	0.0157
CRC326_T1	515,730,087 (100%)	410,806,672 (79.66%)	515,345,654 (99.93%)	486,089,066 (94.60%)	25,025,224 (4.85%)	21,782,037 (4.22%)	65755218	83216925	8757.38	2770.87	11528.2	0.5674	0.1795	0.7469	133.18	33.3	65544801	0.9968	80587270	0.9684	0.9947	0.9908	0.9381	0.3502	0.8331	0.629	0.3085	0.0456
CRC327_N1	150,839,765 (100%)	101,549,837 (67.32%)	150,742,104 (99.94%)	147,409,644 (97.99%)	2,493,874 (1.65%)	2,041,828 (1.35%)	65755218	83216925	4493.68	1437.21	5930.89	0.6151	0.1967	0.8118	68.34	17.27	65643434	0.9983	77033907	0.9257	0.995	0.9777	0.7352	0.0961	0.705	0.4581	0.134	0.0164
CRC327_T1	695,603,948 (100%)	584,776,596 (84.07%)	694,996,132 (99.91%)	647,474,800 (93.47%)	40,968,344 (5.89%)	35,418,591 (5.09%)	65755218	83216925	8929.58	2927.44	11857	0.5502	0.1804	0.7306	135.8	35.18	65696038	0.9991	80961746	0.9729	0.9977	0.9936	0.9366	0.3531	0.8436	0.6396	0.3153	0.049
CRC328_N1	201,183,637 (100%)	147,860,211 (73.50%)	201,029,837 (99.92%)	196,700,940 (98.10%)	3,072,668 (1.53%)	2,453,499 (1.22%)	65755218	83216925	4789.55	1493.73	6283.28	0.6099	0.1902	0.8001	72.84	17.95	65479046	0.9958	76276633	0.9166	0.9928	0.9788	0.7645	0.1103	0.695	0.4577	0.1426	0.0176
CRC328_T1	560,980,950 (100%)	454,528,348 (81.02%)	560,530,766 (99.92%)	529,215,374 (94.66%)	26,784,330 (4.77%)	23,250,068 (4.14%)	65755218	83216925	8726.24	2914.96	11641.2	0.5568	0.186	0.7428	132.71	35.03	65571103	0.9972	80745382	0.9703	0.9952	0.9919	0.9512	0.3874	0.842	0.6432	0.3272	0.0496
CRC329_N1	216,010,120 (100%)	158,987,924 (73.60%)	215,828,873 (99.92%)	212,134,328 (98.56%)	2,358,892 (1.09%)	1,797,119 (0.83%)	65755218	83216925	5119.55	1568.3	6687.85	0.6111	0.1872	0.7983	77.86	18.85	65446168	0.9953	75977052	0.913	0.9924	0.9797	0.7796	0.1201	0.6923	0.4598	0.1479	0.0191
CRC329_T1	564,339,202 (100%)	459,488,650 (81.42%)	563,912,929 (99.92%)	540,374,366 (96.08%)	19,473,302 (3.45%)	16,692,027 (2.96%)	65755218	83216925	8795.39	2857.95	11653.3	0.5701	0.1853	0.7554	133.76	34.34	65544801	0.9968	80370906	0.9658	0.9945	0.9907	0.9416	0.3569	0.8283	0.6264	0.3101	0.0467
CRC330_N1	190,874,504 (100%)	126,907,656 (66.49%)	190,757,508 (99.94%)	185,749,260 (97.65%)	3,799,692 (1.99%)	3,107,346 (1.63%)	65755218	83216925	6036.88	1871.65	7908.53	0.6392	0.1982	0.8374	91.81	22.49	65459319	0.9955	77425027	0.9304	0.9934	0.9864	0.8675	0.1837	0.7366	0.5205	0.2027	0.0247
CRC330_T1	583,284,918 (100%)	461,723,802 (79.16%)	582,699,001 (99.90%)	565,721,592 (97.32%)	13,007,970 (2.23%)	10,779,426 (1.85%)	65755218	83216925	9551.31	3149.86	12701.2	0.534	0.1761	0.7101	145.26	37.85	65577678	0.9973	81361187	0.9777	0.9953	0.9923	0.9592	0.4376	0.8667	0.6688	0.3522	0.0564
CRC331_N1	172,685,479 (100%)	112,351,051 (65.06%)	172,582,614 (99.94%)	168,322,490 (97.72%)	3,364,964 (1.95%)	2,824,146 (1.64%)	65755218	83216925	5703.6	1798.66	7502.26	0.6378	0.2011	0.8389	86.74	21.61	65603980	0.9977	77724607	0.934	0.9954	0.9862	0.8451	0.1646	0.7379	0.5161	0.1926	0.023
CRC331_T1	463,569,849 (100%)	357,879,798 (77.20%)	463,117,922 (99.90%)	447,167,798 (96.90%)	12,078,178 (2.61%)	9,717,762 (2.10%)	65755218	83216925	8232.09	2699.31	10931.4	0.5307	0.174	0.7047	125.19	32.44	65663160	0.9986	80820277	0.9712	0.997	0.9929	0.936	0.3298	0.8356	0.6242	0.2982	0.0428
CRC332_N1	172,544,724 (100%)	113,814,591 (65.96%)	172,437,252 (99.94%)	168,592,390 (97.99%)	2,902,584 (1.68%)	2,366,190 (1.37%)	65755218	83216925	5537.2	1752.3	7289.5	0.6368	0.2015	0.8383	84.21	21.06	65630283	0.9981	77707964	0.9338	0.9957	0.9859	0.8339	0.1511	0.7351	0.5097	0.1839	0.0221
CRC332_T1	656,434,033 (100%)	537,228,392 (81.84%)	655,827,933 (99.91%)	639,343,570 (97.71%)	12,148,368 (1.85%)	9,917,614 (1.51%)	65755218	83216925	9331.31	3097.53	12428.8	0.5318	0.1765	0.7083	141.91	37.22	65682887	0.9989	81494334	0.9793	0.9975	0.9942	0.9513	0.405	0.8657	0.6634	0.339	0.0532
CRC333_N1	194,597,189 (100%)	132,906,127 (68.30%)	194,450,987 (99.92%)	189,585,352 (97.78%)	3,554,912 (1.83%)	2,843,543 (1.46%)	65755218	83216925	5791.51	1795.76	7587.27	0.6364	0.1973	0.8337	88.08	21.58	65465895	0.9956	76992299	0.9252	0.9932	0.984	0.8375	0.1704	0.7244	0.5039	0.1896	0.0239
CRC333_T1	522,889,978 (100%)	410,610,088 (78.53%)	522,206,684 (99.87%)	505,626,608 (97.12%)	12,159,770 (2.33%)	9,775,702 (1.87%)	65755218	83216925	8859.53	2910.52	11770	0.5369	0.1764	0.7133	134.74	34.98	65577678	0.9973	81036641	0.9738	0.9951	0.9912	0.9381	0.3682	0.8511	0.6456	0.3197	0.0512
CRC334_N1	408,538,758 (100%)	289,758,239 (70.93%)	408,199,313 (99.92%)	395,563,438 (97.30%)	8,999,896 (2.20%)	7,000,008 (1.71%)	65755218	83216925	10241.1	3198.1	13439.2	0.5867	0.1832	0.7699	155.75	38.43	65689462	0.999	80578948	0.9683	0.9977	0.9945	0.9558	0.4958	0.8378	0.6473	0.352	0.068
CRC334_T1	499,831,623 (100%)	371,699,980 (74.37%)	499,315,838 (99.90%)	478,983,482 (96.34%)	15,173,252 (3.04%)	12,026,948 (2.41%)	65755218	83216925	10146.6	3314.82	13461.5	0.5398	0.1764	0.7162	154.31	39.83	65696038	0.9991	81377830	0.9779	0.998	0.9952	0.9603	0.4851	0.8651	0.6722	0.363	0.0666
CRC335_N1	579,064,377 (100%)	414,262,574 (71.54%)	578,614,461 (99.92%)	561,650,686 (97.40%)	12,455,348 (2.15%)	10,031,737 (1.73%)	65755218	83216925	14345.9	4616.23	18962.1	0.5916	0.1904	0.782	218.17	55.47	65610556	0.9978	81669090	0.9814	0.9958	0.9938	0.9826	0.7254	0.8956	0.7356	0.4641	0.1244
CRC335_T1	493,311,794 (100%)	369,949,697 (74.99%)	492,873,665 (99.91%)	473,977,004 (96.42%)	15,381,904 (3.12%)	13,028,657 (2.64%)	65755218	83216925	9971	3249.73	13220.7	0.5485	0.1788	0.7273	151.64	39.05	65557952	0.997	81169788	0.9754	0.9951	0.9923	0.9637	0.4756	0.8615	0.6691	0.363	0.0624
CRC336_N1	386,054,974 (100%)	285,327,881 (73.91%)	385,782,179 (99.93%)	374,370,376 (97.27%)	8,924,666 (2.31%)	7,486,001 (1.94%)	65755218	83216925	8837.19	2894.83	11732	0.5931	0.1943	0.7874	134.4	34.79	65669736	0.9987	80970068	0.973	0.997	0.9935	0.9483	0.3871	0.8466	0.6484	0.3296	0.0497
CRC336_T1	470,933,754 (100%)	348,950,991 (74.10%)	470,484,366 (99.90%)	446,816,876 (95.19%)	20,200,788 (4.29%)	17,584,106 (3.73%)	65755218	83216925	9962.27	3253.07	13215.3	0.5532	0.1806	0.7338	151.51	39.09	65663160	0.9986	81386152	0.978	0.9974	0.9945	0.9633	0.4939	0.8653	0.6732	0.3676	0.0658
CRC337_N1	311,564,244 (100%)	223,588,399 (71.76%)	311,357,733 (99.93%)	301,572,896 (97.07%)	7,886,532 (2.53%)	6,748,588 (2.17%)	65755218	83216925	7768.87	2369.9	10138.8	0.598	0.1824	0.7804	118.15	28.48	65669736	0.9987	78448595	0.9427	0.997	0.9925	0.9295	0.3171	0.767	0.5671	0.2692	0.0378
CRC337_T1	531,520,374 (100%)	407,699,741 (76.70%)	530,886,450 (99.88%)	505,219,914 (95.41%)	21,373,652 (4.02%)	18,475,701 (3.48%)	65755218	83216925	10153.2	3326.27	13479.5	0.5569	0.1824	0.7393	154.41	39.97	65682887	0.9989	81294614	0.9769	0.9973	0.9934	0.9561	0.481	0.8628	0.6714	0.3653	0.0681
CRC338_N1	544,482,540 (100%)	416,297,131 (76.46%)	544,020,510 (99.92%)	534,271,304 (98.50%)	5,922,484 (1.09%)	4,319,433 (0.79%)	65755218	83216925	10506.2	3358.93	13865.1	0.5575	0.1782	0.7357	159.78	40.36	65603980	0.9977	81044963	0.9739	0.9958	0.9931	0.9636	0.4875	0.8579	0.6648	0.3603	0.0637
CRC338_T1	309,458,193 (100%)	217,251,042 (70.20%)	309,182,211 (99.91%)	300,204,248 (97.36%)	6,848,722 (2.21%)	5,650,389 (1.83%)	65755218	83216925	8494.18	2727.58	11221.8	0.6237	0.2003	0.824	129.18	32.78	65557952	0.997	79713492	0.9579	0.995	0.9912	0.9384	0.3558	0.8101	0.6131	0.3035	0.0459
CRC339_N1	481,422,064 (100%)	366,169,041 (76.06%)	480,945,452 (99.90%)	465,173,806 (96.99%)	12,268,312 (2.55%)	10,111,777 (2.10%)	65755218	83216925	9212.03	3001.84	12213.9	0.5425	0.1768	0.7193	140.1	36.07	65669736	0.9987	81078250	0.9743	0.9972	0.994	0.9516	0.4061	0.8482	0.6465	0.333	0.0522
CRC339_T1	450,097,143 (100%)	349,807,690 (77.72%)	449,744,771 (99.92%)	439,074,518 (97.88%)	7,832,456 (1.74%)	6,254,501 (1.39%)	65755218	83216925	9095.01	2905.04	12000	0.6155	0.1966	0.8121	138.32	34.91	65650009	0.9984	79913213	0.9603	0.9969	0.9933	0.9464	0.3947	0.8149	0.6217	0.3183	0.0506
CRC33_N1	201,465,437 (100%)	82,758,525 (41.08%)	201,384,320 (99.96%)	199,696,602 (99.42%)	533,024 (0.26%)	407,232 (0.20%)	65755218	83216925	12009.5	3324.88	15334.4	0.7024	0.1945	0.8969	182.64	39.95	65538225	0.9967	79455519	0.9548	0.995	0.9923	0.9745	0.6845	0.8047	0.6261	0.3789	0.0905
CRC33_T1	213,966,969 (100%)	89,793,962 (41.97%)	213,888,121 (99.96%)	212,021,652 (99.40%)	634,490 (0.30%)	492,219 (0.23%)	65755218	83216925	12472.6	3481.06	15953.7	0.6986	0.195	0.8936	189.68	41.83	65505348	0.9962	79763422	0.9585	0.9949	0.9925	0.9771	0.7132	0.8149	0.637	0.3911	0.0978
CRC340_N1	611,857,235 (100%)	253,459,978 (41.42%)	611,617,896 (99.96%)	597,228,754 (98.31%)	7,031,334 (1.15%)	5,943,188 (0.97%)	65755218	83216925	33802	11496	45298	0.6543	0.2225	0.8768	514.06	138.14	65728915	0.9996	83117064	0.9988	0.9992	0.9986	0.9966	0.9797	0.9944	0.9712	0.7995	0.439
CRC340_T1	607,130,174 (100%)	251,571,587 (41.44%)	606,891,481 (99.96%)	595,010,126 (98.62%)	5,947,504 (0.98%)	5,017,199 (0.83%)	65755218	83216925	33857.5	11407.4	45264.9	0.6593	0.2221	0.8814	514.9	137.08	65715764	0.9994	83075456	0.9983	0.9988	0.9981	0.9958	0.9776	0.9924	0.962	0.7786	0.4296
CRC341_N1	298,795,682 (100%)	122,719,380 (41.07%)	298,683,720 (99.96%)	291,140,888 (98.31%)	3,616,798 (1.21%)	3,023,949 (1.01%)	65755218	83216925	16924.2	6247.39	23171.6	0.6542	0.2415	0.8957	257.38	75.07	65676311	0.9988	82925665	0.9965	0.9978	0.9961	0.9876	0.8826	0.9814	0.9135	0.6504	0.2273
CRC341_T1	427,029,666 (100%)	185,747,011 (43.50%)	426,796,197 (99.95%)	409,782,494 (97.32%)	8,232,146 (1.93%)	6,937,974 (1.62%)	65755218	83216925	22881	8163.45	31044.5	0.6513	0.2324	0.8837	347.97	98.1	65676311	0.9988	82992239	0.9973	0.998	0.997	0.9925	0.9469	0.9867	0.9353	0.7111	0.325
CRC342_N1	433,395,382 (100%)	161,898,326 (37.36%)	433,216,205 (99.96%)	428,327,094 (99.37%)	1,290,814 (0.30%)	900,378 (0.21%)	65755218	83216925	27051.5	7168.22	34219.7	0.7007	0.1857	0.8864	411.4	86.14	65590829	0.9975	81577551	0.9803	0.9961	0.9946	0.9905	0.9546	0.8986	0.7539	0.5483	0.28
CRC342_T1	344,734,140 (100%)	150,046,525 (43.53%)	344,606,306 (99.96%)	336,046,872 (98.23%)	4,412,696 (1.28%)	3,721,722 (1.08%)	65755218	83216925	18165.7	7469.33	25635	0.6327	0.2601	0.8928	276.26	89.76	65571103	0.9972	82800840	0.995	0.9957	0.9943	0.988	0.9092	0.9886	0.9599	0.7564	0.2924
CRC343_N1	357,631,575 (100%)	135,949,699 (38.01%)	357,486,755 (99.96%)	348,472,086 (98.28%)	4,134,572 (1.16%)	3,466,842 (0.97%)	65755218	83216925	20556.8	8360.88	28917.7	0.6292	0.2559	0.8851	312.63	100.47	65577678	0.9973	82834127	0.9954	0.9956	0.994	0.9887	0.9342	0.9896	0.9663	0.7833	0.3408
CRC343_T1	624,423,907 (100%)	275,962,770 (44.19%)	624,137,593 (99.95%)	616,563,586 (99.41%)	1,716,868 (0.27%)	1,162,121 (0.19%)	65755218	83216925	34124.3	9058.46	43182.8	0.6958	0.1847	0.8805	518.96	108.85	65505348	0.9962	81893775	0.9841	0.9954	0.9943	0.9913	0.9697	0.9198	0.7892	0.5877	0.3348
CRC344_N1	383,332,580 (100%)	138,287,349 (36.08%)	383,118,928 (99.94%)	372,215,448 (97.93%)	5,678,252 (1.48%)	4,798,071 (1.25%)	65755218	83216925	23222.7	9189.09	32411.7	0.6424	0.2542	0.8966	353.17	110.42	65696038	0.9991	83042169	0.9979	0.998	0.9968	0.9922	0.9471	0.993	0.9729	0.8096	0.3797
CRC344_T1	380,390,327 (100%)	137,129,402 (36.05%)	380,143,453 (99.94%)	368,246,012 (97.77%)	5,977,946 (1.57%)	5,046,599 (1.33%)	65755218	83216925	23259.9	8804.71	32064.6	0.6508	0.2464	0.8972	353.73	105.8	65689462	0.999	83033847	0.9978	0.9981	0.9969	0.9925	0.9477	0.9914	0.962	0.7717	0.3598
CRC345_N1	384,015,570 (100%)	139,703,290 (36.38%)	383,724,035 (99.92%)	371,946,202 (97.77%)	6,122,110 (1.59%)	5,193,082 (1.35%)	65755218	83216925	22729	8988.86	31717.8	0.6313	0.2497	0.881	345.66	108.02	65689462	0.999	83042169	0.9979	0.9982	0.9971	0.992	0.9419	0.9927	0.9698	0.7943	0.3667
CRC345_T1	339,125,095 (100%)	117,283,307 (34.58%)	338,964,664 (99.95%)	333,193,632 (98.93%)	1,695,640 (0.50%)	1,257,901 (0.37%)	65755218	83216925	22175.3	6120.96	28296.2	0.6988	0.1929	0.8917	337.24	73.55	65676311	0.9988	81768950	0.9826	0.9979	0.9963	0.9901	0.9291	0.8939	0.7409	0.5256	0.2344
CRC346_N1	605,177,895 (100%)	273,594,559 (45.21%)	604,896,569 (99.95%)	592,699,346 (98.69%)	5,072,246 (0.84%)	4,180,425 (0.69%)	65755218	83216925	32145.8	11561.1	43706.9	0.6616	0.2379	0.8995	488.87	138.93	65531650	0.9966	82800840	0.995	0.9959	0.9951	0.9923	0.9718	0.9907	0.9708	0.8184	0.4513
CRC346_T1	476,517,498 (100%)	177,486,852 (37.25%)	476,307,099 (99.96%)	469,931,246 (99.17%)	1,375,698 (0.29%)	980,889 (0.21%)	65755218	83216925	29419.4	7198.55	36618	0.7091	0.1735	0.8826	447.41	86.5	65557952	0.997	80986711	0.9732	0.9956	0.9943	0.9905	0.9579	0.8682	0.7119	0.52	0.2746
CRC347_N1	359,973,230 (100%)	124,955,769 (34.71%)	359,797,325 (99.95%)	348,631,124 (97.82%)	5,965,700 (1.66%)	5,073,712 (1.41%)	65755218	83216925	22199	8161.61	30360.6	0.6462	0.2376	0.8838	337.6	98.08	65603980	0.9977	82800840	0.995	0.9962	0.9948	0.9895	0.9402	0.9871	0.9504	0.7355	0.3265
CRC347_T1	413,090,798 (100%)	149,924,257 (36.29%)	412,865,352 (99.95%)	400,071,918 (97.73%)	6,388,068 (1.55%)	5,414,384 (1.31%)	65755218	83216925	24392.1	9870.88	34263	0.6286	0.2544	0.883	370.95	118.62	65623707	0.998	82867413	0.9958	0.9965	0.9952	0.9909	0.9519	0.9913	0.9749	0.829	0.406
CRC348_N1	610,994,371 (100%)	309,340,761 (50.63%)	610,700,775 (99.95%)	592,719,318 (97.86%)	9,797,132 (1.60%)	8,383,312 (1.37%)	65755218	83216925	27934.1	11356.4	39290.6	0.6308	0.2565	0.8873	424.82	136.47	65551376	0.9969	82842448	0.9955	0.9959	0.995	0.9918	0.9663	0.9923	0.9817	0.8721	0.4668
CRC348_T1	461,798,922 (100%)	185,297,440 (40.13%)	461,601,979 (99.96%)	456,854,186 (99.42%)	1,041,462 (0.23%)	680,095 (0.15%)	65755218	83216925	27163.4	6809.17	33972.6	0.7054	0.1768	0.8822	413.1	81.82	65531650	0.9966	80520696	0.9676	0.9954	0.9941	0.9896	0.9465	0.8574	0.7045	0.5108	0.2583
CRC349_N1	607,231,513 (100%)	250,045,310 (41.18%)	606,917,301 (99.95%)	596,665,998 (98.97%)	4,045,208 (0.67%)	3,218,066 (0.53%)	65755218	83216925	35140.1	11109.8	46249.9	0.6769	0.214	0.8909	534.41	133.5	65709189	0.9993	82992239	0.9973	0.9986	0.9977	0.9948	0.975	0.9859	0.9338	0.7325	0.417
CRC349_T1	437,133,245 (100%)	164,953,348 (37.74%)	436,909,092 (99.95%)	430,142,880 (99.03%)	1,889,124 (0.43%)	1,290,370 (0.30%)	65755218	83216925	27004.7	6732.42	33737.1	0.7121	0.1775	0.8896	410.68	80.9	65689462	0.999	81253005	0.9764	0.9981	0.9967	0.992	0.9522	0.8731	0.7176	0.5185	0.2608
CRC34_N1	210,702,745 (100%)	81,232,569 (38.55%)	210,585,141 (99.94%)	208,456,702 (99.27%)	721,322 (0.34%)	569,152 (0.27%)	65755218	83216925	12940.9	3676.79	16617.7	0.6955	0.1976	0.8931	196.8	44.18	65492197	0.996	80512374	0.9675	0.9948	0.9929	0.9813	0.7583	0.8387	0.6601	0.4117	0.106
CRC34_T1	239,171,970 (100%)	102,649,885 (42.92%)	239,080,973 (99.96%)	237,002,314 (99.42%)	668,432 (0.28%)	524,872 (0.22%)	65755218	83216925	13696.9	3728.75	17425.7	0.7027	0.1913	0.894	208.3	44.81	65485621	0.9959	79522093	0.9556	0.9948	0.9929	0.9823	0.7808	0.8093	0.6367	0.4048	0.1114
CRC350_N1	566,284,512 (100%)	273,567,540 (48.31%)	566,022,446 (99.95%)	551,555,556 (98.24%)	7,158,624 (1.26%)	6,082,372 (1.07%)	65755218	83216925	27857.6	10458.7	38316.3	0.6495	0.2438	0.8933	423.66	125.68	65590829	0.9975	82859092	0.9957	0.9958	0.9947	0.9913	0.9641	0.9906	0.9707	0.8136	0.4231
CRC350_T1	558,142,314 (100%)	271,145,139 (48.58%)	557,866,336 (99.95%)	545,345,044 (98.51%)	5,919,870 (1.06%)	4,958,549 (0.89%)	65755218	83216925	27754.7	9590.73	37345.4	0.6652	0.2299	0.8951	422.09	115.25	65597405	0.9976	82834127	0.9954	0.996	0.9947	0.9913	0.9637	0.9869	0.948	0.7454	0.3804
CRC351_N1	510,803,826 (100%)	217,877,710 (42.65%)	510,566,265 (99.95%)	505,407,606 (99.44%)	1,603,100 (0.31%)	1,174,982 (0.23%)	65755218	83216925	29200.8	7385.58	36586.4	0.7073	0.1789	0.8862	444.08	88.75	65682887	0.9989	81394474	0.9781	0.998	0.9968	0.9929	0.9614	0.8861	0.7393	0.5423	0.2873
CRC351_T1	594,358,178 (100%)	256,857,276 (43.22%)	594,023,420 (99.94%)	586,574,504 (99.26%)	2,356,624 (0.40%)	1,787,968 (0.30%)	65755218	83216925	33740.3	9104.17	42844.5	0.6979	0.1883	0.8862	513.12	109.4	65689462	0.999	82268252	0.9886	0.9982	0.9972	0.9938	0.9679	0.9296	0.804	0.5983	0.3358
CRC354_N1	587,731,255 (100%)	288,683,013 (49.12%)	587,411,747 (99.95%)	572,797,134 (98.36%)	5,519,022 (0.94%)	4,525,994 (0.77%)	65755218	83216925	28436.3	10323.5	38759.8	0.6524	0.2369	0.8893	432.46	124.06	65525074	0.9965	82809162	0.9951	0.9958	0.9949	0.9916	0.9636	0.9901	0.9669	0.7943	0.4072
CRC354_T1	614,878,742 (100%)	263,214,196 (42.81%)	614,558,502 (99.95%)	606,463,986 (99.21%)	1,534,106 (0.25%)	1,031,366 (0.17%)	65755218	83216925	33832.3	7998.93	41831.3	0.7157	0.1692	0.8849	514.52	96.12	65538225	0.9967	81069928	0.9742	0.9956	0.9943	0.9912	0.9674	0.8715	0.7146	0.5254	0.2938
CRC356_N1	524,114,491 (100%)	211,852,641 (40.42%)	523,855,268 (99.95%)	517,351,698 (99.24%)	1,668,118 (0.32%)	1,216,739 (0.23%)	65755218	83216925	31300.6	8035.47	39336.1	0.7086	0.1819	0.8905	476.02	96.56	65696038	0.9991	81927062	0.9845	0.9982	0.997	0.9933	0.9646	0.9059	0.7617	0.5608	0.306
CRC356_T1	505,563,922 (100%)	194,155,918 (38.40%)	505,270,098 (99.94%)	497,877,850 (99.11%)	1,972,308 (0.39%)	1,471,897 (0.29%)	65755218	83216925	31192.2	7959.55	39151.7	0.7103	0.1812	0.8915	474.37	95.65	65696038	0.9991	81777272	0.9827	0.9981	0.997	0.9934	0.9624	0.8988	0.7535	0.5529	0.2973
CRC357_N1	479,778,026 (100%)	190,369,713 (39.68%)	479,541,519 (99.95%)	473,425,034 (99.28%)	1,811,128 (0.38%)	1,338,055 (0.28%)	65755218	83216925	29258.2	7844.84	37103	0.7089	0.1901	0.899	444.96	94.27	65689462	0.999	82035244	0.9858	0.9982	0.9971	0.9933	0.9618	0.9144	0.7781	0.5728	0.3042
CRC357_T1	467,279,580 (100%)	184,166,006 (39.41%)	467,045,912 (99.95%)	461,396,966 (99.26%)	1,388,376 (0.30%)	990,177 (0.21%)	65755218	83216925	28221.8	6822.77	35044.6	0.7238	0.175	0.8988	429.2	81.99	65682887	0.9989	80379227	0.9659	0.998	0.9967	0.9922	0.9494	0.8438	0.6907	0.5036	0.2578
CRC358_N1	641,124,530 (100%)	294,475,102 (45.93%)	640,789,109 (99.95%)	626,041,708 (98.49%)	6,127,618 (0.96%)	5,067,969 (0.79%)	65755218	83216925	33245.3	11732.8	44978.2	0.6594	0.2327	0.8921	505.59	140.99	65617132	0.9979	82850770	0.9956	0.9967	0.9956	0.9927	0.9732	0.9905	0.969	0.8096	0.4505
CRC358_T1	646,745,236 (100%)	304,196,430 (47.03%)	646,400,711 (99.95%)	628,173,124 (98.07%)	6,653,210 (1.03%)	5,519,448 (0.85%)	65755218	83216925	32759.4	11225.9	43985.3	0.6609	0.2265	0.8874	498.2	134.9	65630283	0.9981	82867413	0.9958	0.9968	0.9956	0.9926	0.9728	0.99	0.9642	0.7872	0.4316
CRC359_N1	408,581,855 (100%)	165,218,935 (40.44%)	408,399,212 (99.96%)	404,099,990 (99.39%)	1,301,106 (0.32%)	935,934 (0.23%)	65755218	83216925	24238.7	6301.41	30540.1	0.6989	0.1817	0.8806	368.62	75.72	65630283	0.9981	81144823	0.9751	0.9962	0.994	0.9888	0.9436	0.8754	0.7217	0.5188	0.2478
CRC359_T1	510,523,815 (100%)	209,924,341 (41.12%)	510,275,467 (99.95%)	504,744,938 (99.32%)	1,814,098 (0.36%)	1,356,142 (0.27%)	65755218	83216925	29952.3	8008.64	37961	0.6954	0.1859	0.8813	455.51	96.24	65663160	0.9986	82026922	0.9857	0.9967	0.9948	0.9905	0.9616	0.9176	0.7799	0.5734	0.3074
CRC35_N1	219,649,037 (100%)	99,435,778 (45.27%)	219,575,953 (99.97%)	217,199,014 (99.14%)	511,152 (0.23%)	375,808 (0.17%)	65755218	83216925	11439.6	2751.82	14191.4	0.7105	0.1709	0.8814	173.97	33.07	65505348	0.9962	76934047	0.9245	0.9944	0.9913	0.9689	0.648	0.7217	0.538	0.3117	0.07
CRC35_T1	223,946,960 (100%)	97,928,793 (43.73%)	223,857,989 (99.96%)	221,451,422 (99.26%)	811,830 (0.36%)	635,057 (0.28%)	65755218	83216925	12486.4	3480.41	15966.8	0.6911	0.1926	0.8837	189.89	41.82	65472470	0.9957	79538736	0.9558	0.9945	0.9922	0.9766	0.7116	0.8074	0.6297	0.388	0.0996
CRC360_N1	465,081,280 (100%)	185,593,314 (39.91%)	464,868,030 (99.95%)	459,584,756 (99.36%)	1,204,672 (0.26%)	859,346 (0.18%)	65755218	83216925	27219	6206.78	33425.8	0.725	0.1653	0.8903	413.94	74.59	65696038	0.9991	79255799	0.9524	0.9981	0.9967	0.9922	0.9488	0.8116	0.6559	0.4756	0.2375
CRC360_T1	374,670,817 (100%)	148,368,182 (39.60%)	374,527,619 (99.96%)	365,811,740 (98.50%)	3,958,668 (1.06%)	3,311,264 (0.88%)	65755218	83216925	22032.3	7760.04	29792.3	0.6661	0.2346	0.9007	335.07	93.25	65696038	0.9991	82983917	0.9972	0.9984	0.9972	0.992	0.9384	0.9859	0.9333	0.703	0.312
CRC361_N1	585,762,878 (100%)	307,764,239 (52.54%)	585,509,794 (99.96%)	565,809,652 (97.62%)	9,846,672 (1.68%)	8,443,466 (1.44%)	65755218	83216925	26330.9	9746.48	36077.3	0.6493	0.2403	0.8896	400.44	117.12	65682887	0.9989	83067134	0.9982	0.9983	0.9974	0.9936	0.9575	0.9928	0.9673	0.7896	0.3879
CRC361_T1	472,713,139 (100%)	190,628,811 (40.33%)	472,436,856 (99.94%)	467,549,074 (99.44%)	961,744 (0.20%)	625,183 (0.13%)	65755218	83216925	27036	5968.53	33004.5	0.7269	0.1605	0.8874	411.16	71.72	65663160	0.9986	77483278	0.9311	0.9975	0.9962	0.9917	0.9475	0.7744	0.6248	0.4558	0.2275
CRC362_N1	336,926,427 (100%)	155,233,044 (46.07%)	336,749,166 (99.95%)	323,303,524 (97.15%)	7,472,306 (2.22%)	6,356,479 (1.89%)	65755218	83216925	17492	6309.16	23801.2	0.6585	0.2375	0.896	266.02	75.82	65702613	0.9992	82958952	0.9969	0.9982	0.9967	0.9886	0.8816	0.9834	0.9209	0.6588	0.2279
CRC362_T1	330,872,028 (100%)	148,435,017 (44.86%)	330,685,506 (99.94%)	310,986,444 (96.05%)	10,268,968 (3.10%)	8,741,010 (2.64%)	65755218	83216925	17544.6	5542.86	23087.4	0.6728	0.2126	0.8854	266.82	66.61	65696038	0.9991	82559511	0.9921	0.9982	0.9967	0.9898	0.897	0.9445	0.8152	0.5567	0.2028
CRC363_N1	559,888,924 (100%)	273,090,932 (48.78%)	559,631,041 (99.95%)	539,004,138 (97.31%)	10,920,354 (1.95%)	9,443,247 (1.69%)	65755218	83216925	26506	10723.4	37229.3	0.6298	0.2548	0.8846	403.1	128.86	65702613	0.9992	83083777	0.9984	0.9987	0.9977	0.9941	0.9608	0.995	0.9822	0.8591	0.4425
CRC363_T1	611,724,773 (100%)	293,879,955 (48.04%)	611,415,306 (99.95%)	595,338,350 (98.22%)	7,873,492 (1.29%)	6,693,176 (1.09%)	65755218	83216925	30525.9	11038.2	41564.1	0.6575	0.2377	0.8952	464.24	132.64	65702613	0.9992	83067134	0.9982	0.9986	0.9978	0.9949	0.9706	0.9931	0.9702	0.8098	0.4366
CRC364_N1	408,615,664 (100%)	190,930,341 (46.73%)	408,399,955 (99.95%)	393,173,288 (97.31%)	8,342,016 (2.04%)	7,131,176 (1.75%)	65755218	83216925	20758.6	7846.32	28604.9	0.6503	0.2458	0.8961	315.69	94.29	65597405	0.9976	82817483	0.9952	0.9962	0.9948	0.9893	0.9286	0.9874	0.9531	0.7414	0.3077
CRC364_T1	403,777,693 (100%)	185,778,876 (46.01%)	403,576,550 (99.95%)	391,581,916 (97.89%)	6,551,376 (1.62%)	5,567,587 (1.38%)	65755218	83216925	21085.4	7763.27	28848.7	0.6591	0.2427	0.9018	320.67	93.29	65590829	0.9975	82750910	0.9944	0.9961	0.9945	0.9879	0.9021	0.9815	0.9272	0.6986	0.2938
CRC365_N1	529,540,351 (100%)	240,624,778 (45.44%)	529,241,591 (99.94%)	514,340,186 (98.10%)	7,375,322 (1.39%)	6,323,128 (1.19%)	65755218	83216925	27711.2	9556.62	37267.8	0.6616	0.2282	0.8898	421.43	114.84	65544801	0.9968	82784196	0.9948	0.9958	0.9947	0.9909	0.9605	0.9872	0.95	0.7495	0.3798
CRC365_T1	622,834,799 (100%)	285,868,116 (45.90%)	622,479,976 (99.94%)	605,267,190 (98.06%)	9,087,908 (1.46%)	7,807,756 (1.25%)	65755218	83216925	32092	11864.4	43956.3	0.6508	0.2406	0.8914	488.05	142.57	65544801	0.9968	82825805	0.9953	0.9958	0.995	0.9922	0.9726	0.9911	0.9737	0.8338	0.4685
CRC366_N1	497,346,567 (100%)	253,854,229 (51.04%)	497,108,248 (99.95%)	478,315,076 (97.36%)	9,507,670 (1.91%)	8,079,869 (1.62%)	65755218	83216925	23204.3	8147.37	31351.6	0.6556	0.2302	0.8858	352.89	97.91	65696038	0.9991	83017204	0.9976	0.9981	0.997	0.9924	0.943	0.9875	0.938	0.7113	0.3202
CRC366_T1	580,704,728 (100%)	308,196,366 (53.07%)	580,419,286 (99.95%)	559,637,200 (97.50%)	10,079,346 (1.74%)	8,522,718 (1.47%)	65755218	83216925	25689.5	9558.53	35248	0.6463	0.2405	0.8868	390.68	114.86	65702613	0.9992	83067134	0.9982	0.9983	0.9972	0.9936	0.9565	0.9924	0.9654	0.7845	0.3828
CRC367_N1	667,438,762 (100%)	310,525,793 (46.52%)	667,038,987 (99.94%)	651,207,980 (98.39%)	8,046,510 (1.21%)	6,905,105 (1.03%)	65755218	83216925	34317.7	12160.5	46478.1	0.6605	0.2341	0.8946	521.9	146.13	65551376	0.9969	82817483	0.9952	0.9961	0.9953	0.9925	0.9745	0.9904	0.9698	0.8203	0.4674
CRC367_T1	611,167,580 (100%)	290,140,984 (47.47%)	610,835,139 (99.95%)	593,773,460 (98.17%)	7,812,378 (1.28%)	6,660,514 (1.09%)	65755218	83216925	30867.1	10568.9	41436	0.664	0.2273	0.8913	469.42	127	65544801	0.9968	82784196	0.9948	0.9961	0.9951	0.9921	0.97	0.9876	0.9527	0.7646	0.413
CRC368_N1	359,318,301 (100%)	134,977,189 (37.56%)	359,155,262 (99.95%)	350,823,368 (98.46%)	3,828,780 (1.07%)	3,135,116 (0.87%)	65755218	83216925	21602.1	7916.49	29518.6	0.6563	0.2405	0.8968	328.52	95.13	65689462	0.999	83008882	0.9975	0.9982	0.997	0.9914	0.9327	0.989	0.948	0.7287	0.3162
CRC368_T1	357,264,903 (100%)	133,155,447 (37.27%)	357,100,746 (99.95%)	350,334,212 (98.73%)	2,974,198 (0.83%)	2,367,264 (0.66%)	65755218	83216925	22022	7402.13	29424.1	0.6757	0.2271	0.9028	334.91	88.95	65696038	0.9991	82958952	0.9969	0.9982	0.997	0.9917	0.9337	0.9824	0.916	0.6686	0.2884
CRC369_N1	611,291,667 (100%)	331,321,633 (54.20%)	610,999,014 (99.95%)	588,947,048 (97.44%)	10,353,958 (1.69%)	8,743,482 (1.43%)	65755218	83216925	26440.5	9785.66	36226.2	0.6475	0.2396	0.8871	402.11	117.59	65696038	0.9991	83067134	0.9982	0.9984	0.9975	0.9936	0.9561	0.9929	0.968	0.7922	0.3887
CRC369_T1	581,873,053 (100%)	306,061,717 (52.60%)	581,607,022 (99.95%)	565,633,644 (98.27%)	6,496,406 (1.12%)	5,265,407 (0.90%)	65755218	83216925	26845.9	9112.93	35958.8	0.6685	0.2269	0.8954	408.27	109.51	65682887	0.9989	82967274	0.997	0.9982	0.9972	0.9933	0.9502	0.9827	0.9228	0.7058	0.3472
CRC36_N1	213,082,024 (100%)	84,939,576 (39.86%)	212,998,000 (99.96%)	211,188,868 (99.39%)	528,826 (0.25%)	403,504 (0.19%)	65755218	83216925	12951.5	3514.9	16466.4	0.7045	0.1912	0.8957	196.97	42.24	65656585	0.9985	79347337	0.9535	0.9974	0.9952	0.9799	0.7314	0.7994	0.6255	0.389	0.1021
CRC36_T1	249,171,957 (100%)	103,763,110 (41.64%)	249,067,610 (99.96%)	246,773,908 (99.37%)	816,614 (0.33%)	645,431 (0.26%)	65755218	83216925	14606	4210.64	18816.7	0.6934	0.1999	0.8933	222.13	50.6	65669736	0.9987	81069928	0.9742	0.9977	0.9958	0.9859	0.7967	0.8608	0.6915	0.4453	0.1341
CRC370_N1	434,544,936 (100%)	176,965,062 (40.72%)	434,342,885 (99.95%)	428,686,598 (99.34%)	1,611,280 (0.37%)	1,214,381 (0.28%)	65755218	83216925	25651.7	6397.51	32049.2	0.7156	0.1785	0.8941	390.11	76.88	65676311	0.9988	80337619	0.9654	0.9975	0.996	0.9913	0.9483	0.8455	0.6942	0.5052	0.2483
CRC370_T1	538,502,583 (100%)	233,189,619 (43.30%)	538,227,820 (99.95%)	530,847,118 (99.23%)	2,393,932 (0.44%)	1,845,341 (0.34%)	65755218	83216925	30288.7	8481.31	38770	0.6982	0.1955	0.8937	460.63	101.92	65682887	0.9989	82642728	0.9931	0.9979	0.9967	0.9929	0.9637	0.9512	0.8341	0.6104	0.3242
CRC371_N1	562,115,678 (100%)	248,483,895 (44.21%)	561,854,433 (99.95%)	546,269,620 (98.16%)	7,623,806 (1.36%)	6,523,272 (1.16%)	65755218	83216925	30320.7	10404.2	40724.9	0.6667	0.2288	0.8955	461.11	125.03	65571103	0.9972	82800840	0.995	0.9958	0.9947	0.9914	0.9668	0.9872	0.9528	0.7657	0.4102
CRC371_T1	520,246,495 (100%)	213,086,201 (40.96%)	519,995,347 (99.95%)	513,661,316 (99.33%)	1,807,892 (0.35%)	1,354,201 (0.26%)	65755218	83216925	30731.4	8082.9	38814.3	0.7088	0.1864	0.8952	467.36	97.13	65584254	0.9974	81893775	0.9841	0.9958	0.9944	0.9907	0.9633	0.9162	0.7801	0.5727	0.3093
CRC373_N1	587,165,546 (100%)	280,532,961 (47.78%)	586,860,059 (99.95%)	571,274,638 (98.03%)	8,946,430 (1.52%)	7,718,137 (1.31%)	65755218	83216925	28458.4	11415.9	39874.3	0.6324	0.2537	0.8861	432.79	137.18	65715764	0.9994	83100421	0.9986	0.9988	0.9979	0.9945	0.966	0.9952	0.9831	0.8691	0.4688
CRC373_T1	673,700,763 (100%)	325,019,902 (48.24%)	673,333,762 (99.95%)	652,534,914 (97.73%)	11,134,840 (1.65%)	9,618,239 (1.43%)	65755218	83216925	31885.1	13271.9	45157	0.6234	0.2595	0.8829	484.91	159.49	65715764	0.9994	83125386	0.9989	0.9989	0.9982	0.9954	0.9714	0.9965	0.9883	0.9059	0.528
CRC374_N1	491,304,946 (100%)	192,002,889 (39.08%)	491,043,613 (99.95%)	481,178,184 (98.73%)	3,608,950 (0.73%)	2,861,211 (0.58%)	65755218	83216925	29197	8315.16	37512.1	0.6889	0.1962	0.8851	444.02	99.92	65689462	0.999	82809162	0.9951	0.9982	0.9972	0.9936	0.9636	0.9634	0.8544	0.6187	0.3207
CRC374_T1	582,385,265 (100%)	236,235,391 (40.56%)	582,071,162 (99.95%)	568,073,022 (98.49%)	6,197,726 (1.06%)	5,134,867 (0.88%)	65755218	83216925	33313.6	10064.5	43378.1	0.6766	0.2044	0.881	506.63	120.94	65689462	0.999	82983917	0.9972	0.9983	0.9975	0.9945	0.9732	0.9831	0.9177	0.6964	0.381
CRC375_N1	545,493,309 (100%)	233,596,023 (42.82%)	545,231,185 (99.95%)	533,561,268 (98.54%)	5,651,346 (1.04%)	4,675,276 (0.86%)	65755218	83216925	29897.4	10074.5	39971.9	0.6623	0.2232	0.8855	454.68	121.06	65696038	0.9991	83050491	0.998	0.9982	0.9972	0.9938	0.9673	0.9916	0.9591	0.7632	0.3966
CRC375_T1	577,572,660 (100%)	232,511,704 (40.26%)	577,261,231 (99.95%)	567,678,572 (98.93%)	3,314,992 (0.57%)	2,544,717 (0.44%)	65755218	83216925	33598.2	9741.05	43339.3	0.6882	0.1995	0.8877	510.96	117.06	65689462	0.999	82917344	0.9964	0.9982	0.9971	0.9939	0.9709	0.9764	0.8947	0.6669	0.3629
CRC376_N1	600,805,552 (100%)	291,715,808 (48.55%)	600,516,250 (99.95%)	586,069,606 (98.23%)	7,880,598 (1.31%)	6,792,854 (1.13%)	65755218	83216925	28449.1	11803.1	40252.2	0.6252	0.2594	0.8846	432.65	141.83	65557952	0.997	82850770	0.9956	0.9957	0.9947	0.991	0.9601	0.9922	0.9821	0.8851	0.4828
CRC376_T1	602,109,476 (100%)	286,840,281 (47.64%)	601,766,380 (99.94%)	585,566,684 (98.02%)	9,153,908 (1.52%)	7,941,008 (1.32%)	65755218	83216925	29456	11616.6	41072.6	0.6386	0.2518	0.8904	447.96	139.59	65610556	0.9978	82875735	0.9959	0.9959	0.9946	0.9909	0.9618	0.9914	0.9774	0.8531	0.4592
CRC378_N1	575,315,949 (100%)	256,061,036 (44.51%)	575,056,466 (99.95%)	552,448,144 (97.13%)	12,211,740 (2.12%)	10,621,274 (1.85%)	65755218	83216925	29349	11677.5	41026.5	0.6318	0.2514	0.8832	446.34	140.33	65702613	0.9992	83083777	0.9984	0.9985	0.9976	0.9944	0.9688	0.9953	0.9846	0.8793	0.4785
CRC378_T1	608,605,924 (100%)	269,069,764 (44.21%)	608,299,146 (99.95%)	584,357,384 (97.10%)	12,746,334 (2.09%)	11,091,777 (1.82%)	65755218	83216925	30998	12666.8	43664.8	0.626	0.2558	0.8818	471.41	152.21	65709189	0.9993	83100421	0.9986	0.9986	0.9977	0.9947	0.9722	0.9959	0.9876	0.9038	0.5156
CRC379_N1	569,458,930 (100%)	449,087,615 (78.86%)	568,948,301 (99.91%)	548,267,012 (96.67%)	16,176,482 (2.84%)	13,483,536 (2.37%)	65755218	83216925	9460.16	3068.31	12528.5	0.5354	0.1737	0.7091	143.87	36.87	65669736	0.9987	81136501	0.975	0.9974	0.9944	0.9557	0.4248	0.8508	0.6498	0.3384	0.0548
CRC379_T1	591,467,535 (100%)	472,102,312 (79.82%)	590,962,718 (99.91%)	572,170,334 (97.08%)	14,755,522 (2.49%)	12,277,501 (2.08%)	65755218	83216925	10710.2	3376.6	14086.8	0.6096	0.1922	0.8018	162.88	40.58	65663160	0.9986	80587270	0.9684	0.9973	0.9946	0.963	0.5014	0.841	0.6588	0.3662	0.0689
CRC37_N1	229,973,963 (100%)	95,593,411 (41.57%)	229,807,713 (99.93%)	227,671,694 (99.24%)	537,760 (0.23%)	395,773 (0.17%)	65755218	83216925	13020.8	3531.35	16552.1	0.6811	0.1847	0.8658	198.02	42.44	65511923	0.9963	79713492	0.9579	0.9947	0.9924	0.9791	0.7406	0.808	0.6258	0.3884	0.1009
CRC37_T1	246,281,205 (100%)	102,337,860 (41.55%)	246,182,729 (99.96%)	243,819,106 (99.24%)	545,268 (0.22%)	392,446 (0.16%)	65755218	83216925	13818.5	3642.23	17460.7	0.6828	0.18	0.8628	210.15	43.77	65511923	0.9963	79255799	0.9524	0.9946	0.9924	0.9788	0.7458	0.7958	0.6144	0.3826	0.1062
CRC380_N1	546,157,166 (100%)	425,734,905 (77.95%)	545,636,834 (99.90%)	532,517,246 (97.82%)	9,812,626 (1.80%)	8,060,319 (1.48%)	65755218	83216925	9415.73	3035.13	12450.9	0.5306	0.171	0.7016	143.19	36.47	65682887	0.9989	81311257	0.9771	0.9975	0.9941	0.9512	0.41	0.8578	0.6536	0.3355	0.0534
CRC380_T1	558,334,087 (100%)	449,964,845 (80.59%)	557,822,765 (99.91%)	535,841,426 (96.31%)	17,915,020 (3.21%)	15,051,946 (2.70%)	65755218	83216925	9624.53	3165.76	12790.3	0.603	0.1983	0.8013	146.37	38.04	65669736	0.9987	80612235	0.9687	0.9973	0.994	0.9501	0.4319	0.8386	0.6491	0.3434	0.0602
CRC383_N1	224,029,177 (100%)	169,897,980 (75.84%)	223,871,120 (99.93%)	218,035,656 (97.74%)	4,171,584 (1.86%)	3,300,641 (1.47%)	65755218	83216925	3824.12	1254.26	5078.38	0.4812	0.1578	0.639	58.16	15.07	65544801	0.9968	77075515	0.9262	0.9911	0.9613	0.6152	0.0732	0.6853	0.4125	0.1018	0.0136
CRC383_T1	395,833,607 (100%)	282,516,127 (71.37%)	395,476,895 (99.91%)	379,285,898 (96.17%)	13,339,450 (3.37%)	11,387,397 (2.88%)	65755218	83216925	9800.98	3143.53	12944.5	0.5855	0.1878	0.7733	149.05	37.78	65557952	0.997	80603913	0.9686	0.995	0.9915	0.9527	0.4642	0.8414	0.6512	0.3517	0.064
CRC384_N1	234,393,038 (100%)	181,090,734 (77.26%)	234,228,328 (99.93%)	229,918,658 (98.46%)	2,796,528 (1.19%)	2,093,842 (0.89%)	65755218	83216925	3706.38	1196.87	4903.25	0.4734	0.1529	0.6263	56.37	14.38	65623707	0.998	76792578	0.9228	0.9917	0.9532	0.572	0.0674	0.6717	0.3931	0.0921	0.0128
CRC384_T1	464,782,300 (100%)	347,348,063 (74.73%)	464,346,659 (99.91%)	448,680,176 (96.88%)	12,373,126 (2.66%)	10,306,030 (2.22%)	65755218	83216925	10115.6	3232.73	13348.4	0.5846	0.1868	0.7714	153.84	38.85	65682887	0.9989	80970068	0.973	0.9976	0.9948	0.9613	0.4804	0.8517	0.6616	0.3587	0.0644
CRC385_N1	638,846,780 (100%)	530,241,175 (83.00%)	638,353,351 (99.92%)	620,293,422 (97.38%)	13,860,086 (2.17%)	11,569,817 (1.81%)	65755218	83216925	9904.26	3176.68	13080.9	0.6193	0.1986	0.8179	150.62	38.17	65676311	0.9988	80545661	0.9679	0.9974	0.9943	0.9534	0.4309	0.8355	0.645	0.3385	0.0573
CRC385_T1	377,026,017 (100%)	276,876,191 (73.44%)	376,600,309 (99.89%)	359,443,906 (95.66%)	14,402,118 (3.82%)	12,357,318 (3.28%)	65755218	83216925	8800.13	2858.25	11658.4	0.5946	0.1931	0.7877	133.83	34.35	65669736	0.9987	80737060	0.9702	0.9972	0.9936	0.9457	0.3893	0.8376	0.6398	0.3249	0.0496
CRC386_N1	639,269,711 (100%)	527,927,695 (82.58%)	638,774,212 (99.92%)	620,428,348 (97.42%)	13,921,614 (2.18%)	11,269,999 (1.76%)	65755218	83216925	10029.5	3178.47	13208	0.6146	0.1948	0.8094	152.53	38.19	65669736	0.9987	80212794	0.9639	0.9972	0.9941	0.9555	0.4458	0.8262	0.6381	0.3394	0.0588
CRC386_T1	410,106,054 (100%)	305,406,806 (74.47%)	409,693,397 (99.90%)	396,047,486 (96.97%)	10,550,390 (2.57%)	8,639,757 (2.11%)	65755218	83216925	9067.45	2954.62	12022.1	0.5883	0.1917	0.78	137.9	35.51	65656585	0.9985	80828599	0.9713	0.9971	0.9939	0.9506	0.4046	0.843	0.6464	0.3324	0.0529
CRC387_N1	744,006,225 (100%)	628,080,507 (84.42%)	743,429,325 (99.92%)	717,265,450 (96.72%)	21,168,784 (2.85%)	17,843,122 (2.40%)	65755218	83216925	10410.6	3317.97	13728.6	0.6119	0.195	0.8069	158.32	39.87	65702613	0.9992	80753704	0.9704	0.998	0.9953	0.9621	0.4686	0.8438	0.6579	0.3568	0.0621
CRC387_T1	363,820,647 (100%)	264,104,315 (72.59%)	363,441,985 (99.90%)	342,189,434 (94.42%)	18,222,040 (5.01%)	15,777,178 (4.34%)	65755218	83216925	8652.85	2813.53	11466.4	0.5877	0.1911	0.7788	131.59	33.81	65696038	0.9991	80870207	0.9718	0.9977	0.994	0.9442	0.3813	0.8421	0.643	0.3243	0.0495
CRC388_N1	609,578,727 (100%)	503,995,375 (82.68%)	609,148,311 (99.93%)	594,683,246 (97.83%)	11,042,362 (1.81%)	9,134,579 (1.50%)	65755218	83216925	9631.74	3102.36	12734.1	0.6189	0.1994	0.8183	146.48	37.28	65682887	0.9989	80479088	0.9671	0.9974	0.9942	0.9533	0.4146	0.8328	0.6418	0.3344	0.0543
CRC388_T1	399,401,364 (100%)	294,080,743 (73.63%)	398,992,799 (99.90%)	384,272,320 (96.69%)	11,081,946 (2.77%)	8,822,548 (2.21%)	65755218	83216925	9091.69	2910	12001.7	0.5876	0.1881	0.7757	138.27	34.97	65676311	0.9988	80395871	0.9661	0.9973	0.9931	0.9367	0.3976	0.8297	0.631	0.3198	0.0536
CRC389_N1	673,141,194 (100%)	532,761,129 (79.15%)	672,431,610 (99.89%)	658,147,516 (98.31%)	7,886,088 (1.17%)	5,170,914 (0.77%)	65755218	83216925	10295.2	3333.4	13628.6	0.502	0.1626	0.6646	156.57	40.06	65689462	0.999	81169788	0.9754	0.9978	0.9946	0.96	0.514	0.8604	0.6643	0.3622	0.07
CRC389_T1	483,856,810 (100%)	383,151,168 (79.19%)	483,297,592 (99.88%)	456,811,688 (94.84%)	21,949,762 (4.54%)	18,595,355 (3.84%)	65755218	83216925	8386.06	2853.62	11239.7	0.5672	0.193	0.7602	127.53	34.29	65669736	0.9987	80945102	0.9727	0.9972	0.9931	0.9338	0.333	0.8424	0.6392	0.3111	0.0474
CRC38_N1	250,464,210 (100%)	101,880,105 (40.68%)	250,366,154 (99.96%)	247,212,000 (98.98%)	710,172 (0.28%)	534,608 (0.21%)	65755218	83216925	14404.9	3930.59	18335.5	0.6826	0.1863	0.8689	219.07	47.23	65643434	0.9983	80911816	0.9723	0.9972	0.9955	0.9852	0.8007	0.8422	0.6564	0.4171	0.1214
CRC38_T1	257,846,584 (100%)	106,266,392 (41.21%)	257,736,999 (99.96%)	254,888,354 (99.14%)	636,978 (0.25%)	452,051 (0.18%)	65755218	83216925	14831.1	4062.92	18894	0.6847	0.1876	0.8723	225.55	48.82	65643434	0.9983	80712095	0.9699	0.9973	0.9955	0.9857	0.8044	0.8402	0.6611	0.4234	0.128
CRC390_N1	689,782,174 (100%)	554,260,470 (80.35%)	689,131,040 (99.91%)	668,934,418 (97.36%)	15,071,966 (2.19%)	12,209,302 (1.77%)	65755218	83216925	9947.34	3317.26	13264.6	0.5005	0.1669	0.6674	151.28	39.86	65702613	0.9992	81818880	0.9832	0.998	0.9953	0.9624	0.461	0.8819	0.6829	0.3631	0.0616
CRC390_T1	591,768,430 (100%)	461,928,427 (78.06%)	591,071,885 (99.88%)	566,031,984 (96.02%)	20,529,896 (3.47%)	17,313,663 (2.93%)	65755218	83216925	10979	3694.12	14673.2	0.5744	0.1933	0.7677	166.97	44.39	65682887	0.9989	81469369	0.979	0.9978	0.9953	0.9691	0.5293	0.8737	0.695	0.396	0.0776
CRC391_N1	686,023,384 (100%)	555,282,486 (80.94%)	685,428,499 (99.91%)	658,691,720 (96.51%)	20,330,138 (2.96%)	16,455,204 (2.40%)	65755218	83216925	9698.39	3173.03	12871.4	0.5087	0.1664	0.6751	147.49	38.13	65702613	0.9992	81277970	0.9767	0.998	0.9946	0.9481	0.4312	0.8585	0.6549	0.3377	0.0588
CRC391_T1	502,392,173 (100%)	385,806,202 (76.79%)	501,719,040 (99.87%)	483,498,290 (96.59%)	14,657,014 (2.92%)	12,332,780 (2.45%)	65755218	83216925	9993.93	3318	13311.9	0.5821	0.1932	0.7753	151.99	39.87	65696038	0.9991	81069928	0.9742	0.9978	0.9948	0.9589	0.4611	0.8553	0.6682	0.3619	0.064
CRC392_N1	482,352,673 (100%)	371,308,124 (76.98%)	481,993,745 (99.93%)	463,726,252 (96.62%)	13,820,586 (2.87%)	11,178,339 (2.32%)	65755218	83216925	8248.25	2674.04	10922.3	0.5072	0.1644	0.6716	125.44	32.13	65669736	0.9987	80928459	0.9725	0.997	0.9927	0.9331	0.3276	0.8383	0.6219	0.2949	0.0424
CRC392_T1	558,697,101 (100%)	441,410,179 (79.01%)	558,005,686 (99.88%)	538,411,920 (96.75%)	15,244,140 (2.73%)	12,559,935 (2.25%)	65755218	83216925	9943.39	3357.69	13301.1	0.5761	0.1946	0.7707	151.22	40.35	65663160	0.9986	81369509	0.9778	0.9972	0.994	0.9566	0.4517	0.8663	0.6789	0.3667	0.0639
CRC393_N1	639,871,605 (100%)	259,115,421 (40.49%)	638,962,717 (99.86%)	616,286,708 (98.05%)	9,328,762 (1.46%)	7,687,416 (1.20%)	65755218	83216925	30945.2	8238.03	39183.3	0.5904	0.1572	0.7476	470.61	98.99	65696038	0.9991	82001957	0.9854	0.9984	0.9974	0.9938	0.9473	0.9194	0.7974	0.5803	0.2952
CRC393_T1	520,373,736 (100%)	189,052,861 (36.33%)	519,573,934 (99.85%)	496,120,986 (97.56%)	9,627,942 (1.85%)	8,040,813 (1.55%)	65755218	83216925	26012.2	6780.83	32793.1	0.5803	0.1513	0.7316	395.59	81.48	65696038	0.9991	81510978	0.9795	0.9983	0.997	0.9927	0.9324	0.8958	0.7571	0.532	0.2479
CRC394_N1	598,460,906 (100%)	232,849,688 (38.91%)	597,621,387 (99.86%)	571,225,518 (97.64%)	10,776,876 (1.80%)	8,989,027 (1.50%)	65755218	83216925	29547.9	7651.44	37199.3	0.5903	0.1529	0.7432	449.36	91.95	65709189	0.9993	81361187	0.9777	0.9986	0.9975	0.9934	0.9391	0.8938	0.7631	0.55	0.2747
CRC394_T1	305,350,851 (100%)	122,854,739 (40.23%)	304,205,037 (99.62%)	298,355,088 (98.64%)	1,767,338 (0.58%)	1,315,728 (0.43%)	65755218	83216925	13284	3030.13	16314.1	0.5914	0.1349	0.7263	202.02	36.41	65682887	0.9989	77067194	0.9261	0.9975	0.9948	0.976	0.7553	0.7535	0.564	0.3285	0.0871
CRC395_N1	634,632,548 (100%)	323,803,949 (51.02%)	634,313,795 (99.95%)	622,002,544 (98.83%)	3,410,444 (0.54%)	2,654,278 (0.42%)	65755218	83216925	31237.8	8171.37	39409.1	0.7109	0.186	0.8969	475.06	98.19	65669736	0.9987	82060209	0.9861	0.9979	0.9968	0.993	0.9613	0.9111	0.769	0.5637	0.3043
CRC395_T1	572,585,135 (100%)	226,490,058 (39.56%)	571,833,220 (99.87%)	554,511,432 (98.37%)	6,691,536 (1.17%)	5,337,947 (0.93%)	65755218	83216925	28387.7	7557.38	35945.1	0.5917	0.1575	0.7492	431.72	90.82	65682887	0.9989	82026922	0.9857	0.9981	0.997	0.9933	0.9485	0.9186	0.79	0.566	0.2805
CRC396_N1	317,979,571 (100%)	111,845,351 (35.17%)	317,609,386 (99.88%)	305,696,850 (97.92%)	5,053,176 (1.59%)	4,205,380 (1.32%)	65755218	83216925	16846	4474.41	21320.4	0.589	0.1564	0.7454	256.19	53.77	65511923	0.9963	81377830	0.9779	0.9951	0.9933	0.9847	0.8627	0.8826	0.705	0.4538	0.1558
CRC396_T1	744,456,525 (100%)	420,377,874 (56.47%)	744,070,797 (99.95%)	732,050,262 (99.07%)	3,828,794 (0.51%)	3,054,852 (0.41%)	65755218	83216925	32379.3	8884.6	41263.9	0.7034	0.193	0.8964	492.42	106.76	65590829	0.9975	82526224	0.9917	0.996	0.9946	0.991	0.9635	0.9551	0.8415	0.6126	0.3309
CRC397_N1	278,749,291 (100%)	87,917,269 (31.54%)	278,271,987 (99.83%)	268,386,242 (98.19%)	3,535,684 (1.27%)	2,848,341 (1.02%)	65755218	83216925	15007.4	3570.09	18577.4	0.5916	0.1407	0.7323	228.23	42.9	65656585	0.9985	78714889	0.9459	0.9973	0.995	0.9804	0.8023	0.793	0.6022	0.3724	0.1157
CRC397_T1	323,415,484 (100%)	110,292,386 (34.10%)	323,059,043 (99.89%)	313,083,650 (98.36%)	3,883,110 (1.20%)	3,064,450 (0.95%)	65755218	83216925	17624.8	4602.27	22227.1	0.5935	0.155	0.7485	268.04	55.3	65663160	0.9986	81244683	0.9763	0.9977	0.996	0.9876	0.867	0.8727	0.695	0.4516	0.1633
CRC398_N1	275,614,955 (100%)	92,537,638 (33.57%)	275,296,824 (99.88%)	266,458,942 (98.29%)	3,394,130 (1.23%)	2,716,365 (0.99%)	65755218	83216925	15138.6	3908.02	19046.6	0.5951	0.1536	0.7487	230.23	46.96	65669736	0.9987	80553983	0.968	0.9976	0.9956	0.9835	0.8169	0.8435	0.6556	0.4111	0.1286
CRC398_T1	312,241,026 (100%)	106,360,973 (34.06%)	311,765,318 (99.85%)	298,981,598 (97.69%)	5,472,506 (1.75%)	4,529,993 (1.45%)	65755218	83216925	16806	4506.27	21312.3	0.5879	0.1576	0.7455	255.58	54.15	65676311	0.9988	81635803	0.981	0.9979	0.9962	0.9881	0.8653	0.8859	0.7092	0.4576	0.157
CRC399_N1	407,512,585 (100%)	143,057,438 (35.11%)	407,027,226 (99.88%)	384,861,788 (97.22%)	8,843,874 (2.17%)	7,371,559 (1.81%)	65755218	83216925	15873.3	4316.19	20189.5	0.4369	0.1188	0.5557	241.4	51.87	65538225	0.9967	82359790	0.9897	0.9958	0.994	0.9851	0.8495	0.935	0.7353	0.4419	0.1413
CRC399_T1	361,385,561 (100%)	120,034,641 (33.22%)	360,773,974 (99.83%)	345,263,344 (97.73%)	6,156,330 (1.70%)	4,996,774 (1.38%)	65755218	83216925	14516	3979.87	18495.8	0.4406	0.1208	0.5614	220.76	47.83	65531650	0.9966	82309860	0.9891	0.9958	0.9938	0.9833	0.8187	0.9305	0.7258	0.4266	0.1221
CRC39_N1	251,175,366 (100%)	106,651,224 (42.46%)	251,074,319 (99.96%)	248,808,146 (99.34%)	709,354 (0.28%)	561,469 (0.22%)	65755218	83216925	14492.3	4227.93	18720.2	0.6909	0.2016	0.8925	220.4	50.81	65538225	0.9967	81144823	0.9751	0.9955	0.9938	0.9847	0.8134	0.8676	0.6981	0.4523	0.1335
CRC39_T1	295,491,639 (100%)	133,152,257 (45.06%)	295,355,642 (99.95%)	292,117,550 (99.12%)	781,832 (0.26%)	611,164 (0.21%)	65755218	83216925	15997.9	4279.81	20277.7	0.6995	0.1871	0.8866	243.29	51.43	65564527	0.9971	80603913	0.9686	0.9956	0.9937	0.9841	0.8279	0.8398	0.6615	0.4307	0.1406
CRC3_N1	251,090,751 (100%)	121,107,246 (48.23%)	250,976,932 (99.95%)	247,278,512 (99.03%)	1,567,080 (0.62%)	1,289,824 (0.51%)	65755218	83216925	13416.6	3795.81	17212.4	0.7059	0.1997	0.9056	204.04	45.61	65511923	0.9963	80229437	0.9641	0.9948	0.9929	0.9818	0.7665	0.8363	0.6668	0.4227	0.1129
CRC3_T1	439,449,621 (100%)	231,840,608 (52.76%)	439,149,598 (99.93%)	432,636,466 (98.97%)	2,278,194 (0.52%)	1,829,237 (0.42%)	65755218	83216925	21152.3	5876.4	27028.7	0.7039	0.1955	0.8994	321.68	70.62	65531650	0.9966	81669090	0.9814	0.9954	0.9941	0.9895	0.915	0.8978	0.7451	0.5168	0.2134
CRC400_N1	466,180,011 (100%)	183,083,256 (39.27%)	465,607,996 (99.88%)	447,534,826 (97.89%)	7,439,282 (1.60%)	5,918,671 (1.27%)	65755218	83216925	17700.9	5075.34	22776.3	0.4449	0.1276	0.5725	269.19	60.99	65682887	0.9989	82909022	0.9963	0.9983	0.9969	0.9898	0.8815	0.965	0.8113	0.5042	0.1769
CRC400_T1	369,783,076 (100%)	129,567,786 (35.04%)	369,329,034 (99.88%)	359,732,146 (98.55%)	3,684,584 (1.00%)	2,700,784 (0.73%)	65755218	83216925	15289.9	4352.18	19642.1	0.453	0.1289	0.5819	232.53	52.3	65682887	0.9989	82725945	0.9941	0.9982	0.9963	0.9861	0.8308	0.9473	0.7669	0.4602	0.1406
CRC401_N1	593,059,975 (100%)	283,085,451 (47.73%)	592,509,088 (99.91%)	566,618,832 (97.70%)	10,722,904 (1.81%)	8,895,654 (1.50%)	65755218	83216925	25048.8	6680.88	31729.7	0.581	0.155	0.736	380.94	80.28	65669736	0.9987	82201678	0.9878	0.9979	0.9966	0.9925	0.941	0.9222	0.7785	0.5422	0.2522
CRC401_T1	330,732,378 (100%)	110,088,170 (33.29%)	330,216,327 (99.84%)	319,873,932 (98.33%)	3,946,028 (1.19%)	2,972,704 (0.90%)	65755218	83216925	13376.4	3678.05	17054.5	0.4424	0.1216	0.564	203.43	44.2	65669736	0.9987	82368112	0.9898	0.9978	0.9957	0.9823	0.78	0.9212	0.7097	0.41	0.1072
CRC402_N1	588,372,647 (100%)	272,900,382 (46.38%)	587,713,848 (99.89%)	566,976,414 (98.10%)	8,449,276 (1.44%)	6,740,987 (1.15%)	65755218	83216925	25446.8	6821.45	32268.3	0.5764	0.1545	0.7309	386.99	81.97	65696038	0.9991	82318182	0.9892	0.9983	0.9971	0.9932	0.9442	0.9278	0.7876	0.5505	0.2584
CRC402_T1	505,286,379 (100%)	229,348,552 (45.39%)	504,783,446 (99.90%)	491,003,436 (98.55%)	5,364,684 (1.06%)	4,176,244 (0.83%)	65755218	83216925	22610.9	5918.36	28529.2	0.587	0.1537	0.7407	343.86	71.12	65696038	0.9991	81868810	0.9838	0.9982	0.9968	0.992	0.9265	0.9047	0.7497	0.5118	0.222
CRC403_N1	530,695,017 (100%)	246,138,369 (46.38%)	530,093,983 (99.89%)	512,768,558 (98.31%)	6,673,156 (1.26%)	5,359,256 (1.01%)	65755218	83216925	22709.6	5768.36	28477.9	0.5846	0.1485	0.7331	345.37	69.32	65525074	0.9965	81352865	0.9776	0.9954	0.994	0.9892	0.9255	0.8901	0.7296	0.4961	0.2143
CRC403_T1	546,033,232 (100%)	250,688,116 (45.91%)	545,461,286 (99.90%)	525,940,442 (98.09%)	7,928,574 (1.45%)	6,433,501 (1.18%)	65755218	83216925	23965.5	6427.23	30392.7	0.5807	0.1557	0.7364	364.47	77.23	65525074	0.9965	81952027	0.9848	0.9955	0.9942	0.9898	0.9332	0.9191	0.7754	0.5367	0.2413
CRC404_N1	382,462,251 (100%)	161,674,231 (42.27%)	382,055,391 (99.89%)	370,780,956 (98.39%)	4,475,966 (1.17%)	3,534,093 (0.92%)	65755218	83216925	18007.4	4866.22	22873.6	0.5833	0.1576	0.7409	273.86	58.48	65689462	0.999	81436082	0.9786	0.9981	0.9966	0.9897	0.883	0.8843	0.723	0.4769	0.172
CRC404_T1	360,203,789 (100%)	146,432,032 (40.65%)	359,794,251 (99.89%)	349,510,034 (98.43%)	3,990,110 (1.11%)	3,142,605 (0.87%)	65755218	83216925	17309.4	4575.55	21885	0.5843	0.1544	0.7387	263.24	54.98	65696038	0.9991	81153145	0.9752	0.9981	0.9964	0.9878	0.8564	0.8716	0.7044	0.4564	0.1573
CRC405_N1	378,201,647 (100%)	159,316,311 (42.12%)	377,834,122 (99.90%)	364,255,860 (98.13%)	5,382,678 (1.42%)	4,400,489 (1.16%)	65755218	83216925	17545.5	4693.81	22239.3	0.5793	0.155	0.7343	266.83	56.4	65531650	0.9966	80878529	0.9719	0.9955	0.9939	0.9871	0.8758	0.8697	0.7066	0.4638	0.1632
CRC405_T1	392,160,029 (100%)	163,295,653 (41.64%)	391,577,779 (99.85%)	380,801,266 (98.52%)	3,985,228 (1.02%)	3,087,637 (0.79%)	65755218	83216925	18290.1	4890.07	23180.2	0.5747	0.1537	0.7284	278.15	58.76	65544801	0.9968	80986711	0.9732	0.9956	0.994	0.9868	0.872	0.8749	0.7115	0.468	0.1712
CRC406_N1	479,861,087 (100%)	186,252,000 (38.81%)	479,272,791 (99.88%)	462,454,814 (98.14%)	6,521,136 (1.36%)	4,989,514 (1.04%)	65755218	83216925	19702.1	5437.32	25139.4	0.483	0.1333	0.6163	299.63	65.34	65702613	0.9992	82742588	0.9943	0.9986	0.997	0.9901	0.8886	0.952	0.7901	0.5011	0.1944
CRC406_T1	348,528,130 (100%)	141,199,354 (40.51%)	348,114,415 (99.88%)	338,051,086 (98.43%)	3,892,292 (1.12%)	3,069,311 (0.88%)	65755218	83216925	16861.3	4504.76	21366.1	0.5878	0.157	0.7448	256.43	54.13	65689462	0.999	81136501	0.975	0.9979	0.9962	0.9882	0.8625	0.8712	0.7033	0.4552	0.1539
CRC407_N1	597,887,419 (100%)	225,772,060 (37.76%)	596,910,004 (99.84%)	554,246,862 (96.23%)	17,876,798 (2.99%)	14,890,394 (2.49%)	65755218	83216925	23262.4	6280.33	29542.7	0.4615	0.1246	0.5861	353.77	75.47	65682887	0.9989	82925665	0.9965	0.9984	0.9971	0.9921	0.9227	0.9688	0.8302	0.534	0.2296
CRC407_T1	466,269,527 (100%)	179,411,566 (38.48%)	464,552,157 (99.63%)	444,054,784 (97.43%)	8,181,640 (1.75%)	6,516,529 (1.40%)	65755218	83216925	18425.7	4934.85	23360.5	0.4726	0.1266	0.5992	280.22	59.3	65676311	0.9988	82584476	0.9924	0.9982	0.9965	0.9885	0.8684	0.9397	0.7596	0.4718	0.1695
CRC408_N1	407,539,183 (100%)	148,566,510 (36.45%)	406,668,838 (99.79%)	381,418,670 (96.50%)	11,208,618 (2.75%)	9,396,744 (2.31%)	65755218	83216925	16378.2	4543.83	20922	0.4673	0.1296	0.5969	249.08	54.6	65525074	0.9965	82418042	0.9904	0.9957	0.9938	0.9844	0.8465	0.9386	0.7556	0.46	0.1502
CRC408_T1	465,500,425 (100%)	176,711,627 (37.96%)	464,697,211 (99.83%)	438,834,606 (96.94%)	11,138,756 (2.39%)	9,270,588 (1.99%)	65755218	83216925	18719.3	5212.03	23931.3	0.4729	0.1317	0.6046	284.68	62.63	65544801	0.9968	82542867	0.9919	0.9959	0.9942	0.9867	0.8773	0.9502	0.7864	0.4929	0.183
CRC409_N1	556,657,776 (100%)	199,358,821 (35.81%)	553,426,278 (99.42%)	538,938,550 (98.22%)	5,002,750 (0.90%)	3,576,659 (0.64%)	65755218	83216925	15403.5	4123.47	19527	0.3354	0.0898	0.4252	234.26	49.55	65709189	0.9993	82909022	0.9963	0.9988	0.9972	0.9845	0.8112	0.9709	0.8127	0.4243	0.1253
CRC409_T1	581,682,740 (100%)	210,799,967 (36.24%)	579,129,143 (99.56%)	554,879,052 (97.44%)	9,869,206 (1.70%)	7,772,621 (1.34%)	65755218	83216925	17483.3	5099.76	22583	0.3453	0.1007	0.446	265.88	61.28	65709189	0.9993	83067134	0.9982	0.9988	0.9976	0.9898	0.8671	0.9856	0.8814	0.5128	0.1709
CRC40_N1	300,804,395 (100%)	136,016,130 (45.22%)	300,675,455 (99.96%)	297,875,378 (99.30%)	709,578 (0.24%)	530,277 (0.18%)	65755218	83216925	14933.5	4007.72	18941.2	0.6441	0.1728	0.8169	227.11	48.16	65663160	0.9986	80886851	0.972	0.9975	0.9956	0.9853	0.8002	0.8442	0.6549	0.4163	0.1246
CRC40_T1	267,709,876 (100%)	114,968,708 (42.95%)	267,596,114 (99.96%)	264,931,354 (99.28%)	803,962 (0.30%)	603,909 (0.23%)	65755218	83216925	13715.7	3588.42	17304.1	0.647	0.1693	0.8163	208.59	43.12	65656585	0.9985	79938178	0.9606	0.9973	0.9954	0.9842	0.7746	0.8092	0.6175	0.3858	0.1054
CRC410_N1	709,887,275 (100%)	291,834,453 (41.11%)	708,586,037 (99.82%)	660,895,772 (96.29%)	20,957,582 (2.95%)	17,587,396 (2.48%)	65755218	83216925	19333.9	5801.34	25135.2	0.3405	0.1022	0.4427	294.03	69.71	65676311	0.9988	83100421	0.9986	0.9984	0.9975	0.9914	0.899	0.9912	0.9171	0.5552	0.2039
CRC410_T1	562,632,965 (100%)	200,454,484 (35.63%)	561,570,912 (99.81%)	539,460,446 (97.83%)	8,959,778 (1.59%)	7,067,328 (1.26%)	65755218	83216925	18064.9	5330.7	23395.6	0.3585	0.1058	0.4643	274.73	64.06	65669736	0.9987	83042169	0.9979	0.9983	0.9972	0.9893	0.8674	0.9843	0.8817	0.5229	0.1837
CRC411_N1	554,028,088 (100%)	255,939,730 (46.20%)	553,372,848 (99.88%)	517,000,268 (96.43%)	16,167,026 (2.92%)	13,942,240 (2.52%)	65755218	83216925	22540.5	5853.76	28394.2	0.5606	0.1456	0.7062	342.79	70.34	65551376	0.9969	81502656	0.9794	0.9959	0.9944	0.9888	0.9153	0.8979	0.7486	0.5071	0.217
CRC411_T1	540,622,578 (100%)	204,322,197 (37.79%)	539,528,010 (99.80%)	513,746,794 (97.37%)	10,763,948 (1.99%)	8,710,346 (1.61%)	65755218	83216925	16523.6	4889.93	21413.6	0.3542	0.1048	0.459	251.29	58.76	65557952	0.997	82800840	0.995	0.9964	0.995	0.9862	0.8484	0.9796	0.8613	0.4983	0.1622
CRC412_N1	552,602,421 (100%)	258,388,573 (46.76%)	551,722,303 (99.84%)	534,500,746 (98.22%)	7,021,612 (1.27%)	5,726,873 (1.04%)	65755218	83216925	23676.5	6373.3	30049.8	0.578	0.1556	0.7336	360.07	76.59	65689462	0.999	81935384	0.9846	0.9982	0.9969	0.9907	0.9103	0.9128	0.7765	0.5345	0.2368
CRC412_T1	546,790,191 (100%)	261,527,691 (47.83%)	546,060,461 (99.87%)	531,412,028 (98.54%)	5,576,270 (1.02%)	4,455,451 (0.81%)	65755218	83216925	22577.3	5938.61	28515.9	0.5736	0.1509	0.7245	343.35	71.36	65682887	0.9989	81644125	0.9811	0.9981	0.9968	0.9909	0.9095	0.8993	0.7543	0.5133	0.2192
CRC413_N1	486,424,882 (100%)	238,809,926 (49.09%)	486,180,014 (99.95%)	476,742,136 (99.02%)	2,972,608 (0.61%)	2,391,697 (0.49%)	65755218	83216925	24943.8	6026.57	30970.3	0.7186	0.1736	0.8922	379.34	72.42	65663160	0.9986	78789784	0.9468	0.9977	0.9963	0.9907	0.9333	0.8064	0.6604	0.4785	0.2288
CRC413_T1	419,198,468 (100%)	197,592,269 (47.14%)	418,997,059 (99.95%)	405,537,234 (98.40%)	5,028,226 (1.20%)	4,194,077 (1.00%)	65755218	83216925	21621	5220.69	26841.7	0.7113	0.1717	0.883	328.81	62.74	65663160	0.9986	79031113	0.9497	0.9975	0.9957	0.988	0.9118	0.8039	0.6487	0.4558	0.1951
CRC414_N1	552,623,171 (100%)	266,746,459 (48.27%)	552,297,638 (99.94%)	538,974,582 (98.90%)	2,449,084 (0.44%)	1,833,247 (0.33%)	65755218	83216925	28496.4	6875.59	35372	0.718	0.1732	0.8912	433.37	82.62	65544801	0.9968	79788387	0.9588	0.9958	0.9944	0.9875	0.911	0.8334	0.6836	0.4898	0.2463
CRC414_T1	487,392,591 (100%)	240,374,839 (49.32%)	487,153,243 (99.95%)	479,967,390 (99.24%)	2,055,310 (0.42%)	1,606,031 (0.33%)	65755218	83216925	24781.2	6012.69	30793.8	0.7215	0.1751	0.8966	376.87	72.25	65538225	0.9967	79696849	0.9577	0.9956	0.9942	0.9888	0.938	0.8284	0.6768	0.4867	0.2311
CRC415_N1	505,926,971 (100%)	258,392,600 (51.07%)	505,678,909 (99.95%)	495,935,972 (98.91%)	3,080,940 (0.61%)	2,481,610 (0.49%)	65755218	83216925	24715	6318.42	31033.5	0.7121	0.1821	0.8942	375.86	75.93	65669736	0.9987	81427761	0.9785	0.9978	0.9964	0.9908	0.9365	0.8767	0.7177	0.508	0.2393
CRC415_T1	529,931,247 (100%)	278,636,173 (52.58%)	529,650,662 (99.95%)	521,079,472 (99.18%)	2,076,662 (0.39%)	1,584,216 (0.30%)	65755218	83216925	25083.2	6162.4	31245.6	0.7189	0.1766	0.8955	381.46	74.05	65663160	0.9986	79979786	0.9611	0.9977	0.9963	0.9908	0.9347	0.8321	0.6792	0.4871	0.2317
CRC416_N1	490,858,914 (100%)	273,409,900 (55.70%)	490,635,324 (99.95%)	456,571,422 (94.69%)	21,531,822 (4.39%)	18,932,739 (3.86%)	65755218	83216925	19919.4	5666.99	25586.4	0.6586	0.1874	0.846	302.93	68.1	65656585	0.9985	82717623	0.994	0.9976	0.996	0.9882	0.9007	0.9486	0.7992	0.523	0.2036
CRC416_T1	532,493,819 (100%)	295,715,461 (55.53%)	532,306,039 (99.96%)	513,039,914 (98.02%)	7,602,764 (1.43%)	6,414,309 (1.20%)	65755218	83216925	22603.4	5578.9	28182.3	0.6918	0.1708	0.8626	343.75	67.04	65643434	0.9983	79805031	0.959	0.9973	0.9957	0.9882	0.905	0.8276	0.6699	0.4666	0.204
CRC417_N1	549,146,562 (100%)	303,136,180 (55.20%)	548,965,293 (99.97%)	540,291,684 (99.12%)	2,480,336 (0.45%)	1,927,991 (0.35%)	65755218	83216925	24153.9	6087.33	30241.2	0.7024	0.177	0.8794	367.33	73.15	65525074	0.9965	80753704	0.9704	0.9951	0.9936	0.988	0.9325	0.8601	0.7036	0.498	0.2303
CRC417_T1	524,388,037 (100%)	282,762,683 (53.92%)	524,206,200 (99.97%)	515,821,076 (99.12%)	2,520,882 (0.48%)	2,012,593 (0.38%)	65755218	83216925	22823.3	5272.13	28095.5	0.7131	0.1647	0.8778	347.1	63.35	65505348	0.9962	79896569	0.9601	0.995	0.9933	0.9869	0.917	0.8246	0.6557	0.4503	0.1929
CRC418_N1	473,466,440 (100%)	260,220,735 (54.96%)	473,313,560 (99.97%)	465,511,086 (99.11%)	2,228,014 (0.47%)	1,732,364 (0.37%)	65755218	83216925	21205.6	5663.75	26869.3	0.6966	0.186	0.8826	322.49	68.06	65656585	0.9985	81136501	0.975	0.9976	0.9961	0.9893	0.9122	0.8712	0.7161	0.4988	0.2117
CRC418_T1	558,988,216 (100%)	315,089,599 (56.37%)	558,798,221 (99.97%)	550,010,234 (99.12%)	2,119,800 (0.38%)	1,575,710 (0.28%)	65755218	83216925	24191.6	6228.17	30419.8	0.7021	0.1808	0.8829	367.9	74.84	65663160	0.9986	81228040	0.9761	0.9977	0.9962	0.9904	0.9323	0.8721	0.7167	0.5082	0.2355
CRC419_N1	426,432,151 (100%)	231,555,335 (54.30%)	426,304,405 (99.97%)	418,825,762 (99.01%)	2,256,178 (0.53%)	1,769,954 (0.42%)	65755218	83216925	19708.8	5147.99	24856.8	0.7115	0.1859	0.8974	299.73	61.86	65518499	0.9964	80653843	0.9692	0.995	0.9932	0.9854	0.8989	0.8526	0.6911	0.4747	0.1887
CRC419_T1	479,472,720 (100%)	269,428,299 (56.19%)	479,330,762 (99.97%)	470,066,062 (98.99%)	3,042,382 (0.63%)	2,438,375 (0.51%)	65755218	83216925	21070	5286.23	26356.3	0.7152	0.1794	0.8946	320.43	63.52	65492197	0.996	79497128	0.9553	0.9949	0.9931	0.9853	0.8984	0.8203	0.6635	0.4613	0.1919
CRC420_N1	549,826,642 (100%)	309,406,339 (56.27%)	549,617,167 (99.96%)	537,900,054 (98.74%)	3,789,922 (0.69%)	3,054,087 (0.56%)	65755218	83216925	23762.9	6179.92	29942.8	0.7083	0.1842	0.8925	361.38	74.26	65676311	0.9988	81827202	0.9833	0.9979	0.9965	0.9906	0.9228	0.8927	0.7308	0.5058	0.2265
CRC420_T1	512,951,874 (100%)	292,949,925 (57.11%)	512,796,799 (99.97%)	504,528,148 (99.13%)	2,240,700 (0.44%)	1,741,761 (0.34%)	65755218	83216925	22113.7	5513.27	27627	0.7187	0.1792	0.8979	336.3	66.25	65669736	0.9987	80087968	0.9624	0.9977	0.9961	0.9894	0.9139	0.8305	0.6721	0.4703	0.2025
CRC421_N1	696,885,794 (100%)	410,000,486 (58.83%)	696,596,440 (99.96%)	680,380,238 (98.69%)	6,372,904 (0.91%)	5,223,373 (0.75%)	65755218	83216925	28638.6	7959.07	36597.7	0.6969	0.1937	0.8906	435.53	95.64	65696038	0.9991	82276573	0.9887	0.9983	0.9973	0.9938	0.9566	0.927	0.7987	0.5831	0.2976
CRC421_T1	544,042,660 (100%)	302,488,613 (55.60%)	543,853,870 (99.97%)	534,499,232 (99.10%)	2,824,044 (0.52%)	2,177,413 (0.40%)	65755218	83216925	24390	6246.73	30636.7	0.7135	0.1827	0.8962	370.92	75.07	65689462	0.999	80745382	0.9703	0.9981	0.9967	0.991	0.9325	0.8582	0.7069	0.5048	0.2352
CRC422_N1	619,373,653 (100%)	326,131,365 (52.66%)	618,998,994 (99.94%)	608,857,666 (99.11%)	2,796,784 (0.45%)	2,115,189 (0.34%)	65755218	83216925	29504	7636.77	37140.8	0.7131	0.1846	0.8977	448.69	91.77	65557952	0.997	81411117	0.9783	0.9959	0.9945	0.9905	0.9581	0.89	0.7468	0.5491	0.2922
CRC422_T1	789,904,703 (100%)	436,848,135 (55.30%)	789,435,861 (99.94%)	775,283,768 (99.01%)	4,460,728 (0.56%)	3,540,009 (0.45%)	65755218	83216925	35498.8	9766.34	45265.1	0.7031	0.1934	0.8965	539.86	117.36	65577678	0.9973	82268252	0.9886	0.9961	0.995	0.9921	0.9719	0.9388	0.8224	0.6198	0.3574
CRC423_N1	440,125,213 (100%)	201,920,242 (45.88%)	439,999,601 (99.97%)	431,834,582 (99.02%)	3,136,670 (0.71%)	2,597,501 (0.59%)	65755218	83216925	23727.5	6706.82	30434.3	0.6923	0.1957	0.888	360.85	80.59	65538225	0.9967	81743985	0.9823	0.9958	0.9945	0.9897	0.9362	0.9093	0.7717	0.553	0.2584
CRC423_T1	444,055,130 (100%)	212,432,337 (47.84%)	443,932,627 (99.97%)	439,184,650 (99.45%)	1,437,388 (0.32%)	1,098,190 (0.25%)	65755218	83216925	23186.8	6366.64	29553.4	0.6996	0.1921	0.8917	352.62	76.51	65676311	0.9988	81494334	0.9793	0.9972	0.9951	0.9891	0.9225	0.8934	0.7489	0.5297	0.241
CRC424_N1	422,449,725 (100%)	196,718,471 (46.57%)	422,343,460 (99.97%)	417,300,552 (99.38%)	1,538,216 (0.36%)	1,190,242 (0.28%)	65755218	83216925	22707.4	6305.08	29012.5	0.6994	0.1942	0.8936	345.33	75.77	65669736	0.9987	81577551	0.9803	0.9978	0.9965	0.9906	0.9197	0.894	0.7491	0.5294	0.2381
CRC424_T1	580,746,016 (100%)	304,502,776 (52.43%)	580,561,672 (99.97%)	574,721,976 (99.46%)	1,616,424 (0.28%)	1,205,493 (0.21%)	65755218	83216925	27537.2	7711.32	35248.5	0.6947	0.1945	0.8892	418.78	92.67	65689462	0.999	81952027	0.9848	0.998	0.9967	0.9916	0.9411	0.9134	0.7802	0.5658	0.2832
CRC425_N1	556,669,251 (100%)	266,056,599 (47.79%)	556,359,397 (99.94%)	549,499,812 (99.33%)	2,193,984 (0.39%)	1,696,894 (0.30%)	65755218	83216925	28869	8028.96	36898	0.6916	0.1924	0.884	439.04	96.48	65669736	0.9987	82110139	0.9867	0.998	0.9969	0.993	0.9508	0.9218	0.7933	0.5796	0.2994
CRC425_T1	478,688,357 (100%)	225,970,338 (47.21%)	478,545,040 (99.97%)	473,388,908 (99.43%)	1,575,848 (0.33%)	1,196,411 (0.25%)	65755218	83216925	25347.1	7103.59	32450.7	0.6971	0.1954	0.8925	385.48	85.36	65689462	0.999	81918740	0.9844	0.998	0.9967	0.9918	0.9362	0.911	0.7754	0.5575	0.2691
CRC426_N1	639,109,943 (100%)	330,378,384 (51.69%)	638,741,855 (99.94%)	631,942,602 (99.40%)	2,016,700 (0.32%)	1,514,818 (0.24%)	65755218	83216925	30758.7	8821.4	39580.1	0.689	0.1976	0.8866	467.78	106	65557952	0.997	82259930	0.9885	0.9962	0.9953	0.9922	0.9642	0.9404	0.8253	0.6136	0.3315
CRC426_T1	617,742,538 (100%)	310,708,564 (50.30%)	617,387,230 (99.94%)	610,081,352 (99.34%)	2,447,084 (0.40%)	1,910,604 (0.31%)	65755218	83216925	30558	8747.49	39305.5	0.6892	0.1973	0.8865	464.72	105.12	65551376	0.9969	82193356	0.9877	0.9962	0.9952	0.9919	0.9602	0.937	0.8209	0.6091	0.3266
CRC427_N1	490,527,938 (100%)	222,366,259 (45.33%)	490,248,682 (99.94%)	482,569,620 (99.20%)	2,438,844 (0.50%)	1,931,517 (0.39%)	65755218	83216925	26728.3	7389.44	34117.8	0.6942	0.1919	0.8861	406.48	88.8	65538225	0.9967	81635803	0.981	0.9957	0.9945	0.99	0.9392	0.9066	0.7725	0.5595	0.2801
CRC427_T1	559,488,769 (100%)	275,540,125 (49.25%)	559,177,024 (99.94%)	552,747,848 (99.38%)	1,873,866 (0.33%)	1,410,932 (0.25%)	65755218	83216925	28115.1	7709.7	35824.8	0.6955	0.1907	0.8862	427.57	92.65	65571103	0.9972	81810558	0.9831	0.9959	0.9947	0.9908	0.9489	0.913	0.7796	0.5667	0.2891
CRC428_N1	211,974,493 (100%)	49,543,781 (23.37%)	211,869,444 (99.95%)	209,633,826 (99.45%)	607,282 (0.29%)	451,959 (0.21%)	65755218	83216925	16502.6	4400.06	20902.7	0.7113	0.1896	0.9009	250.97	52.87	65643434	0.9983	79879926	0.9599	0.9972	0.9953	0.985	0.8575	0.8271	0.6657	0.4466	0.1556
CRC428_T1	180,734,203 (100%)	37,457,483 (20.73%)	180,648,567 (99.95%)	178,656,686 (99.44%)	469,564 (0.26%)	333,847 (0.18%)	65755218	83216925	14579.4	3897.74	18477.2	0.7106	0.19	0.9006	221.72	46.84	65643434	0.9983	79372303	0.9538	0.9971	0.9949	0.9812	0.8098	0.81	0.6438	0.4182	0.1299
CRC429_N1	212,836,670 (100%)	49,181,445 (23.11%)	212,741,204 (99.96%)	209,835,370 (99.34%)	797,438 (0.37%)	610,953 (0.29%)	65755218	83216925	16623.8	4466.91	21090.7	0.7092	0.1906	0.8998	252.81	53.68	65511923	0.9963	79813352	0.9591	0.9947	0.9928	0.9825	0.8495	0.8318	0.6715	0.4496	0.1587
CRC429_T1	205,564,219 (100%)	45,890,119 (22.32%)	205,462,894 (99.95%)	201,893,592 (99.13%)	968,940 (0.47%)	757,255 (0.37%)	65755218	83216925	16151.2	4469.94	20621.1	0.7029	0.1945	0.8974	245.63	53.71	65492197	0.996	80429158	0.9665	0.9947	0.9928	0.9829	0.8464	0.8503	0.6891	0.4585	0.1565
CRC42_N1	258,899,653 (100%)	101,401,744 (39.17%)	258,763,431 (99.95%)	254,961,006 (98.93%)	1,291,764 (0.50%)	1,035,365 (0.40%)	65755218	83216925	14971.2	4027.4	18998.6	0.6698	0.1802	0.85	227.68	48.4	65630283	0.9981	80545661	0.9679	0.9971	0.9953	0.9851	0.8009	0.8339	0.6518	0.4177	0.1262
CRC42_T1	294,864,698 (100%)	115,885,444 (39.30%)	294,699,506 (99.94%)	290,693,544 (99.09%)	1,750,896 (0.59%)	1,423,756 (0.48%)	65755218	83216925	17107	5023.78	22130.8	0.6612	0.1942	0.8554	260.16	60.37	65643434	0.9983	81885454	0.984	0.9973	0.996	0.9893	0.8691	0.8986	0.7362	0.4928	0.1733
CRC430_N1	518,655,205 (100%)	229,663,781 (44.28%)	518,445,947 (99.96%)	511,793,596 (99.34%)	1,947,764 (0.38%)	1,447,112 (0.28%)	65755218	83216925	27981.8	7721.78	35703.6	0.6761	0.1866	0.8627	425.55	92.79	65656585	0.9985	82176713	0.9875	0.9978	0.9967	0.9928	0.9486	0.9224	0.7878	0.5708	0.2902
CRC430_T1	200,721,608 (100%)	46,188,381 (23.01%)	200,522,202 (99.90%)	197,862,194 (99.30%)	754,890 (0.38%)	576,898 (0.29%)	65755218	83216925	15599	4143.03	19742	0.7085	0.1882	0.8967	237.23	49.79	65636858	0.9982	79846639	0.9595	0.997	0.995	0.9829	0.8289	0.8249	0.6597	0.4329	0.1418
CRC431_N1	456,970,522 (100%)	191,817,735 (41.98%)	456,770,308 (99.96%)	450,437,714 (99.31%)	1,715,184 (0.38%)	1,269,402 (0.28%)	65755218	83216925	25723.4	7153.53	32876.9	0.6761	0.188	0.8641	391.2	85.96	65531650	0.9966	81827202	0.9833	0.9954	0.9942	0.9901	0.9403	0.9135	0.7764	0.5589	0.2738
CRC431_T1	444,698,786 (100%)	185,717,660 (41.76%)	444,495,622 (99.95%)	438,316,498 (99.39%)	1,397,470 (0.31%)	1,017,042 (0.23%)	65755218	83216925	24284.1	5892.11	30176.2	0.6918	0.1679	0.8597	369.31	70.8	65538225	0.9967	80046360	0.9619	0.9953	0.9937	0.9874	0.9096	0.8382	0.6742	0.4695	0.2128
CRC432_N1	469,127,324 (100%)	200,384,523 (42.71%)	468,926,239 (99.96%)	458,262,136 (98.93%)	3,541,098 (0.75%)	2,863,571 (0.61%)	65755218	83216925	25391.2	6700.71	32091.9	0.6728	0.1776	0.8504	386.15	80.52	65663160	0.9986	81352865	0.9776	0.9978	0.9967	0.992	0.9339	0.8838	0.7332	0.5241	0.2522
CRC432_T1	467,025,424 (100%)	246,670,978 (52.82%)	466,840,584 (99.96%)	458,615,910 (99.25%)	1,035,886 (0.22%)	597,030 (0.13%)	65755218	83216925	20653	5853.88	26506.9	0.6602	0.1871	0.8473	314.09	70.34	65663160	0.9986	81369509	0.9778	0.9977	0.9961	0.9885	0.8982	0.8841	0.7315	0.5099	0.2253
CRC433_N1	435,015,661 (100%)	154,449,551 (35.50%)	434,777,900 (99.95%)	421,866,760 (98.13%)	6,599,994 (1.52%)	5,623,862 (1.29%)	65755218	83216925	25261.6	7789.2	33050.8	0.6248	0.1927	0.8175	384.18	93.6	65696038	0.9991	82850770	0.9956	0.9984	0.9973	0.9936	0.953	0.9673	0.8724	0.6348	0.3052
CRC433_T1	454,427,599 (100%)	156,889,754 (34.52%)	454,123,017 (99.93%)	444,263,254 (98.67%)	4,320,714 (0.95%)	3,649,802 (0.80%)	65755218	83216925	27127	8278.33	35405.3	0.6302	0.1923	0.8225	412.55	99.48	65696038	0.9991	82842448	0.9955	0.9984	0.9974	0.9937	0.9584	0.9671	0.8733	0.6423	0.3215
CRC434_N1	487,145,041 (100%)	170,489,346 (35.00%)	486,886,624 (99.95%)	469,594,802 (97.72%)	9,090,018 (1.87%)	7,861,706 (1.61%)	65755218	83216925	28397.8	8828.59	37226.4	0.6217	0.1933	0.815	431.87	106.09	65544801	0.9968	82692658	0.9937	0.996	0.9951	0.992	0.9652	0.9731	0.8934	0.6678	0.3444
CRC434_T1	529,614,272 (100%)	191,892,538 (36.23%)	529,300,489 (99.94%)	511,342,448 (97.72%)	9,736,446 (1.84%)	8,419,635 (1.59%)	65755218	83216925	30071.9	9978.99	40050.9	0.6138	0.2037	0.8175	457.33	119.92	65544801	0.9968	82809162	0.9951	0.9961	0.9952	0.9924	0.969	0.9869	0.9437	0.7397	0.3896
CRC435_N1	422,702,989 (100%)	170,296,032 (40.29%)	422,546,192 (99.96%)	387,662,296 (94.64%)	19,571,982 (4.63%)	17,105,828 (4.05%)	65755218	83216925	23055.8	6743.44	29799.3	0.6565	0.192	0.8485	350.63	81.03	65702613	0.9992	82759231	0.9945	0.9983	0.9969	0.9914	0.9379	0.958	0.836	0.5816	0.2592
CRC435_T1	553,494,236 (100%)	246,317,597 (44.50%)	553,206,063 (99.95%)	525,889,726 (96.37%)	16,627,148 (3.00%)	14,580,869 (2.63%)	65755218	83216925	29028.6	9967.55	38996.2	0.6508	0.2235	0.8743	441.46	119.78	65709189	0.9993	83050491	0.998	0.9986	0.9976	0.9944	0.9676	0.9911	0.9566	0.7588	0.3931
CRC436_N1	553,720,489 (100%)	258,846,795 (46.75%)	553,484,720 (99.96%)	528,692,826 (96.88%)	14,388,462 (2.60%)	12,607,962 (2.28%)	65755218	83216925	28398.7	8474.07	36872.8	0.6743	0.2012	0.8755	431.89	101.83	65538225	0.9967	82642728	0.9931	0.9957	0.9945	0.9913	0.9623	0.9691	0.8743	0.6352	0.3246
CRC436_T1	519,953,109 (100%)	235,008,108 (45.20%)	519,722,016 (99.96%)	505,515,946 (98.25%)	6,876,414 (1.32%)	5,859,222 (1.13%)	65755218	83216925	27764.4	8890.33	36654.8	0.6712	0.2149	0.8861	422.24	106.83	65551376	0.9969	82692658	0.9937	0.9957	0.9945	0.9909	0.9624	0.9782	0.9103	0.6855	0.3503
CRC437_N1	580,998,536 (100%)	246,746,808 (42.47%)	580,711,606 (99.95%)	557,024,458 (97.52%)	11,367,692 (1.96%)	9,809,930 (1.69%)	65755218	83216925	30696	9146.81	39842.8	0.6437	0.1918	0.8355	466.82	109.92	65531650	0.9966	82559511	0.9921	0.9957	0.9947	0.9918	0.962	0.9609	0.8672	0.6459	0.3388
CRC437_T1	472,564,982 (100%)	190,828,573 (40.38%)	472,365,334 (99.96%)	459,104,838 (98.40%)	5,648,726 (1.20%)	4,797,262 (1.02%)	65755218	83216925	26025.2	7407.36	33432.6	0.6543	0.1862	0.8405	395.79	89.01	65597405	0.9976	82293217	0.9889	0.996	0.9945	0.9904	0.9498	0.9383	0.8161	0.5838	0.2838
CRC438_N1	506,869,553 (100%)	219,513,595 (43.31%)	506,636,029 (99.95%)	491,570,462 (98.13%)	7,512,096 (1.48%)	6,440,759 (1.27%)	65755218	83216925	26560.2	8214.56	34774.7	0.6423	0.1987	0.841	403.93	98.71	65682887	0.9989	82875735	0.9959	0.9983	0.9972	0.9934	0.9577	0.9719	0.8849	0.6496	0.3214
CRC438_T1	460,823,010 (100%)	196,654,603 (42.67%)	460,617,865 (99.96%)	443,151,250 (97.45%)	9,620,966 (2.09%)	8,361,606 (1.81%)	65755218	83216925	24174.9	7992.87	32167.8	0.6322	0.209	0.8412	367.65	96.05	65689462	0.999	82958952	0.9969	0.9982	0.997	0.9926	0.9496	0.9813	0.913	0.6762	0.3169
CRC439_N1	548,118,297 (100%)	221,101,635 (40.34%)	547,768,869 (99.94%)	525,848,100 (97.26%)	12,120,538 (2.21%)	10,442,848 (1.91%)	65755218	83216925	27746.4	9317.55	37064	0.5862	0.1969	0.7831	421.97	111.97	65696038	0.9991	83092099	0.9985	0.9986	0.9976	0.9945	0.9651	0.992	0.9513	0.7337	0.368
CRC439_T1	453,092,549 (100%)	166,006,325 (36.64%)	452,702,290 (99.91%)	439,682,660 (98.14%)	6,477,314 (1.43%)	5,467,779 (1.21%)	65755218	83216925	24491.5	7826.39	32317.9	0.592	0.1892	0.7812	372.47	94.05	65702613	0.9992	83033847	0.9978	0.9984	0.9973	0.9933	0.9518	0.9841	0.913	0.663	0.3089
CRC441_N1	627,703,169 (100%)	268,510,101 (42.78%)	627,287,209 (99.93%)	607,974,102 (98.17%)	9,212,858 (1.47%)	7,883,354 (1.26%)	65755218	83216925	34916.7	10105.2	45021.8	0.6777	0.1961	0.8738	531.01	121.43	65538225	0.9967	82393077	0.9901	0.996	0.9951	0.9925	0.97	0.9508	0.8503	0.6435	0.3618
CRC441_T1	540,821,521 (100%)	214,873,696 (39.73%)	540,529,896 (99.95%)	525,160,140 (98.15%)	8,056,046 (1.49%)	6,955,657 (1.29%)	65755218	83216925	31425.5	9937.52	41363	0.6644	0.2101	0.8745	477.92	119.42	65557952	0.997	82717623	0.994	0.996	0.9951	0.9923	0.9704	0.9783	0.9123	0.6999	0.3815
CRC442_N1	498,174,857 (100%)	199,430,054 (40.03%)	497,911,048 (99.95%)	485,764,100 (98.61%)	4,582,822 (0.92%)	3,830,204 (0.77%)	65755218	83216925	29048.4	7837.61	36886	0.688	0.1856	0.8736	441.77	94.18	65557952	0.997	81793915	0.9829	0.996	0.9949	0.9911	0.9483	0.9097	0.7726	0.5597	0.2884
CRC442_T1	438,048,715 (100%)	175,298,024 (40.02%)	437,844,432 (99.95%)	431,382,856 (99.18%)	2,037,688 (0.47%)	1,639,135 (0.37%)	65755218	83216925	25671.3	6741.31	32412.6	0.6951	0.1825	0.8776	390.41	81.01	65557952	0.997	81194753	0.9757	0.9958	0.9945	0.9901	0.9483	0.8804	0.73	0.5265	0.2601
CRC443_N1	432,814,464 (100%)	153,057,846 (35.36%)	425,940,769 (98.41%)	405,081,300 (94.58%)	8,373,462 (1.93%)	5,220,035 (1.21%)	65755218	83216925	25663.4	6825.43	32488.8	0.6471	0.1721	0.8192	390.29	82.02	65663160	0.9986	81502656	0.9794	0.9978	0.9966	0.9923	0.9488	0.8913	0.748	0.5376	0.2642
CRC443_T1	438,266,816 (100%)	142,336,129 (32.48%)	431,343,328 (98.42%)	405,951,728 (94.31%)	8,220,194 (1.88%)	4,969,206 (1.13%)	65755218	83216925	26541.4	6709.59	33251	0.6476	0.1637	0.8113	403.64	80.63	65663160	0.9986	80395871	0.9661	0.9978	0.9964	0.9889	0.8937	0.8546	0.7074	0.4943	0.2374
CRC444_N1	385,871,806 (100%)	132,710,766 (34.39%)	379,478,169 (98.34%)	361,932,430 (94.61%)	6,629,604 (1.72%)	3,929,427 (1.02%)	65755218	83216925	20370.7	4355.45	24726.1	0.6489	0.1387	0.7876	309.8	52.34	65525074	0.9965	77474957	0.931	0.9949	0.993	0.9857	0.8973	0.7636	0.5933	0.3932	0.1566
CRC444_T1	363,489,352 (100%)	117,481,049 (32.32%)	357,704,444 (98.41%)	339,288,154 (94.49%)	7,374,910 (2.03%)	4,693,147 (1.29%)	65755218	83216925	22431.7	5766.92	28198.6	0.6477	0.1665	0.8142	341.14	69.3	65518499	0.9964	80204472	0.9638	0.9951	0.9937	0.9887	0.9299	0.852	0.7017	0.4955	0.223
CRC446_N1	396,857,517 (100%)	139,161,607 (35.07%)	390,596,783 (98.42%)	371,186,148 (94.58%)	7,752,978 (1.95%)	4,825,765 (1.22%)	65755218	83216925	23915	6341.42	30256.4	0.6536	0.1733	0.8269	363.7	76.2	65663160	0.9986	81169788	0.9754	0.9976	0.9963	0.9917	0.9394	0.8789	0.7324	0.5231	0.2446
CRC446_T1	381,276,732 (100%)	131,000,771 (34.36%)	375,211,276 (98.41%)	355,925,064 (94.49%)	7,705,874 (2.02%)	4,836,851 (1.27%)	65755218	83216925	22969.7	5989.76	28959.5	0.6516	0.1699	0.8215	349.32	71.98	65663160	0.9986	80853564	0.9716	0.9976	0.9962	0.9913	0.9314	0.8665	0.716	0.5062	0.2282
CRC447_N1	442,358,589 (100%)	142,964,697 (32.32%)	435,329,308 (98.41%)	409,423,722 (94.15%)	9,522,108 (2.15%)	6,099,668 (1.38%)	65755218	83216925	27088.4	7315.92	34404.3	0.6413	0.1732	0.8145	411.96	87.91	65656585	0.9985	81610838	0.9807	0.9977	0.9966	0.9922	0.9347	0.9008	0.7669	0.5496	0.2699
CRC447_T1	420,638,524 (100%)	140,495,099 (33.40%)	413,897,497 (98.40%)	389,086,014 (94.08%)	9,020,264 (2.14%)	5,749,768 (1.37%)	65755218	83216925	25282.9	6771.79	32054.7	0.6408	0.1716	0.8124	384.5	81.38	65656585	0.9985	81411117	0.9783	0.9976	0.9964	0.9918	0.9295	0.8901	0.7492	0.5314	0.2522
CRC448_N1	377,584,572 (100%)	127,158,872 (33.68%)	371,596,636 (98.41%)	352,516,604 (94.48%)	7,695,828 (2.04%)	4,873,579 (1.29%)	65755218	83216925	22748.5	6008.95	28757.4	0.6427	0.1698	0.8125	345.96	72.21	65656585	0.9985	81153145	0.9752	0.9976	0.9963	0.9912	0.9333	0.8774	0.7282	0.5136	0.231
CRC448_T1	420,116,292 (100%)	140,617,977 (33.47%)	413,518,675 (98.43%)	392,477,814 (94.53%)	8,481,948 (2.02%)	5,398,705 (1.29%)	65755218	83216925	25510.2	6700.93	32211.2	0.6458	0.1696	0.8154	387.96	80.52	65656585	0.9985	81078250	0.9743	0.9977	0.9965	0.992	0.9411	0.8779	0.7348	0.5261	0.2535
CRC449_N1	460,956,898 (100%)	215,013,877 (46.65%)	460,833,864 (99.97%)	454,978,670 (99.29%)	1,869,568 (0.41%)	1,470,411 (0.32%)	65755218	83216925	24279	6480.05	30759	0.6987	0.1865	0.8852	369.23	77.87	65696038	0.9991	81419439	0.9784	0.9983	0.997	0.9924	0.9414	0.883	0.734	0.5252	0.2473
CRC449_T1	550,653,077 (100%)	268,035,494 (48.68%)	550,497,627 (99.97%)	542,445,876 (99.21%)	2,441,872 (0.44%)	1,905,750 (0.35%)	65755218	83216925	27889.6	7653.45	35543.1	0.6944	0.1905	0.8849	424.14	91.97	65702613	0.9992	81802237	0.983	0.9985	0.9973	0.993	0.9558	0.904	0.7663	0.5602	0.2895
CRC450_N1	485,969,597 (100%)	225,979,960 (46.50%)	485,826,408 (99.97%)	480,040,164 (99.33%)	2,001,458 (0.41%)	1,576,066 (0.32%)	65755218	83216925	25418.4	6750.29	32168.7	0.6997	0.1858	0.8855	386.56	81.12	65650009	0.9984	81619160	0.9808	0.9976	0.9964	0.9918	0.9439	0.8922	0.7435	0.5309	0.2548
CRC450_T1	489,347,593 (100%)	226,726,336 (46.33%)	489,216,223 (99.97%)	480,619,776 (98.89%)	3,484,070 (0.71%)	2,887,216 (0.59%)	65755218	83216925	25971.9	7324.31	33296.2	0.6914	0.195	0.8864	394.98	88.01	65656585	0.9985	82226643	0.9881	0.9977	0.9965	0.9921	0.9491	0.9222	0.7845	0.5657	0.2796
CRC451_N1	484,523,841 (100%)	221,636,027 (45.74%)	484,325,541 (99.96%)	475,391,806 (98.92%)	2,915,302 (0.60%)	2,330,322 (0.48%)	65755218	83216925	25022.7	6697.71	31720.4	0.6741	0.1804	0.8545	380.54	80.48	65518499	0.9964	81902097	0.9842	0.9955	0.9942	0.9899	0.9426	0.9102	0.7575	0.5349	0.2548
CRC451_T1	581,791,604 (100%)	267,184,975 (45.92%)	581,531,437 (99.96%)	571,376,140 (99.02%)	3,145,598 (0.54%)	2,476,408 (0.43%)	65755218	83216925	30039.1	8140.08	38179.2	0.6749	0.1829	0.8578	456.83	97.82	65525074	0.9965	82185035	0.9876	0.9957	0.9945	0.9912	0.9586	0.9306	0.7968	0.5775	0.3032
CRC452_N1	590,247,134 (100%)	286,535,578 (48.55%)	589,986,786 (99.96%)	578,153,472 (98.94%)	3,831,214 (0.65%)	3,053,009 (0.52%)	65755218	83216925	29199.2	7821.66	37020.9	0.6779	0.1816	0.8595	444.06	93.99	65518499	0.9964	81802237	0.983	0.9955	0.9944	0.9905	0.9428	0.9113	0.7729	0.5577	0.2863
CRC452_T1	589,712,191 (100%)	268,168,999 (45.47%)	589,441,717 (99.95%)	575,458,928 (98.82%)	4,000,310 (0.68%)	3,121,363 (0.53%)	65755218	83216925	30722.1	8246.75	38968.8	0.6748	0.1811	0.8559	467.22	99.1	65511923	0.9963	82010279	0.9855	0.9955	0.9945	0.9906	0.9434	0.9222	0.7883	0.5695	0.298
CRC453_N1	550,203,601 (100%)	257,794,928 (46.85%)	549,958,832 (99.96%)	540,694,202 (99.04%)	2,749,242 (0.50%)	2,116,066 (0.38%)	65755218	83216925	26771.4	7644.2	34415.6	0.6407	0.1829	0.8236	407.14	91.86	65518499	0.9964	82318182	0.9892	0.9955	0.9943	0.9905	0.9547	0.9412	0.8183	0.5891	0.2938
CRC453_T1	514,415,262 (100%)	228,581,486 (44.44%)	514,186,885 (99.96%)	506,661,220 (99.19%)	2,120,440 (0.41%)	1,617,551 (0.31%)	65755218	83216925	26134.4	7143.18	33277.6	0.6499	0.1776	0.8275	397.45	85.84	65511923	0.9963	81993636	0.9853	0.9954	0.9942	0.9901	0.947	0.9212	0.7854	0.5578	0.2691
CRC455_N1	510,391,272 (100%)	188,611,035 (36.95%)	509,958,092 (99.92%)	500,926,336 (98.97%)	3,000,102 (0.59%)	2,245,033 (0.44%)	65755218	83216925	27820	7905.08	35725.1	0.6018	0.171	0.7728	423.08	94.99	65551376	0.9969	82451329	0.9908	0.9961	0.995	0.9915	0.9582	0.9481	0.826	0.5952	0.3026
CRC455_T1	383,135,832 (100%)	134,645,626 (35.14%)	382,832,435 (99.92%)	376,198,632 (99.00%)	1,868,290 (0.49%)	1,337,221 (0.35%)	65755218	83216925	21289.2	5940.36	27229.5	0.5998	0.1674	0.7672	323.76	71.38	65544801	0.9968	82101818	0.9866	0.9958	0.9944	0.9891	0.9246	0.9219	0.7705	0.5291	0.226
CRC456_N1	472,590,286 (100%)	188,928,169 (39.98%)	472,175,301 (99.91%)	464,142,470 (99.03%)	1,841,792 (0.39%)	1,233,026 (0.26%)	65755218	83216925	23848.9	6423.16	30272.1	0.5943	0.1601	0.7544	362.69	77.19	65709189	0.9993	82185035	0.9876	0.9985	0.9972	0.993	0.9437	0.9156	0.7601	0.531	0.2483
CRC456_T1	408,029,169 (100%)	137,503,459 (33.70%)	407,718,029 (99.92%)	400,651,572 (98.99%)	2,437,036 (0.60%)	1,844,972 (0.45%)	65755218	83216925	23403.5	6642.1	30045.7	0.6043	0.1715	0.7758	355.92	79.82	65709189	0.9993	82526224	0.9917	0.9985	0.9972	0.9927	0.9382	0.9375	0.8001	0.5598	0.2555
CRC457_N1	455,338,989 (100%)	186,388,072 (40.93%)	454,998,916 (99.93%)	447,667,652 (99.13%)	1,801,066 (0.40%)	1,189,252 (0.26%)	65755218	83216925	23790.6	6780.14	30570.7	0.6134	0.1748	0.7882	361.81	81.48	65702613	0.9992	82517902	0.9916	0.9984	0.9971	0.9929	0.941	0.9368	0.798	0.5626	0.2626
CRC457_T1	394,501,026 (100%)	140,799,867 (35.69%)	394,205,822 (99.93%)	386,690,638 (98.91%)	2,647,314 (0.67%)	2,009,854 (0.51%)	65755218	83216925	22362.3	6184.38	28546.7	0.6149	0.1701	0.785	340.08	74.32	65696038	0.9991	82276573	0.9887	0.9982	0.9967	0.9902	0.9127	0.9225	0.7733	0.5317	0.2295
CRC458_N1	457,395,717 (100%)	164,490,995 (35.96%)	457,035,111 (99.92%)	446,193,636 (98.67%)	3,849,352 (0.84%)	3,008,695 (0.66%)	65755218	83216925	25883.4	6710.94	32594.3	0.6195	0.1606	0.7801	393.63	80.64	65590829	0.9975	81535943	0.9798	0.9959	0.9944	0.9902	0.9413	0.8933	0.7343	0.5212	0.2538
CRC458_T1	407,582,613 (100%)	147,618,961 (36.22%)	407,267,339 (99.92%)	399,837,934 (98.93%)	2,686,136 (0.66%)	2,049,401 (0.50%)	65755218	83216925	23156.6	6516.89	29673.5	0.6176	0.1738	0.7914	352.16	78.31	65531650	0.9966	82210000	0.9879	0.9955	0.9942	0.9897	0.9365	0.9292	0.7856	0.5508	0.2508
CRC459_N1	488,417,632 (100%)	211,236,800 (43.25%)	488,241,734 (99.96%)	476,143,530 (98.53%)	5,382,488 (1.10%)	4,541,763 (0.93%)	65755218	83216925	26409.3	8072.1	34481.4	0.6578	0.201	0.8588	401.63	97	65696038	0.9991	82800840	0.995	0.9984	0.9973	0.9936	0.9556	0.9635	0.8627	0.6308	0.3148
CRC459_T1	456,435,934 (100%)	192,706,398 (42.22%)	456,271,432 (99.96%)	450,185,968 (99.29%)	1,872,328 (0.41%)	1,448,687 (0.32%)	65755218	83216925	25456.2	6916.57	32372.8	0.6773	0.184	0.8613	387.14	83.11	65689462	0.999	81952027	0.9848	0.9982	0.997	0.9929	0.9442	0.9087	0.7658	0.5465	0.2638
CRC45_N1	240,058,930 (100%)	80,507,647 (33.54%)	239,937,467 (99.95%)	236,951,806 (99.17%)	1,000,178 (0.42%)	791,375 (0.33%)	65755218	83216925	14324.9	3759.7	18084.5	0.6389	0.1677	0.8066	217.85	45.18	65656585	0.9985	80254402	0.9644	0.9973	0.9954	0.9848	0.7979	0.8226	0.6321	0.4017	0.1163
CRC45_T1	234,041,393 (100%)	80,457,862 (34.38%)	233,879,769 (99.93%)	230,734,172 (99.07%)	1,122,854 (0.48%)	892,006 (0.38%)	65755218	83216925	13855.3	3689.54	17544.8	0.6399	0.1704	0.8103	210.71	44.34	65656585	0.9985	80553983	0.968	0.9973	0.9954	0.9843	0.7839	0.8316	0.639	0.4006	0.1125
CRC461_N1	483,950,903 (100%)	231,281,586 (47.79%)	483,788,624 (99.97%)	476,718,678 (99.18%)	2,047,376 (0.42%)	1,534,294 (0.32%)	65755218	83216925	24913.3	6868.65	31782	0.6898	0.1902	0.88	378.88	82.54	65689462	0.999	82110139	0.9867	0.9982	0.9972	0.9931	0.9462	0.9165	0.7766	0.554	0.2644
CRC461_T1	552,385,399 (100%)	270,020,988 (48.88%)	552,207,718 (99.97%)	544,473,890 (99.27%)	2,000,884 (0.36%)	1,477,071 (0.27%)	65755218	83216925	27778.6	7359.77	35138.3	0.6935	0.1837	0.8772	422.45	88.44	65689462	0.999	81735663	0.9822	0.9982	0.9971	0.993	0.9454	0.9008	0.761	0.5479	0.2727
CRC462_N1	566,345,118 (100%)	268,918,902 (47.48%)	565,992,043 (99.94%)	558,574,268 (99.30%)	1,913,194 (0.34%)	1,390,172 (0.25%)	65755218	83216925	25274.1	6103.92	31378	0.6498	0.1569	0.8067	384.37	73.35	65676311	0.9988	81244683	0.9763	0.9981	0.9968	0.9922	0.9355	0.8754	0.7125	0.4878	0.2237
CRC462_T1	598,211,731 (100%)	275,167,437 (46.00%)	597,832,254 (99.94%)	588,142,606 (99.12%)	3,307,330 (0.55%)	2,579,327 (0.43%)	65755218	83216925	29812	8641.8	38453.8	0.6407	0.1857	0.8264	453.38	103.85	65682887	0.9989	82642728	0.9931	0.9982	0.9973	0.9943	0.9646	0.952	0.8448	0.6238	0.3291
CRC467_N1	528,733,271 (100%)	214,727,395 (40.61%)	528,481,272 (99.95%)	520,470,980 (99.20%)	2,505,190 (0.47%)	1,909,132 (0.36%)	65755218	83216925	27947.5	7942.92	35890.4	0.6206	0.1764	0.797	425.02	95.45	65538225	0.9967	82426364	0.9905	0.9959	0.9947	0.9915	0.9572	0.9489	0.8347	0.604	0.3051
CRC467_T1	390,057,191 (100%)	152,746,063 (39.16%)	389,858,566 (99.95%)	384,423,036 (99.29%)	1,543,094 (0.40%)	1,111,654 (0.28%)	65755218	83216925	20432.5	5452.32	25884.8	0.6197	0.1654	0.7851	310.74	65.52	65538225	0.9967	81519299	0.9796	0.9956	0.994	0.9877	0.9047	0.8952	0.7365	0.4943	0.2002
CRC468_N1	572,688,795 (100%)	243,306,584 (42.48%)	572,386,127 (99.95%)	563,798,320 (99.12%)	2,391,356 (0.42%)	1,771,987 (0.31%)	65755218	83216925	29169.5	8808.05	37977.6	0.611	0.1845	0.7955	443.61	105.84	65636858	0.9982	82775875	0.9947	0.9968	0.9954	0.9922	0.9617	0.9733	0.8899	0.6589	0.3376
CRC468_T1	475,517,446 (100%)	181,055,580 (38.08%)	475,254,002 (99.94%)	465,741,108 (98.92%)	3,344,862 (0.70%)	2,678,735 (0.56%)	65755218	83216925	25953.3	7390.61	33343.9	0.6167	0.1756	0.7923	394.7	88.81	65610556	0.9978	82368112	0.9898	0.9964	0.995	0.9904	0.9388	0.9421	0.8209	0.5836	0.278
CRC46_N1	268,398,521 (100%)	101,622,200 (37.86%)	268,167,954 (99.91%)	265,172,324 (99.23%)	1,049,528 (0.39%)	803,202 (0.30%)	65755218	83216925	14528.3	3842.01	18370.3	0.6199	0.1639	0.7838	220.95	46.17	65669736	0.9987	80337619	0.9654	0.9976	0.9956	0.9846	0.7926	0.8283	0.6367	0.4045	0.1194
CRC46_T1	271,397,413 (100%)	101,219,041 (37.30%)	271,250,866 (99.95%)	268,093,866 (99.20%)	1,040,344 (0.38%)	784,797 (0.29%)	65755218	83216925	14747.9	3873.84	18621.8	0.6215	0.1633	0.7848	224.29	46.55	65676311	0.9988	80370906	0.9658	0.9977	0.9958	0.9863	0.804	0.8278	0.6339	0.4035	0.1217
CRC470_N1	327,010,469 (100%)	118,319,995 (36.18%)	326,904,287 (99.97%)	322,530,306 (99.26%)	1,317,786 (0.40%)	1,016,053 (0.31%)	65755218	83216925	19936.5	5519.01	25455.6	0.6658	0.1843	0.8501	303.19	66.32	65656585	0.9985	81835524	0.9834	0.9975	0.9961	0.9897	0.9067	0.8981	0.74	0.5078	0.2078
CRC470_T1	700,761,922 (100%)	277,151,164 (39.55%)	700,399,534 (99.95%)	691,642,912 (99.31%)	2,536,608 (0.36%)	1,913,321 (0.27%)	65755218	83216925	40104.8	11222.7	51327.4	0.6609	0.1849	0.8458	609.91	134.86	65669736	0.9987	82842448	0.9955	0.9982	0.9974	0.9951	0.9791	0.9658	0.8684	0.6587	0.3931
CRC471_N1	673,759,482 (100%)	269,953,487 (40.07%)	673,406,043 (99.95%)	663,817,802 (99.23%)	2,634,620 (0.39%)	2,013,846 (0.30%)	65755218	83216925	38684	10803.1	49487.1	0.6701	0.1871	0.8572	588.3	129.82	65544801	0.9968	82492937	0.9913	0.9961	0.9952	0.9928	0.9769	0.9568	0.8559	0.6492	0.3866
CRC471_T1	601,628,709 (100%)	243,374,939 (40.45%)	601,332,381 (99.95%)	592,896,062 (99.20%)	2,243,378 (0.37%)	1,710,924 (0.28%)	65755218	83216925	33887.9	9583.35	43471.2	0.6684	0.189	0.8574	515.36	115.16	65551376	0.9969	82509581	0.9915	0.9961	0.9952	0.9925	0.9719	0.956	0.8494	0.6317	0.356
CRC472_N1	438,703,550 (100%)	193,621,572 (44.13%)	438,522,369 (99.96%)	432,505,816 (99.18%)	1,054,906 (0.24%)	714,435 (0.16%)	65755218	83216925	23436.4	6849.74	30286.1	0.6645	0.1942	0.8587	356.42	82.31	65564527	0.9971	82343147	0.9895	0.9959	0.9945	0.99	0.9388	0.9396	0.8103	0.5734	0.2662
CRC472_T1	570,795,364 (100%)	247,486,122 (43.36%)	570,525,568 (99.95%)	560,879,966 (99.09%)	2,528,342 (0.44%)	1,974,285 (0.35%)	65755218	83216925	30639.2	8486.05	39125.2	0.668	0.185	0.853	465.96	101.97	65538225	0.9967	82259930	0.9885	0.9959	0.9949	0.9914	0.9599	0.9369	0.8121	0.5935	0.3164
CRC473_N1	521,065,746 (100%)	204,676,090 (39.28%)	520,840,211 (99.96%)	514,213,866 (99.28%)	1,754,792 (0.34%)	1,298,163 (0.25%)	65755218	83216925	29511.4	8331.79	37843.2	0.6511	0.1838	0.8349	448.81	100.12	65715764	0.9994	82584476	0.9924	0.9986	0.9975	0.9941	0.9621	0.9447	0.8219	0.5998	0.3167
CRC473_T1	527,011,079 (100%)	179,191,861 (34.00%)	526,774,051 (99.96%)	519,802,316 (99.30%)	1,905,766 (0.36%)	1,425,756 (0.27%)	65755218	83216925	32404.9	9197.84	41602.7	0.6525	0.1852	0.8377	492.81	110.53	65702613	0.9992	82642728	0.9931	0.9986	0.9977	0.9947	0.9685	0.9509	0.8375	0.6194	0.3407
CRC474_N1	372,566,902 (100%)	129,355,427 (34.72%)	372,446,115 (99.97%)	367,858,914 (99.37%)	1,199,736 (0.32%)	890,768 (0.24%)	65755218	83216925	22726.5	6447.97	29174.5	0.6536	0.1854	0.839	345.62	77.48	65505348	0.9962	81902097	0.9842	0.9952	0.9938	0.989	0.9341	0.9155	0.7726	0.5443	0.2488
CRC474_T1	745,413,055 (100%)	275,918,638 (37.02%)	745,014,298 (99.95%)	734,229,514 (99.17%)	2,892,808 (0.39%)	2,210,963 (0.30%)	65755218	83216925	43760	12535.9	56295.9	0.6519	0.1867	0.8386	665.5	150.64	65571103	0.9972	82734266	0.9942	0.996	0.995	0.9928	0.9808	0.9743	0.896	0.6919	0.4252
CRC475_N1	702,666,535 (100%)	324,731,349 (46.21%)	702,325,260 (99.95%)	693,914,040 (99.33%)	1,994,398 (0.28%)	1,461,843 (0.21%)	65755218	83216925	36535.7	10167	46702.7	0.6778	0.1886	0.8664	555.63	122.18	65505348	0.9962	82384755	0.99	0.9955	0.9946	0.9921	0.975	0.9484	0.8391	0.6312	0.3685
CRC475_T1	575,316,816 (100%)	248,259,027 (43.15%)	575,044,330 (99.95%)	567,958,522 (99.38%)	1,561,930 (0.27%)	1,121,953 (0.20%)	65755218	83216925	31664.5	8765.65	40430.1	0.6794	0.1881	0.8675	481.55	105.33	65511923	0.9963	82143426	0.9871	0.9954	0.9943	0.9912	0.9633	0.9323	0.8102	0.5969	0.3224
CRC476_N1	498,663,888 (100%)	214,684,745 (43.05%)	498,453,108 (99.96%)	492,895,496 (99.39%)	1,210,110 (0.24%)	863,043 (0.17%)	65755218	83216925	27478.1	7571.89	35050	0.6785	0.187	0.8655	417.88	90.99	65518499	0.9964	82035244	0.9858	0.9954	0.9943	0.9907	0.9555	0.9243	0.7924	0.5731	0.2924
CRC476_T1	598,687,776 (100%)	275,766,950 (46.06%)	598,460,847 (99.96%)	592,054,364 (99.46%)	1,488,532 (0.25%)	1,088,722 (0.18%)	65755218	83216925	31572.3	8790.13	40362.4	0.6821	0.1899	0.872	480.15	105.63	65525074	0.9965	82135104	0.987	0.9956	0.9946	0.9916	0.9667	0.9333	0.8138	0.6038	0.3311
CRC478_N1	406,018,174 (100%)	154,351,605 (38.02%)	405,863,849 (99.96%)	398,895,614 (99.00%)	2,080,302 (0.51%)	1,608,547 (0.40%)	65755218	83216925	23994.1	6606.13	30600.2	0.6693	0.1843	0.8536	364.9	79.38	65511923	0.9963	82043566	0.9859	0.9953	0.9941	0.9898	0.9387	0.9199	0.7777	0.547	0.2539
CRC478_T1	375,453,644 (100%)	140,439,461 (37.41%)	375,313,594 (99.96%)	363,183,714 (98.39%)	3,217,750 (0.86%)	2,584,069 (0.69%)	65755218	83216925	21576.6	5885.73	27462.3	0.6557	0.1789	0.8346	328.14	70.73	65511923	0.9963	81619160	0.9808	0.9953	0.994	0.9885	0.9129	0.8979	0.7437	0.5109	0.2191
CRC479_N1	437,096,342 (100%)	107,860,591 (24.68%)	436,724,793 (99.92%)	426,874,710 (98.71%)	3,411,390 (0.78%)	2,306,723 (0.53%)	65755218	83216925	7871.69	2893.99	10765.7	0.1736	0.0638	0.2374	119.71	34.78	65525074	0.9965	82834127	0.9954	0.9957	0.9937	0.9615	0.478	0.989	0.9071	0.377	0.0383
CRC479_T1	382,587,986 (100%)	89,729,034 (23.45%)	381,635,049 (99.75%)	372,616,960 (98.51%)	2,927,268 (0.77%)	1,990,341 (0.52%)	65755218	83216925	6683.7	2475.59	9159.29	0.1682	0.0623	0.2305	101.65	29.75	65544801	0.9968	82817483	0.9952	0.9957	0.9927	0.9388	0.358	0.9825	0.8522	0.3115	0.0264
CRC47_N1	242,323,191 (100%)	89,898,166 (37.10%)	242,188,512 (99.94%)	239,527,400 (99.22%)	811,896 (0.34%)	602,960 (0.25%)	65755218	83216925	13261.6	3440.41	16702	0.6233	0.1617	0.785	201.68	41.34	65564527	0.9971	79796709	0.9589	0.9952	0.9928	0.9803	0.7567	0.809	0.6128	0.3791	0.1003
CRC47_T1	264,088,546 (100%)	99,536,422 (37.69%)	263,945,973 (99.95%)	260,176,174 (99.06%)	904,954 (0.34%)	631,257 (0.24%)	65755218	83216925	14614.2	4025.61	18639.8	0.6245	0.172	0.7965	222.25	48.37	65577678	0.9973	81311257	0.9771	0.9955	0.9934	0.9828	0.8021	0.8669	0.6751	0.4262	0.1252
CRC480_N1	394,854,790 (100%)	96,013,671 (24.32%)	394,568,307 (99.93%)	385,020,808 (98.66%)	3,146,216 (0.80%)	2,093,776 (0.53%)	65755218	83216925	7256.56	2690.89	9947.45	0.1754	0.065	0.2404	110.36	32.34	65656585	0.9985	83033847	0.9978	0.9979	0.9952	0.9492	0.4123	0.987	0.8774	0.3445	0.032
CRC480_T1	392,691,275 (100%)	97,829,793 (24.91%)	392,474,208 (99.94%)	384,179,838 (98.95%)	2,257,328 (0.57%)	1,346,182 (0.34%)	65755218	83216925	7224.01	2665.09	9889.1	0.1759	0.0649	0.2408	109.86	32.03	65656585	0.9985	83025526	0.9977	0.9978	0.9949	0.946	0.3916	0.9853	0.8613	0.3375	0.0339
CRC481_N1	603,826,382 (100%)	262,647,772 (43.50%)	603,456,976 (99.94%)	590,588,582 (98.80%)	4,609,610 (0.76%)	3,781,437 (0.63%)	65755218	83216925	32822.2	8950.84	41773.1	0.6779	0.1849	0.8628	499.16	107.56	65544801	0.9968	82176713	0.9875	0.9958	0.9947	0.9919	0.9662	0.933	0.8112	0.5992	0.3298
CRC481_T1	545,756,359 (100%)	235,581,991 (43.17%)	545,471,188 (99.95%)	534,665,486 (98.86%)	3,822,144 (0.70%)	3,090,009 (0.57%)	65755218	83216925	29968	8413.83	38381.8	0.6763	0.1899	0.8662	455.75	101.11	65525074	0.9965	82309860	0.9891	0.9957	0.9947	0.9917	0.9648	0.9409	0.8209	0.6016	0.3191
CRC482_N1	509,868,596 (100%)	220,167,062 (43.18%)	509,657,050 (99.96%)	495,339,176 (98.40%)	5,951,014 (1.17%)	5,046,914 (0.99%)	65755218	83216925	27619.8	7736.41	35356.2	0.6714	0.1881	0.8595	420.04	92.97	65525074	0.9965	82135104	0.987	0.9956	0.9945	0.9907	0.9554	0.9299	0.8008	0.5812	0.2978
CRC482_T1	635,224,592 (100%)	287,659,091 (45.28%)	634,903,594 (99.95%)	621,174,564 (98.79%)	4,668,274 (0.73%)	3,768,340 (0.59%)	65755218	83216925	33448.4	9259.7	42708.1	0.6764	0.1872	0.8636	508.68	111.27	65538225	0.9967	82318182	0.9892	0.9958	0.9948	0.9919	0.9662	0.9429	0.8277	0.6128	0.3368
CRC483_N1	528,147,758 (100%)	219,017,304 (41.47%)	527,891,317 (99.95%)	513,928,810 (98.44%)	6,017,498 (1.14%)	5,070,460 (0.96%)	65755218	83216925	28756.4	8028.56	36784.9	0.6563	0.1832	0.8395	437.32	96.48	65551376	0.9969	82359790	0.9897	0.996	0.9948	0.9915	0.9606	0.9431	0.8205	0.5943	0.3067
CRC483_T1	622,238,846 (100%)	285,083,565 (45.82%)	621,878,868 (99.94%)	609,494,632 (98.84%)	4,280,784 (0.69%)	3,434,187 (0.55%)	65755218	83216925	31207.5	8556.12	39763.7	0.6554	0.1797	0.8351	474.6	102.82	65584254	0.9974	82351468	0.9896	0.9962	0.995	0.992	0.9659	0.9413	0.8181	0.5962	0.3194
CRC484_N1	610,495,399 (100%)	265,620,970 (43.51%)	610,141,429 (99.94%)	599,540,228 (99.07%)	3,305,268 (0.54%)	2,572,923 (0.42%)	65755218	83216925	32185.9	8973.52	41159.4	0.6554	0.1827	0.8381	489.48	107.83	65669736	0.9987	82509581	0.9915	0.9981	0.9972	0.9943	0.9666	0.9428	0.827	0.6101	0.3313
CRC484_T1	324,904,696 (100%)	73,501,268 (22.62%)	324,511,854 (99.88%)	317,210,528 (98.60%)	2,895,790 (0.89%)	2,277,320 (0.70%)	65755218	83216925	20205.3	6095.14	26300.5	0.5596	0.1688	0.7284	307.28	73.24	65676311	0.9988	82809162	0.9951	0.9979	0.9965	0.9903	0.9218	0.9588	0.8287	0.564	0.2352
CRC485_N1	473,660,515 (100%)	192,071,938 (40.55%)	473,442,620 (99.95%)	466,359,208 (99.20%)	2,420,112 (0.51%)	1,879,256 (0.40%)	65755218	83216925	27194.6	7523.21	34717.8	0.6761	0.187	0.8631	413.57	90.4	65676311	0.9988	82201678	0.9878	0.9981	0.9969	0.9932	0.9537	0.9242	0.7903	0.5704	0.286
CRC485_T1	462,536,994 (100%)	190,787,808 (41.25%)	462,312,426 (99.95%)	449,604,330 (98.59%)	4,638,494 (1.00%)	3,793,882 (0.82%)	65755218	83216925	25784.8	6897.15	32682	0.678	0.1814	0.8594	392.13	82.88	65676311	0.9988	81835524	0.9834	0.998	0.9968	0.9926	0.947	0.9037	0.7582	0.5418	0.2622
CRC486_N1	445,890,169 (100%)	188,937,199 (42.37%)	445,706,017 (99.96%)	427,310,706 (97.89%)	7,356,722 (1.65%)	6,228,319 (1.40%)	65755218	83216925	24075.1	6181.54	30256.6	0.6746	0.1732	0.8478	366.13	74.28	65663160	0.9986	80861886	0.9717	0.9977	0.9964	0.9917	0.9387	0.8625	0.7079	0.5052	0.2375
CRC486_T1	499,704,940 (100%)	221,882,362 (44.40%)	499,480,586 (99.96%)	492,269,982 (99.21%)	2,538,802 (0.51%)	2,008,903 (0.40%)	65755218	83216925	27017.5	7531.69	34549.2	0.6804	0.1897	0.8701	410.88	90.51	65669736	0.9987	82384755	0.99	0.998	0.9969	0.9932	0.9537	0.9341	0.8052	0.5798	0.2895
CRC487_N1	526,651,924 (100%)	244,247,336 (46.38%)	526,482,139 (99.97%)	514,287,998 (98.69%)	5,194,668 (0.99%)	4,382,154 (0.83%)	65755218	83216925	27264.2	7309.76	34574	0.682	0.1829	0.8649	414.63	87.84	65656585	0.9985	81976992	0.9851	0.9976	0.9963	0.9922	0.9526	0.9114	0.7712	0.5565	0.2793
CRC487_T1	510,541,018 (100%)	234,422,291 (45.92%)	510,373,054 (99.97%)	503,322,902 (99.25%)	2,012,174 (0.39%)	1,567,781 (0.31%)	65755218	83216925	26878.3	7174.73	34053	0.6876	0.1835	0.8711	408.76	86.22	65650009	0.9984	81902097	0.9842	0.9976	0.9964	0.9925	0.9507	0.9073	0.7654	0.5495	0.2741
CRC488_N1	664,334,898 (100%)	361,723,328 (54.45%)	664,100,464 (99.96%)	655,799,032 (99.33%)	2,704,318 (0.41%)	2,141,645 (0.32%)	65755218	83216925	28773.2	7639.32	36412.5	0.6849	0.1819	0.8668	437.58	91.8	65538225	0.9967	82068531	0.9862	0.9956	0.9943	0.9903	0.9559	0.9255	0.7885	0.5626	0.2842
CRC488_T1	620,952,764 (100%)	307,877,890 (49.58%)	620,719,940 (99.96%)	611,897,790 (99.25%)	2,929,376 (0.47%)	2,331,760 (0.38%)	65755218	83216925	30259.3	8211.49	38470.8	0.6851	0.1859	0.871	460.18	98.68	65531650	0.9966	82093496	0.9865	0.9957	0.9947	0.9914	0.9631	0.929	0.8004	0.5823	0.3068
CRC489_N1	571,640,348 (100%)	271,116,741 (47.43%)	571,441,498 (99.97%)	563,148,572 (99.24%)	2,351,576 (0.41%)	1,831,988 (0.32%)	65755218	83216925	29247.2	7483.81	36731	0.6932	0.1774	0.8706	444.79	89.93	65531650	0.9966	81236362	0.9762	0.9957	0.9945	0.991	0.9562	0.8863	0.7419	0.5383	0.2801
CRC489_T1	411,626,350 (100%)	179,658,357 (43.65%)	411,487,275 (99.97%)	399,367,648 (98.57%)	4,354,254 (1.06%)	3,650,399 (0.89%)	65755218	83216925	22180.3	5649.7	27830	0.6879	0.1752	0.8631	337.32	67.89	65518499	0.9964	80320976	0.9652	0.9954	0.9939	0.9884	0.9211	0.8505	0.695	0.4861	0.2119
CRC48_N1	299,079,991 (100%)	125,202,479 (41.86%)	298,920,895 (99.95%)	295,008,288 (99.03%)	1,069,426 (0.36%)	822,023 (0.27%)	65755218	83216925	16554.7	4385.51	20940.2	0.6775	0.1795	0.857	251.76	52.7	65531650	0.9966	80504053	0.9674	0.9952	0.9935	0.9865	0.8555	0.8371	0.6584	0.4348	0.1462
CRC48_T1	248,437,017 (100%)	99,253,510 (39.95%)	248,310,399 (99.95%)	245,334,680 (99.13%)	862,346 (0.35%)	656,983 (0.26%)	65755218	83216925	14026.7	3613.88	17640.6	0.6755	0.174	0.8495	213.32	43.43	65525074	0.9965	79047757	0.9499	0.9949	0.9927	0.982	0.7792	0.7893	0.6089	0.3858	0.1097
CRC505_N1	465,173,677 (100%)	188,623,014 (40.55%)	464,967,705 (99.96%)	455,260,850 (98.73%)	4,181,076 (0.90%)	3,477,720 (0.75%)	65755218	83216925	25424	8120.49	33544.5	0.6377	0.2037	0.8414	386.65	97.58	65702613	0.9992	82992239	0.9973	0.9985	0.9974	0.9932	0.9483	0.9816	0.9108	0.6687	0.3142
CRC505_T1	493,549,700 (100%)	211,041,269 (42.76%)	493,330,838 (99.96%)	481,788,202 (98.61%)	4,113,870 (0.83%)	3,358,429 (0.68%)	65755218	83216925	25805	8284.75	34089.8	0.632	0.2029	0.8349	392.44	99.56	65702613	0.9992	82950630	0.9968	0.9983	0.9966	0.9913	0.9393	0.9808	0.9109	0.6677	0.3118
CRC507_N1	479,023,561 (100%)	199,207,618 (41.59%)	478,803,928 (99.95%)	469,307,918 (98.99%)	3,151,960 (0.66%)	2,519,571 (0.53%)	65755218	83216925	27649.8	7365.42	35015.2	0.697	0.1857	0.8827	420.5	88.51	65551376	0.9969	81502656	0.9794	0.9957	0.9943	0.9907	0.9574	0.8967	0.7558	0.5527	0.2841
CRC507_T1	536,666,609 (100%)	226,784,183 (42.26%)	536,398,781 (99.95%)	523,019,222 (98.61%)	5,247,966 (0.98%)	4,373,888 (0.82%)	65755218	83216925	30645.1	8352.04	38997.2	0.6944	0.1892	0.8836	466.05	100.36	65544801	0.9968	82085174	0.9864	0.9957	0.9946	0.9913	0.9617	0.9258	0.7967	0.5853	0.3117
CRC508_N1	492,905,481 (100%)	200,291,745 (40.63%)	492,683,077 (99.95%)	484,015,812 (99.02%)	2,871,860 (0.58%)	2,233,759 (0.45%)	65755218	83216925	29194.7	7937.44	37132.1	0.6979	0.1897	0.8876	443.99	95.38	65682887	0.9989	82201678	0.9878	0.9981	0.997	0.9934	0.9589	0.9231	0.7906	0.5778	0.3016
CRC508_T1	539,865,162 (100%)	256,642,937 (47.54%)	539,609,039 (99.95%)	531,220,590 (99.26%)	1,776,868 (0.33%)	1,234,926 (0.23%)	65755218	83216925	27997.5	7396.19	35393.7	0.6992	0.1847	0.8839	425.78	88.88	65689462	0.999	81569229	0.9802	0.9981	0.9969	0.9931	0.9512	0.8927	0.7503	0.5459	0.2787
CRC509_N1	477,912,333 (100%)	191,063,520 (39.98%)	477,726,897 (99.96%)	469,453,832 (99.07%)	2,684,948 (0.56%)	2,096,733 (0.44%)	65755218	83216925	28410.8	7502.99	35913.8	0.7029	0.1856	0.8885	432.07	90.16	65525074	0.9965	81560908	0.9801	0.9957	0.9946	0.991	0.956	0.8978	0.7551	0.5504	0.2845
CRC509_T1	621,075,716 (100%)	285,918,339 (46.04%)	620,767,217 (99.95%)	604,879,818 (98.30%)	5,755,934 (0.93%)	4,716,101 (0.76%)	65755218	83216925	32697.8	9264.43	41962.2	0.6881	0.195	0.8831	497.27	111.33	65551376	0.9969	82725945	0.9941	0.9961	0.9951	0.9922	0.9684	0.9758	0.8875	0.6404	0.341
CRC510_N1	569,853,735 (100%)	240,469,565 (42.20%)	569,589,190 (99.95%)	560,929,838 (99.16%)	3,129,746 (0.55%)	2,446,995 (0.43%)	65755218	83216925	32804.6	9377.97	42182.5	0.6918	0.1978	0.8896	498.89	112.69	65525074	0.9965	82376434	0.9899	0.9957	0.9948	0.9921	0.9699	0.9493	0.8413	0.6299	0.3502
CRC510_T1	575,578,777 (100%)	246,089,573 (42.76%)	575,291,374 (99.95%)	564,474,896 (99.04%)	3,680,942 (0.64%)	2,858,641 (0.50%)	65755218	83216925	32582.4	8929.74	41512.1	0.6952	0.1905	0.8857	495.51	107.31	65531650	0.9966	82076853	0.9863	0.9957	0.9947	0.9916	0.9635	0.9297	0.8069	0.598	0.3259
CRC511_N1	598,908,176 (100%)	267,907,409 (44.73%)	598,595,571 (99.95%)	590,969,570 (99.31%)	2,244,802 (0.37%)	1,648,655 (0.28%)	65755218	83216925	32106.7	8802.43	40909.2	0.6788	0.1861	0.8649	488.28	105.78	65544801	0.9968	82043566	0.9859	0.9959	0.9949	0.992	0.9684	0.9283	0.8074	0.5991	0.3301
CRC511_T1	566,780,616 (100%)	247,805,869 (43.72%)	566,498,800 (99.95%)	551,630,352 (98.83%)	3,945,196 (0.70%)	3,143,451 (0.55%)	65755218	83216925	30088	7888.48	37976.4	0.6784	0.1779	0.8563	457.58	94.79	65538225	0.9967	81902097	0.9842	0.9958	0.9948	0.9915	0.9584	0.9158	0.7794	0.5626	0.2921
CRC512_N1	472,441,697 (100%)	190,887,020 (40.40%)	472,196,831 (99.95%)	463,859,068 (99.05%)	2,877,974 (0.61%)	2,190,075 (0.46%)	65755218	83216925	27097.2	7134.43	34231.6	0.682	0.1796	0.8616	412.09	85.73	65663160	0.9986	81494334	0.9793	0.9978	0.9967	0.9929	0.9511	0.8917	0.7496	0.5404	0.2694
CRC512_T1	490,732,750 (100%)	218,285,372 (44.48%)	490,424,208 (99.94%)	484,435,658 (99.40%)	1,312,764 (0.27%)	878,009 (0.18%)	65755218	83216925	23985.8	5404.94	29390.7	0.694	0.1564	0.8504	364.77	64.95	65656585	0.9985	78864679	0.9477	0.9975	0.996	0.99	0.9183	0.8033	0.6392	0.4381	0.1944
CRC513_N1	585,874,269 (100%)	215,053,347 (36.71%)	585,484,333 (99.93%)	574,251,388 (98.83%)	4,257,422 (0.73%)	3,501,780 (0.60%)	65755218	83216925	37462.6	9997.46	47460	0.7113	0.1898	0.9011	569.73	120.14	65511923	0.9963	82185035	0.9876	0.9956	0.9946	0.992	0.9741	0.9341	0.8125	0.6128	0.3616
CRC513_T1	386,528,308 (100%)	114,154,887 (29.53%)	386,285,242 (99.94%)	379,079,384 (98.77%)	2,266,242 (0.59%)	1,805,814 (0.47%)	65755218	83216925	27702.3	7482.82	35185.2	0.7129	0.1926	0.9055	421.3	89.92	65505348	0.9962	81927062	0.9845	0.9953	0.9941	0.9901	0.954	0.914	0.7725	0.5608	0.2896
CRC514_N1	416,108,315 (100%)	140,947,132 (33.87%)	415,883,548 (99.95%)	410,211,994 (99.22%)	1,703,556 (0.41%)	1,330,097 (0.32%)	65755218	83216925	27941.3	7182.01	35123.3	0.718	0.1846	0.9026	424.93	86.3	65492197	0.996	81094893	0.9745	0.9951	0.9939	0.99	0.9546	0.8781	0.7325	0.5372	0.2784
CRC514_T1	482,004,191 (100%)	161,760,295 (33.56%)	481,708,086 (99.94%)	473,506,262 (99.03%)	2,973,476 (0.62%)	2,441,830 (0.51%)	65755218	83216925	32562.8	8681.47	41244.2	0.713	0.1901	0.9031	495.21	104.32	65498772	0.9961	81818880	0.9832	0.9953	0.9943	0.9912	0.9671	0.9145	0.7842	0.5857	0.3276
CRC515_N1	503,616,889 (100%)	212,529,122 (42.20%)	503,315,970 (99.94%)	493,027,724 (98.78%)	3,594,248 (0.71%)	2,879,661 (0.57%)	65755218	83216925	28768.7	7846.22	36614.9	0.6965	0.19	0.8865	437.51	94.29	65538225	0.9967	81952027	0.9848	0.9956	0.9944	0.991	0.9607	0.9162	0.7792	0.5709	0.2996
CRC515_T1	576,614,818 (100%)	245,303,605 (42.54%)	576,285,256 (99.94%)	568,219,786 (99.11%)	2,519,910 (0.44%)	1,940,470 (0.34%)	65755218	83216925	33160.7	9179.63	42340.3	0.6985	0.1934	0.8919	504.3	110.31	65511923	0.9963	82185035	0.9876	0.9956	0.9946	0.9916	0.9686	0.9338	0.8108	0.6054	0.3403
CRC516_N1	529,690,790 (100%)	229,790,349 (43.38%)	529,394,955 (99.94%)	522,690,966 (99.24%)	2,036,022 (0.38%)	1,523,861 (0.29%)	65755218	83216925	29803.7	7991.77	37795.4	0.7018	0.1882	0.89	453.25	96.04	65696038	0.9991	81985314	0.9852	0.9984	0.9974	0.994	0.9629	0.9103	0.7715	0.5667	0.3021
CRC516_T1	483,911,277 (100%)	183,964,371 (38.02%)	483,634,725 (99.94%)	400,477,346 (90.29%)	38,163,136 (7.89%)	32,865,437 (6.79%)	65755218	83216925	24181	6637.8	30818.8	0.6116	0.1679	0.7795	367.74	79.77	65702613	0.9992	82301538	0.989	0.9984	0.9971	0.9923	0.939	0.9173	0.7679	0.5416	0.2508
CRC517_N1	537,849,553 (100%)	193,388,301 (35.96%)	537,485,250 (99.93%)	514,256,912 (97.56%)	10,358,168 (1.93%)	8,492,957 (1.58%)	65755218	83216925	22783.8	6569.68	29353.5	0.4706	0.1357	0.6063	346.49	78.95	65715764	0.9994	83008882	0.9975	0.999	0.9977	0.9927	0.9333	0.9765	0.8503	0.5578	0.2455
CRC517_T1	597,877,175 (100%)	221,974,278 (37.13%)	597,406,131 (99.92%)	580,290,618 (98.44%)	6,665,160 (1.11%)	5,253,502 (0.88%)	65755218	83216925	25101.8	7072.26	32174.1	0.4762	0.1342	0.6104	381.75	84.99	65715764	0.9994	83000560	0.9974	0.9991	0.9979	0.9936	0.9418	0.9768	0.8537	0.5631	0.2626
CRC518_N1	520,105,818 (100%)	191,513,736 (36.82%)	519,583,783 (99.90%)	506,979,588 (98.59%)	5,026,768 (0.97%)	3,900,641 (0.75%)	65755218	83216925	22035.2	6401.57	28436.8	0.4748	0.1379	0.6127	335.11	76.93	65525074	0.9965	82767553	0.9946	0.9959	0.9946	0.9899	0.9337	0.9758	0.8528	0.5589	0.2414
CRC518_T1	492,494,600 (100%)	163,518,798 (33.20%)	492,097,793 (99.92%)	435,690,208 (93.87%)	24,915,224 (5.06%)	21,478,390 (4.36%)	65755218	83216925	18781.1	5255.25	24036.4	0.4333	0.1212	0.5545	285.62	63.15	65531650	0.9966	82692658	0.9937	0.9959	0.9943	0.9875	0.9022	0.965	0.8044	0.4986	0.1862
CRC519_N1	474,916,825 (100%)	181,646,058 (38.25%)	474,648,590 (99.94%)	450,674,356 (97.00%)	11,230,688 (2.36%)	9,543,896 (2.01%)	65755218	83216925	27874	7737.57	35611.5	0.6749	0.1874	0.8623	423.9	92.98	65709189	0.9993	82467972	0.991	0.9985	0.9974	0.9935	0.9581	0.9333	0.7989	0.5799	0.2968
CRC519_T1	569,032,352 (100%)	228,668,145 (40.19%)	568,657,319 (99.93%)	557,322,450 (98.81%)	4,028,408 (0.71%)	3,185,483 (0.56%)	65755218	83216925	33507.3	9050.49	42557.8	0.6922	0.187	0.8792	509.58	108.76	65676311	0.9988	82359790	0.9897	0.9981	0.9971	0.9942	0.9706	0.9311	0.8027	0.5967	0.3343
CRC51_N1	271,505,392 (100%)	114,640,087 (42.22%)	271,357,496 (99.95%)	268,555,110 (99.28%)	923,528 (0.34%)	675,352 (0.25%)	65755218	83216925	15304.5	3934.98	19239.5	0.6999	0.1799	0.8798	232.75	47.29	65518499	0.9964	78956218	0.9488	0.995	0.9933	0.9848	0.8281	0.7925	0.6223	0.4068	0.1261
CRC51_T1	252,776,375 (100%)	104,430,820 (41.31%)	252,640,390 (99.95%)	249,537,590 (99.10%)	1,081,080 (0.43%)	847,417 (0.34%)	65755218	83216925	14463.4	3804.99	18268.3	0.6975	0.1835	0.881	219.96	45.72	65518499	0.9964	79796709	0.9589	0.995	0.9931	0.9832	0.7955	0.8126	0.6331	0.4027	0.1176
CRC535_T1	531,924,790 (100%)	220,166,802 (41.39%)	531,559,535 (99.93%)	521,649,176 (98.92%)	3,344,422 (0.63%)	2,662,934 (0.50%)	65755218	83216925	28080.3	7587.38	35667.7	0.6399	0.1729	0.8128	427.04	91.18	65531650	0.9966	82135104	0.987	0.9956	0.9945	0.9906	0.9458	0.9277	0.7919	0.5628	0.2804
CRC536_N1	500,663,638 (100%)	210,245,343 (41.99%)	500,447,611 (99.96%)	492,911,134 (99.06%)	2,500,670 (0.50%)	1,957,304 (0.39%)	65755218	83216925	27795.3	7988.56	35783.9	0.6609	0.19	0.8509	422.71	96	65702613	0.9992	82667693	0.9934	0.9985	0.9974	0.9937	0.9525	0.9505	0.8331	0.6018	0.3027
CRC536_T1	536,700,388 (100%)	226,763,399 (42.25%)	536,449,936 (99.95%)	524,988,178 (98.61%)	4,590,758 (0.86%)	3,782,209 (0.70%)	65755218	83216925	29323.5	8226.26	37549.8	0.6599	0.1851	0.845	445.95	98.85	65702613	0.9992	82700980	0.9938	0.9985	0.9975	0.994	0.9565	0.9503	0.8281	0.5963	0.305
CRC537_N1	771,108,439 (100%)	381,025,587 (49.41%)	770,679,086 (99.94%)	754,548,100 (98.64%)	2,539,886 (0.33%)	1,699,133 (0.22%)	65755218	83216925	36252	9824.97	46076.9	0.661	0.1791	0.8401	551.32	118.06	65676311	0.9988	82651049	0.9932	0.9981	0.9972	0.9938	0.953	0.9474	0.8269	0.6011	0.3318
CRC537_T1	464,723,422 (100%)	190,583,554 (41.01%)	464,526,684 (99.96%)	456,438,276 (99.02%)	2,939,924 (0.63%)	2,357,783 (0.51%)	65755218	83216925	25791.7	6777.9	32569.6	0.6626	0.1741	0.8367	392.24	81.45	65669736	0.9987	81918740	0.9844	0.9978	0.9965	0.992	0.9359	0.9072	0.7597	0.5355	0.2538
CRC538_N1	527,945,718 (100%)	208,448,149 (39.48%)	527,711,576 (99.96%)	518,429,934 (98.91%)	3,262,042 (0.62%)	2,593,576 (0.49%)	65755218	83216925	29168.1	8339.99	37508.1	0.6396	0.1829	0.8225	443.59	100.22	65557952	0.997	82592798	0.9925	0.996	0.9948	0.9913	0.9612	0.9611	0.8507	0.6119	0.315
CRC538_T1	509,370,265 (100%)	204,118,253 (40.07%)	509,124,956 (99.95%)	497,563,204 (98.73%)	4,473,900 (0.88%)	3,655,181 (0.72%)	65755218	83216925	27401	7476.55	34877.6	0.6341	0.173	0.8071	416.71	89.84	65551376	0.9969	82093496	0.9865	0.9959	0.9946	0.9908	0.9473	0.9261	0.7895	0.5626	0.2795
CRC539_N1	483,014,816 (100%)	197,265,161 (40.84%)	482,811,358 (99.96%)	474,401,972 (99.05%)	2,711,622 (0.56%)	2,137,985 (0.44%)	65755218	83216925	26040.7	7115.08	33155.8	0.6399	0.1748	0.8147	396.03	85.5	65538225	0.9967	81993636	0.9853	0.9957	0.9943	0.99	0.9444	0.9206	0.78	0.5545	0.2708
CRC539_T1	484,978,099 (100%)	199,053,917 (41.04%)	484,726,439 (99.95%)	475,481,838 (98.92%)	3,590,646 (0.74%)	2,895,490 (0.60%)	65755218	83216925	26151	7460.9	33611.9	0.6408	0.1828	0.8236	397.7	89.66	65557952	0.997	82401399	0.9902	0.996	0.9948	0.9908	0.9462	0.9459	0.8245	0.588	0.2834
CRC540_N1	537,261,184 (100%)	233,892,837 (43.53%)	536,976,991 (99.95%)	527,126,552 (98.98%)	3,290,730 (0.61%)	2,633,422 (0.49%)	65755218	83216925	28682.5	7650.23	36332.7	0.6688	0.1784	0.8472	436.2	91.93	65689462	0.999	82051888	0.986	0.9983	0.9973	0.9937	0.9572	0.915	0.7779	0.5616	0.2888
CRC540_T1	449,588,795 (100%)	191,284,833 (42.55%)	449,392,712 (99.96%)	439,056,798 (98.79%)	3,716,288 (0.83%)	3,051,073 (0.68%)	65755218	83216925	24324.5	6970.35	31294.8	0.6596	0.189	0.8486	369.92	83.76	65696038	0.9991	82559511	0.9921	0.9983	0.9971	0.9924	0.9357	0.9437	0.819	0.5766	0.2645
CRC541_N1	602,799,811 (100%)	231,705,371 (38.44%)	602,418,909 (99.94%)	482,215,624 (88.08%)	58,910,008 (9.77%)	51,198,086 (8.49%)	65755218	83216925	27601.1	7263.21	34864.3	0.575	0.1513	0.7263	419.76	87.28	65689462	0.999	82193356	0.9877	0.9979	0.9962	0.9911	0.946	0.9136	0.7665	0.5431	0.2702
CRC541_T1	566,019,883 (100%)	252,067,332 (44.53%)	565,650,185 (99.93%)	556,888,824 (98.97%)	2,265,236 (0.40%)	1,719,728 (0.30%)	65755218	83216925	28968	7375.71	36343.8	0.6748	0.1718	0.8466	440.54	88.63	65689462	0.999	82343147	0.9895	0.9983	0.9971	0.9934	0.953	0.9232	0.7751	0.5433	0.2716
CRC542_N1	442,384,399 (100%)	183,311,466 (41.44%)	441,969,779 (99.91%)	431,647,732 (98.44%)	3,957,310 (0.89%)	3,135,095 (0.71%)	65755218	83216925	24786.8	6668.09	31454.9	0.6752	0.1816	0.8568	376.96	80.13	65511923	0.9963	81710698	0.9819	0.9953	0.9941	0.9897	0.9428	0.9011	0.7509	0.5334	0.2539
CRC542_T1	473,531,047 (100%)	188,383,415 (39.78%)	473,065,046 (99.90%)	460,053,486 (98.25%)	5,554,800 (1.17%)	4,521,148 (0.95%)	65755218	83216925	27104.8	7300.91	34405.8	0.6744	0.1817	0.8561	412.21	87.73	65511923	0.9963	81818880	0.9832	0.9954	0.9943	0.9904	0.9522	0.9097	0.7681	0.5528	0.2768
CRC543_N1	487,189,652 (100%)	200,151,109 (41.08%)	486,734,375 (99.91%)	473,930,278 (98.27%)	5,422,500 (1.11%)	4,396,558 (0.90%)	65755218	83216925	27407.1	7556.08	34963.2	0.6711	0.185	0.8561	416.8	90.8	65696038	0.9991	82326503	0.9893	0.9984	0.9974	0.9935	0.9528	0.927	0.7914	0.5693	0.2855
CRC543_T1	492,222,283 (100%)	204,158,902 (41.48%)	491,720,122 (99.90%)	480,920,900 (98.58%)	4,448,776 (0.90%)	3,478,213 (0.71%)	65755218	83216925	27600.7	7564.09	35164.8	0.6743	0.1848	0.8591	419.75	90.9	65702613	0.9992	82226643	0.9881	0.9984	0.9973	0.9936	0.9529	0.9235	0.7886	0.5685	0.2849
CRC544_N1	492,209,013 (100%)	166,458,472 (33.82%)	491,651,631 (99.89%)	477,926,518 (98.40%)	5,337,832 (1.08%)	3,986,457 (0.81%)	65755218	83216925	18251.3	5272.32	23523.6	0.4001	0.1156	0.5157	277.56	63.36	65689462	0.999	83008882	0.9975	0.9985	0.9972	0.9905	0.8931	0.9781	0.8441	0.5095	0.1852
CRC544_T1	473,025,843 (100%)	160,611,116 (33.95%)	472,454,517 (99.88%)	460,722,934 (98.42%)	4,869,356 (1.03%)	3,584,872 (0.76%)	65755218	83216925	17760	5419.73	23179.8	0.4029	0.123	0.5259	270.09	65.13	65689462	0.999	83067134	0.9982	0.9985	0.9972	0.9903	0.8879	0.9841	0.8746	0.5376	0.1895
CRC545_N1	1,385,872,156 (100%)	872,514,943 (62.96%)	1,385,218,200 (99.95%)	1,359,852,906 (99.03%)	7,685,936 (0.55%)	5,597,391 (0.40%)	65755218	83216925	43516.3	12276.7	55793	0.5992	0.1691	0.7683	661.79	147.53	65709189	0.9993	83042169	0.9979	0.9989	0.9981	0.9959	0.9822	0.9816	0.8976	0.6729	0.4061
CRC545_T1	1,069,343,578 (100%)	605,584,902 (56.63%)	1,068,906,873 (99.96%)	1,049,240,172 (99.06%)	6,630,992 (0.62%)	5,026,482 (0.47%)	65755218	83216925	39247.9	10997.8	50245.7	0.5987	0.1678	0.7665	596.88	132.16	65702613	0.9992	82992239	0.9973	0.9988	0.9979	0.9955	0.98	0.9768	0.879	0.6506	0.3832
CRC546_N1	1,160,488,878 (100%)	689,240,799 (59.39%)	1,159,991,325 (99.96%)	1,139,972,820 (99.09%)	6,513,224 (0.56%)	4,879,450 (0.42%)	65755218	83216925	40016.2	11532.8	51548.9	0.5951	0.1715	0.7666	608.56	138.59	65689462	0.999	83025526	0.9977	0.9986	0.9977	0.9955	0.9811	0.982	0.8983	0.6733	0.4003
CRC546_T1	1,162,102,030 (100%)	699,169,957 (60.16%)	1,161,175,198 (99.92%)	1,139,281,374 (98.99%)	6,470,602 (0.56%)	4,698,613 (0.40%)	65755218	83216925	38838.1	11500.7	50338.8	0.5926	0.1755	0.7681	590.65	138.2	65696038	0.9991	83033847	0.9978	0.9986	0.9976	0.9951	0.9763	0.9849	0.916	0.6918	0.3965
CRC547_N1	498,091,366 (100%)	210,044,671 (42.17%)	497,814,685 (99.94%)	484,141,406 (98.47%)	5,776,370 (1.16%)	4,712,394 (0.95%)	65755218	83216925	26221.3	7263.47	33484.8	0.6436	0.1783	0.8219	398.77	87.28	65538225	0.9967	82284895	0.9888	0.9956	0.9942	0.99	0.9495	0.9355	0.7958	0.5673	0.2793
CRC547_T1	487,304,948 (100%)	201,476,586 (41.35%)	487,082,439 (99.95%)	478,321,386 (99.02%)	3,164,508 (0.65%)	2,432,891 (0.50%)	65755218	83216925	26374.5	7737.61	34112.1	0.6427	0.1885	0.8312	401.1	92.98	65525074	0.9965	82567832	0.9922	0.9956	0.9945	0.991	0.9556	0.9601	0.8488	0.6107	0.3004
CRC548_N1	496,016,922 (100%)	209,766,736 (42.29%)	495,782,299 (99.95%)	488,441,978 (99.18%)	2,285,408 (0.46%)	1,662,330 (0.34%)	65755218	83216925	26680.1	7508.07	34188.1	0.6484	0.1825	0.8309	405.75	90.22	65669736	0.9987	82492937	0.9913	0.9979	0.9967	0.993	0.9547	0.9374	0.8014	0.5778	0.2918
CRC548_T1	493,531,276 (100%)	213,749,330 (43.31%)	493,220,863 (99.94%)	486,335,240 (99.20%)	1,877,556 (0.38%)	1,343,472 (0.27%)	65755218	83216925	25220.8	6540.31	31761.1	0.6542	0.1696	0.8238	383.56	78.59	65676311	0.9988	82309860	0.9891	0.998	0.9967	0.9922	0.942	0.9205	0.7572	0.5243	0.2475
CRC549_N1	574,118,212 (100%)	271,935,544 (47.37%)	573,869,571 (99.96%)	561,084,816 (98.53%)	5,332,982 (0.93%)	4,364,296 (0.76%)	65755218	83216925	29189.2	9255.6	38444.8	0.6698	0.2124	0.8822	443.91	111.22	65511923	0.9963	82784196	0.9948	0.9956	0.9947	0.9919	0.9662	0.9853	0.9307	0.6948	0.3544
CRC549_T1	535,123,948 (100%)	246,948,531 (46.15%)	534,898,357 (99.96%)	526,042,090 (99.02%)	3,145,212 (0.59%)	2,468,344 (0.46%)	65755218	83216925	28601.7	8424.4	37026.1	0.6864	0.2022	0.8886	434.97	101.23	65525074	0.9965	82459650	0.9909	0.9954	0.9943	0.991	0.9589	0.9534	0.8441	0.6199	0.3201
CRC54_N1	263,989,954 (100%)	114,994,927 (43.56%)	263,774,700 (99.92%)	260,888,308 (99.18%)	892,348 (0.34%)	692,195 (0.26%)	65755218	83216925	14412.5	3817.04	18229.5	0.6875	0.1821	0.8696	219.18	45.87	65650009	0.9984	79904891	0.9602	0.9972	0.9953	0.984	0.7853	0.8132	0.6339	0.4025	0.1166
CRC54_T1	255,773,862 (100%)	108,646,447 (42.48%)	255,660,363 (99.96%)	252,174,252 (99.11%)	1,248,706 (0.49%)	1,024,492 (0.40%)	65755218	83216925	13877.1	3549.19	17426.2	0.6883	0.176	0.8643	211.04	42.65	65643434	0.9983	78881323	0.9479	0.9971	0.9952	0.9836	0.7771	0.7815	0.6029	0.3795	0.1056
CRC550_N1	529,871,409 (100%)	246,486,193 (46.52%)	529,642,682 (99.96%)	521,618,822 (99.20%)	2,549,338 (0.48%)	1,956,665 (0.37%)	65755218	83216925	28149.6	8230.68	36380.3	0.6867	0.2008	0.8875	428.1	98.91	65544801	0.9968	82268252	0.9886	0.9957	0.9946	0.9913	0.9596	0.9408	0.8248	0.6093	0.3174
CRC550_T1	571,806,916 (100%)	258,751,059 (45.25%)	571,546,763 (99.95%)	561,407,604 (98.94%)	3,713,448 (0.65%)	2,952,901 (0.52%)	65755218	83216925	30753.3	8749.43	39502.7	0.6881	0.1958	0.8839	467.69	105.14	65525074	0.9965	82534546	0.9918	0.9958	0.9949	0.9918	0.9658	0.9565	0.8448	0.6174	0.3288
CRC551_N1	669,035,003 (100%)	311,261,403 (46.52%)	668,526,249 (99.92%)	657,196,172 (98.98%)	3,615,992 (0.54%)	2,754,217 (0.41%)	65755218	83216925	35248.1	10324.6	45572.7	0.6853	0.2007	0.886	536.05	124.07	65676311	0.9988	82884057	0.996	0.9981	0.9973	0.9948	0.9766	0.971	0.8809	0.6642	0.3805
CRC551_T1	693,680,954 (100%)	337,490,943 (48.65%)	693,162,104 (99.93%)	683,046,390 (99.22%)	2,848,060 (0.41%)	2,137,794 (0.31%)	65755218	83216925	35344.9	9804.79	45149.7	0.695	0.1928	0.8878	537.52	117.82	65663160	0.9986	82368112	0.9898	0.998	0.9971	0.9945	0.9733	0.9361	0.8193	0.6183	0.3565
CRC552_N1	595,440,625 (100%)	264,952,829 (44.50%)	595,018,100 (99.93%)	587,569,892 (99.35%)	2,032,884 (0.34%)	1,484,079 (0.25%)	65755218	83216925	32655.1	8663.36	41318.4	0.7028	0.1864	0.8892	496.62	104.11	65682887	0.9989	81902097	0.9842	0.9983	0.9973	0.9944	0.9696	0.9104	0.7777	0.5791	0.3219
CRC552_T1	644,950,411 (100%)	306,196,391 (47.48%)	644,481,455 (99.93%)	635,066,798 (99.26%)	2,724,356 (0.42%)	2,031,963 (0.32%)	65755218	83216925	33501.9	8983.58	42485.5	0.6977	0.1871	0.8848	509.49	107.95	65696038	0.9991	81868810	0.9838	0.9983	0.9974	0.9946	0.9727	0.9096	0.7785	0.5858	0.3331
CRC553_N1	213,829,559 (100%)	83,243,522 (38.93%)	213,744,878 (99.96%)	209,726,046 (98.91%)	1,850,614 (0.87%)	1,538,815 (0.72%)	65717829	83208050	12825.7	3556.85	16382.5	0.6903	0.1914	0.8817	195.16	42.75	65652111	0.999	79655066	0.9573	0.9979	0.9959	0.9817	0.7276	0.8128	0.6402	0.3974	0.1021
CRC553_T1	213,090,644 (100%)	80,679,133 (37.86%)	213,011,419 (99.96%)	209,009,870 (98.91%)	1,876,382 (0.88%)	1,552,252 (0.73%)	65717829	83208050	13062.7	3682.52	16745.2	0.6901	0.1945	0.8846	198.77	44.26	65652111	0.999	79971256	0.9611	0.9979	0.9961	0.9839	0.7509	0.8227	0.652	0.4102	0.1076
CRC554_N1	226,878,497 (100%)	79,111,709 (34.87%)	226,738,241 (99.94%)	222,778,162 (98.60%)	920,002 (0.41%)	663,740 (0.29%)	65717829	83208050	12384.1	2649.64	15033.7	0.7015	0.1501	0.8516	188.44	31.84	65448385	0.9959	74937169	0.9006	0.9944	0.992	0.9759	0.7082	0.6746	0.4942	0.2898	0.0705
CRC554_T1	251,947,475 (100%)	87,154,296 (34.59%)	251,830,756 (99.95%)	248,162,350 (99.06%)	1,660,576 (0.66%)	1,311,647 (0.52%)	65717829	83208050	16010.1	4827.55	20837.6	0.6723	0.2027	0.875	243.62	58.02	65474673	0.9963	81627097	0.981	0.995	0.9932	0.9837	0.8506	0.8957	0.737	0.4912	0.1633
CRC555_N1	251,425,448 (100%)	91,529,808 (36.40%)	251,305,914 (99.95%)	246,634,540 (98.89%)	2,205,190 (0.88%)	1,845,767 (0.73%)	65717829	83208050	15373.6	4422.54	19796.2	0.6717	0.1932	0.8649	233.93	53.15	65658682	0.9991	81094565	0.9746	0.9981	0.9965	0.9868	0.8126	0.8641	0.6976	0.4567	0.1447
CRC555_T1	213,150,698 (100%)	67,030,148 (31.45%)	213,066,715 (99.96%)	209,679,318 (99.06%)	1,528,832 (0.72%)	1,229,446 (0.58%)	65717829	83208050	14118.3	3944.9	18063.2	0.6814	0.1904	0.8718	214.83	47.41	65658682	0.9991	80445542	0.9668	0.998	0.9963	0.9855	0.7783	0.8365	0.6639	0.4233	0.1226
CRC556_N1	215,721,287 (100%)	79,759,461 (36.97%)	215,622,386 (99.95%)	212,967,744 (99.30%)	916,016 (0.42%)	669,820 (0.31%)	65717829	83208050	13092.9	3067.8	16160.7	0.7168	0.168	0.8848	199.23	36.87	65606108	0.9983	74080126	0.8903	0.997	0.9946	0.9786	0.7429	0.6954	0.5415	0.3378	0.089
CRC556_T1	251,946,688 (100%)	91,103,281 (36.16%)	251,835,585 (99.96%)	247,735,360 (99.06%)	1,768,652 (0.70%)	1,457,619 (0.58%)	65717829	83208050	15529.6	4256.71	19786.3	0.6807	0.1866	0.8673	236.31	51.16	65632395	0.9987	80071106	0.9623	0.9976	0.9956	0.9843	0.8167	0.8292	0.6623	0.4361	0.1415
CRC557_N1	262,807,517 (100%)	100,831,852 (38.37%)	262,692,726 (99.96%)	258,727,912 (99.06%)	1,781,424 (0.68%)	1,457,857 (0.55%)	65717829	83208050	16099.1	4504.01	20603.1	0.6965	0.1949	0.8914	244.97	54.13	65454957	0.996	80470505	0.9671	0.9949	0.993	0.9836	0.846	0.8464	0.6825	0.4546	0.1511
CRC557_T1	304,062,355 (100%)	139,278,624 (45.81%)	303,935,837 (99.96%)	300,254,944 (99.25%)	1,401,734 (0.46%)	1,066,957 (0.35%)	65717829	83208050	16099	4059.45	20158.4	0.7082	0.1786	0.8868	244.97	48.79	65461529	0.9961	77782885	0.9348	0.9948	0.993	0.9843	0.843	0.7682	0.6088	0.4057	0.133
CRC558_N1	297,354,432 (100%)	118,142,844 (39.73%)	297,211,055 (99.95%)	292,708,620 (99.05%)	2,044,644 (0.69%)	1,669,209 (0.56%)	65717829	83208050	17728	5154.57	22882.6	0.6895	0.2005	0.89	269.76	61.95	65658682	0.9991	81577172	0.9804	0.9982	0.9967	0.9882	0.8746	0.8868	0.7306	0.4964	0.1818
CRC558_T1	233,026,072 (100%)	88,342,616 (37.91%)	232,924,287 (99.96%)	229,792,460 (99.10%)	1,139,316 (0.49%)	869,292 (0.37%)	65717829	83208050	14179	3574.75	17753.8	0.7094	0.1788	0.8882	215.76	42.96	65645539	0.9989	78465191	0.943	0.9978	0.9961	0.9853	0.7878	0.7728	0.6025	0.3837	0.1099
CRC559_N1	155,976,418 (100%)	43,302,573 (27.76%)	155,887,933 (99.94%)	152,615,098 (98.68%)	1,583,684 (1.02%)	1,317,516 (0.84%)	65717829	83208050	11088.3	3283.31	14371.6	0.6828	0.2022	0.885	168.73	39.46	65619252	0.9985	79913011	0.9604	0.9972	0.9944	0.9712	0.6365	0.8171	0.6391	0.3817	0.0881
CRC559_T1	259,305,628 (100%)	90,902,883 (35.06%)	259,170,861 (99.95%)	255,804,860 (99.24%)	1,211,252 (0.47%)	951,433 (0.37%)	65717829	83208050	16397.9	4180.36	20578.3	0.7049	0.1797	0.8846	249.52	50.24	65632395	0.9987	78140679	0.9391	0.9976	0.9959	0.9872	0.8496	0.7772	0.6186	0.415	0.1402
CRC55_N1	251,678,028 (100%)	106,972,222 (42.50%)	251,552,598 (99.95%)	248,673,188 (99.25%)	1,052,242 (0.42%)	846,317 (0.34%)	65755218	83216925	14076.4	3832.17	17908.5	0.6843	0.1863	0.8706	214.07	46.05	65643434	0.9983	80087968	0.9624	0.9971	0.9952	0.9826	0.768	0.8229	0.646	0.4086	0.1164
CRC55_T1	249,606,088 (100%)	107,078,956 (42.90%)	249,485,891 (99.95%)	246,627,782 (99.15%)	846,444 (0.34%)	654,092 (0.26%)	65755218	83216925	13824.1	3665.44	17489.5	0.687	0.1822	0.8692	210.24	44.05	65643434	0.9983	79805031	0.959	0.997	0.9951	0.9825	0.7648	0.8077	0.6267	0.3933	0.1092
CRC560_N1	215,425,887 (100%)	84,170,611 (39.07%)	215,343,194 (99.96%)	211,482,064 (98.90%)	1,855,678 (0.86%)	1,473,608 (0.68%)	65717829	83208050	12939.2	3616.23	16555.4	0.6931	0.1937	0.8868	196.89	43.46	65500960	0.9967	79763236	0.9586	0.9949	0.9924	0.9779	0.7339	0.8184	0.6449	0.4018	0.1048
CRC560_T1	274,290,448 (100%)	99,608,339 (36.31%)	274,161,253 (99.95%)	269,826,712 (99.00%)	1,938,190 (0.71%)	1,490,222 (0.54%)	65717829	83208050	17099.5	4706.38	21805.8	0.6943	0.1911	0.8854	260.2	56.56	65520675	0.997	80512109	0.9676	0.9954	0.9936	0.9856	0.8632	0.8449	0.6796	0.4569	0.1603
CRC561_N1	238,716,781 (100%)	95,476,889 (40.00%)	238,628,478 (99.96%)	234,415,300 (98.87%)	1,981,982 (0.83%)	1,647,131 (0.69%)	65717829	83208050	14243.5	4117.85	18361.4	0.6898	0.1994	0.8892	216.74	49.49	65468101	0.9962	80761733	0.9706	0.9949	0.9928	0.9807	0.7865	0.855	0.6867	0.4425	0.1293
CRC561_T1	225,199,854 (100%)	85,696,699 (38.05%)	225,100,122 (99.96%)	216,158,640 (97.26%)	5,366,374 (2.38%)	4,662,688 (2.07%)	65717829	83208050	13337	4403.36	17740.4	0.66	0.2179	0.8779	202.94	52.92	65500960	0.9967	82184590	0.9877	0.9953	0.9935	0.9836	0.7778	0.9262	0.7754	0.495	0.1343
CRC562_N1	224,264,356 (100%)	72,513,575 (32.33%)	224,179,644 (99.96%)	219,796,552 (98.74%)	2,169,594 (0.97%)	1,795,768 (0.80%)	65717829	83208050	14866.7	4529.38	19396.1	0.6783	0.2067	0.885	226.22	54.43	65645539	0.9989	81677021	0.9816	0.998	0.9961	0.9841	0.8062	0.8889	0.7269	0.4747	0.1471
CRC562_T1	262,426,044 (100%)	96,764,904 (36.87%)	262,266,215 (99.94%)	257,566,780 (98.94%)	2,147,012 (0.82%)	1,778,290 (0.68%)	65717829	83208050	16268.6	4521.08	20789.7	0.6914	0.1921	0.8835	247.55	54.33	65658682	0.9991	80329051	0.9654	0.9981	0.9967	0.9897	0.8576	0.8385	0.6766	0.4539	0.1526
CRC563_N1	270,704,858 (100%)	104,034,186 (38.43%)	270,584,311 (99.96%)	266,488,518 (99.10%)	1,779,264 (0.66%)	1,478,000 (0.55%)	65717829	83208050	16081.9	4294	20375.9	0.6937	0.1852	0.8789	244.71	51.61	65494388	0.9966	79738274	0.9583	0.9955	0.9938	0.9855	0.8367	0.8196	0.6525	0.4314	0.1419
CRC563_T1	209,560,425 (100%)	70,118,754 (33.46%)	208,831,639 (99.65%)	205,872,716 (98.82%)	1,279,950 (0.61%)	1,031,551 (0.49%)	65717829	83208050	13706.4	3914.68	17621.1	0.6877	0.1964	0.8841	208.57	47.05	65474673	0.9963	80162635	0.9634	0.9953	0.9932	0.9812	0.7851	0.834	0.6649	0.4268	0.1212
CRC564_N1	254,231,472 (100%)	90,418,537 (35.57%)	254,145,017 (99.97%)	250,559,920 (99.12%)	1,493,636 (0.59%)	1,208,912 (0.48%)	65717829	83208050	16179.3	4481.18	20660.5	0.6934	0.1921	0.8855	246.19	53.86	65665254	0.9992	80387297	0.9661	0.9982	0.9964	0.986	0.8237	0.8375	0.6731	0.4462	0.1487
CRC564_T1	246,371,276 (100%)	85,024,039 (34.51%)	246,269,507 (99.96%)	241,112,344 (98.69%)	2,570,566 (1.04%)	2,176,382 (0.88%)	65717829	83208050	15822.1	4657.94	20480	0.6841	0.2014	0.8855	240.76	55.98	65665254	0.9992	81452360	0.9789	0.9984	0.9969	0.989	0.8444	0.8765	0.7133	0.4736	0.1556
CRC566_N1	182,322,906 (100%)	57,794,548 (31.70%)	182,233,825 (99.95%)	179,383,004 (99.02%)	1,367,104 (0.75%)	1,116,376 (0.61%)	65717829	83208050	12162	3560.59	15722.5	0.6853	0.2006	0.8859	185.06	42.79	65632395	0.9987	80878224	0.972	0.9975	0.9954	0.9807	0.7084	0.8486	0.6679	0.405	0.0966
CRC566_T1	240,114,957 (100%)	90,392,433 (37.65%)	239,978,462 (99.94%)	236,024,986 (99.00%)	1,762,574 (0.73%)	1,426,022 (0.59%)	65717829	83208050	14685.2	4194.4	18879.6	0.6893	0.1969	0.8862	223.46	50.41	65638967	0.9988	80520429	0.9677	0.9976	0.9958	0.9864	0.8139	0.8417	0.6739	0.4393	0.1333
CRC567_N1	230,718,969 (100%)	83,542,939 (36.21%)	230,587,561 (99.94%)	227,051,106 (99.03%)	1,663,664 (0.72%)	1,377,219 (0.60%)	65717829	83208050	14478.4	4262.46	18740.9	0.6848	0.2016	0.8864	220.31	51.23	65494388	0.9966	80886545	0.9721	0.9952	0.9931	0.9822	0.7883	0.8617	0.6949	0.4487	0.1334
CRC567_T1	215,419,681 (100%)	72,228,670 (33.53%)	215,312,650 (99.95%)	211,729,166 (98.97%)	1,609,660 (0.75%)	1,324,348 (0.61%)	65717829	83208050	14236.1	4095.77	18331.9	0.6921	0.1991	0.8912	216.62	49.22	65500960	0.9967	80636921	0.9691	0.9954	0.9936	0.9843	0.796	0.8502	0.681	0.4379	0.1265
CRC568_N1	221,405,485 (100%)	77,055,783 (34.80%)	221,292,375 (99.95%)	217,776,078 (99.07%)	1,548,058 (0.70%)	1,268,982 (0.57%)	65717829	83208050	14154.8	3879.69	18034.5	0.6905	0.1893	0.8798	215.39	46.63	65652111	0.999	79263988	0.9526	0.9979	0.9954	0.9779	0.7651	0.8055	0.6391	0.4112	0.1226
CRC568_T1	209,761,083 (100%)	73,607,521 (35.09%)	209,661,853 (99.95%)	206,276,450 (99.07%)	1,514,034 (0.72%)	1,248,189 (0.60%)	65717829	83208050	13179.2	3628.38	16807.6	0.6827	0.188	0.8707	200.54	43.61	65658682	0.9991	79338875	0.9535	0.9981	0.9961	0.9834	0.7538	0.8042	0.6339	0.4009	0.1081
CRC569_N1	185,652,322 (100%)	61,564,109 (33.16%)	185,562,848 (99.95%)	182,260,256 (98.97%)	1,508,670 (0.81%)	1,252,705 (0.67%)	65717829	83208050	12053.8	3288.04	15341.9	0.6877	0.1876	0.8753	183.42	39.52	65474673	0.9963	78739777	0.9463	0.9951	0.9928	0.9771	0.6953	0.7886	0.6147	0.375	0.09
CRC569_T1	254,633,865 (100%)	95,041,090 (37.32%)	254,491,790 (99.94%)	249,760,538 (98.87%)	2,208,284 (0.87%)	1,846,041 (0.72%)	65717829	83208050	15578.7	4435.8	20014.5	0.6835	0.1946	0.8781	237.05	53.31	65481244	0.9964	80462184	0.967	0.9954	0.9937	0.9844	0.8132	0.8477	0.683	0.4482	0.1446
CRC56_N1	251,257,462 (100%)	111,948,792 (44.56%)	251,121,024 (99.95%)	244,359,956 (98.31%)	2,837,332 (1.13%)	2,454,044 (0.98%)	65755218	83216925	12904	3292.99	16197	0.678	0.173	0.851	196.24	39.57	65531650	0.9966	78681602	0.9455	0.9949	0.9924	0.9772	0.7276	0.775	0.591	0.3617	0.0933
CRC56_T1	240,026,837 (100%)	104,701,665 (43.62%)	239,910,639 (99.95%)	236,959,372 (99.08%)	785,812 (0.33%)	608,918 (0.25%)	65755218	83216925	12874.5	3286.69	16161.2	0.6876	0.1755	0.8631	195.8	39.5	65518499	0.9964	78939575	0.9486	0.9948	0.9926	0.9785	0.7262	0.7819	0.5963	0.363	0.0933
CRC571_N1	275,880,367 (100%)	111,329,798 (40.35%)	275,726,838 (99.94%)	271,411,420 (99.09%)	1,925,880 (0.70%)	1,561,385 (0.57%)	65717829	83208050	16012.5	4545.37	20557.8	0.6845	0.1943	0.8788	243.66	54.63	65625824	0.9986	79821482	0.9593	0.9974	0.9953	0.9812	0.7936	0.8268	0.6666	0.4433	0.1532
CRC571_T1	280,979,806 (100%)	115,966,392 (41.27%)	280,813,093 (99.94%)	275,736,746 (98.95%)	2,220,042 (0.79%)	1,831,073 (0.65%)	65717829	83208050	16066.3	4549.51	20615.8	0.6858	0.1942	0.88	244.47	54.68	65638967	0.9988	80686846	0.9697	0.9978	0.9963	0.9882	0.8256	0.8498	0.6858	0.4531	0.1497
CRC573_N1	262,208,652 (100%)	104,152,598 (39.72%)	262,045,746 (99.94%)	257,753,872 (99.01%)	1,971,904 (0.75%)	1,617,940 (0.62%)	65717829	83208050	15374	4206.75	19580.8	0.6918	0.1893	0.8811	233.94	50.56	65527247	0.9971	80021181	0.9617	0.9958	0.9941	0.9861	0.8287	0.8295	0.6631	0.4354	0.136
CRC573_T1	348,677,801 (100%)	155,454,752 (44.58%)	348,419,125 (99.93%)	342,692,802 (99.02%)	2,527,938 (0.73%)	2,060,682 (0.59%)	65717829	83208050	18844.1	5273.08	24117.2	0.6882	0.1926	0.8808	286.74	63.37	65514103	0.9969	80428901	0.9666	0.9957	0.9941	0.9859	0.8805	0.85	0.6943	0.4809	0.1887
CRC574_N1	219,408,427 (100%)	64,370,377 (29.34%)	219,251,880 (99.93%)	216,103,816 (99.12%)	1,332,424 (0.61%)	1,058,263 (0.48%)	65717829	83208050	10205.1	3215.06	13420.1	0.4612	0.1453	0.6065	155.29	38.64	65507531	0.9968	81818475	0.9833	0.9955	0.9925	0.9661	0.5658	0.8957	0.6892	0.3775	0.0747
CRC574_T1	256,228,545 (100%)	79,304,723 (30.95%)	255,994,530 (99.91%)	251,008,688 (98.87%)	2,140,882 (0.84%)	1,716,710 (0.67%)	65717829	83208050	11371.1	3503.54	14874.6	0.4593	0.1415	0.6008	173.03	42.11	65592965	0.9981	81910004	0.9844	0.9963	0.9938	0.9777	0.6617	0.9013	0.6986	0.4006	0.0891
CRC575_N1	237,490,608 (100%)	68,943,594 (29.03%)	237,308,140 (99.92%)	234,359,722 (99.28%)	1,105,014 (0.47%)	837,747 (0.35%)	65717829	83208050	10328.3	2990.56	13318.9	0.4513	0.1307	0.582	157.16	35.94	65632395	0.9987	81352510	0.9777	0.9975	0.9947	0.9702	0.5849	0.8692	0.6445	0.3468	0.0688
CRC575_T1	196,335,048 (100%)	52,063,243 (26.52%)	196,184,445 (99.92%)	193,125,992 (99.11%)	1,201,260 (0.61%)	945,510 (0.48%)	65717829	83208050	9306.22	2776.35	12082.6	0.465	0.1387	0.6037	141.61	33.37	65638967	0.9988	81094565	0.9746	0.9973	0.9941	0.9633	0.5145	0.8554	0.6342	0.3315	0.0598
CRC576_N1	265,250,754 (100%)	108,439,188 (40.88%)	265,101,191 (99.94%)	261,278,826 (99.15%)	1,651,590 (0.62%)	1,367,368 (0.52%)	65717829	83208050	15411.8	4300.17	19712	0.6905	0.1927	0.8832	234.52	51.68	65527247	0.9971	80021181	0.9617	0.9958	0.9942	0.9864	0.834	0.8313	0.6679	0.4426	0.1399
CRC576_T1	357,128,838 (100%)	158,984,132 (44.52%)	356,891,409 (99.93%)	350,620,408 (98.92%)	2,898,494 (0.81%)	2,412,686 (0.68%)	65717829	83208050	19437.8	5618.94	25056.8	0.6851	0.1981	0.8832	295.78	67.53	65514103	0.9969	81352510	0.9777	0.9959	0.9946	0.9886	0.885	0.8863	0.7348	0.5068	0.1985
CRC577_N1	201,950,126 (100%)	68,094,060 (33.72%)	201,882,710 (99.97%)	198,956,734 (99.17%)	1,228,824 (0.61%)	966,779 (0.48%)	65717829	83208050	13079.3	3491.67	16571	0.7014	0.1873	0.8887	199.02	41.96	65606108	0.9983	78756419	0.9465	0.9972	0.9953	0.9826	0.7482	0.7863	0.6152	0.3841	0.101
CRC577_T1	337,239,606 (100%)	127,964,551 (37.94%)	337,086,998 (99.95%)	331,068,666 (98.94%)	2,642,306 (0.78%)	2,184,664 (0.65%)	65717829	83208050	20718.8	5725.34	26444.1	0.6999	0.1934	0.8933	315.27	68.81	65632395	0.9987	81111207	0.9748	0.9976	0.9963	0.9903	0.9053	0.87	0.7176	0.5016	0.2078
CRC578_N1	237,208,753 (100%)	66,490,108 (28.03%)	237,021,752 (99.92%)	232,758,220 (98.94%)	1,812,582 (0.76%)	1,454,557 (0.61%)	65717829	83208050	10934.9	3291.2	14226	0.4598	0.1384	0.5982	166.39	39.55	65481244	0.9964	81701984	0.9819	0.995	0.9926	0.9744	0.6259	0.8915	0.6824	0.3813	0.08
CRC578_T1	234,138,160 (100%)	62,355,367 (26.63%)	233,948,314 (99.92%)	230,614,066 (99.19%)	1,266,972 (0.54%)	949,798 (0.41%)	65717829	83208050	10616.9	3012.59	13629.5	0.459	0.1303	0.5893	161.55	36.21	65481244	0.9964	80969753	0.9731	0.995	0.9924	0.9733	0.6102	0.862	0.6402	0.3485	0.0708
CRC579_N1	176,999,434 (100%)	45,586,867 (25.76%)	176,896,712 (99.94%)	174,237,796 (99.11%)	1,159,088 (0.65%)	914,092 (0.52%)	65717829	83208050	8431.83	2696.34	11128.2	0.4501	0.1439	0.594	128.3	32.4	65645539	0.9989	81618776	0.9809	0.9974	0.9932	0.9504	0.4463	0.8726	0.6495	0.3274	0.0529
CRC579_T1	253,908,692 (100%)	74,567,891 (29.37%)	253,687,262 (99.91%)	249,249,998 (98.95%)	1,910,414 (0.75%)	1,490,876 (0.59%)	65717829	83208050	11450	3521.15	14971.1	0.4548	0.1399	0.5947	174.23	42.32	65645539	0.9989	82101382	0.9867	0.9978	0.9951	0.9744	0.6458	0.9051	0.7038	0.3993	0.0903
CRC57_N1	256,792,175 (100%)	106,636,407 (41.53%)	256,647,055 (99.94%)	253,420,076 (99.08%)	839,292 (0.33%)	648,116 (0.25%)	65755218	83216925	14575.5	3829.25	18404.8	0.6918	0.1817	0.8735	221.66	46.02	65564527	0.9971	79721814	0.958	0.9956	0.9936	0.9842	0.8064	0.8079	0.6293	0.4034	0.1179
CRC57_T1	249,450,495 (100%)	107,811,416 (43.22%)	249,075,747 (99.85%)	246,153,798 (99.08%)	948,662 (0.38%)	763,893 (0.31%)	65755218	83216925	13679.8	3579.65	17259.4	0.6885	0.1802	0.8687	208.04	43.02	65551376	0.9969	79422233	0.9544	0.9954	0.9932	0.981	0.7552	0.8019	0.6212	0.3858	0.1063
CRC580_N1	214,162,660 (100%)	72,356,880 (33.79%)	214,087,812 (99.97%)	210,174,826 (98.88%)	1,871,680 (0.87%)	1,563,823 (0.73%)	65717829	83208050	13943.7	4033.94	17977.6	0.6871	0.1988	0.8859	212.18	48.48	65494388	0.9966	80562034	0.9682	0.9953	0.993	0.9793	0.7704	0.8491	0.6806	0.4353	0.1249
CRC580_T1	239,588,441 (100%)	87,474,282 (36.51%)	239,496,997 (99.96%)	234,830,964 (98.89%)	2,100,618 (0.88%)	1,748,421 (0.73%)	65717829	83208050	14951.5	4163.94	19115.4	0.6914	0.1926	0.884	227.51	50.04	65487816	0.9965	79838123	0.9595	0.9954	0.9935	0.9831	0.8106	0.827	0.6626	0.4344	0.1345
CRC581_N1	248,564,420 (100%)	89,249,312 (35.91%)	248,471,878 (99.96%)	244,396,622 (99.04%)	1,761,730 (0.71%)	1,469,950 (0.59%)	65717829	83208050	15779.6	4390.39	20170	0.694	0.1931	0.8871	240.11	52.76	65500960	0.9967	80204239	0.9639	0.9957	0.9941	0.986	0.8328	0.8385	0.6759	0.4489	0.1458
CRC581_T1	242,987,857 (100%)	85,810,547 (35.31%)	242,899,790 (99.96%)	238,654,358 (98.96%)	1,886,852 (0.78%)	1,553,524 (0.64%)	65717829	83208050	15567.4	4352.43	19919.8	0.696	0.1946	0.8906	236.88	52.31	65527247	0.9971	80220881	0.9641	0.9957	0.9938	0.9845	0.8342	0.8377	0.674	0.4467	0.1431
CRC582_N1	248,285,561 (100%)	94,371,395 (38.01%)	248,187,998 (99.96%)	242,528,496 (98.68%)	2,633,754 (1.06%)	2,192,162 (0.88%)	65717829	83208050	14843.7	4193.15	19036.9	0.6794	0.1919	0.8713	225.87	50.39	65652111	0.999	80428901	0.9666	0.9981	0.9965	0.9868	0.8045	0.8396	0.6734	0.4393	0.1341
CRC582_T1	245,861,727 (100%)	90,637,333 (36.87%)	245,770,961 (99.96%)	241,518,252 (98.98%)	1,953,314 (0.79%)	1,641,636 (0.67%)	65717829	83208050	15230.8	4311.3	19542.1	0.6896	0.1952	0.8848	231.76	51.81	65652111	0.999	80495467	0.9674	0.9981	0.9962	0.986	0.8154	0.8434	0.6792	0.446	0.1402
CRC583_N1	228,220,448 (100%)	82,063,471 (35.96%)	228,138,343 (99.96%)	223,989,712 (98.99%)	1,788,556 (0.78%)	1,482,869 (0.65%)	65717829	83208050	14300.6	3876.44	18177	0.6917	0.1875	0.8792	217.61	46.59	65540390	0.9973	78789702	0.9469	0.9956	0.9933	0.9802	0.7722	0.797	0.633	0.4087	0.1206
CRC583_T1	236,367,396 (100%)	94,511,379 (39.98%)	236,243,648 (99.95%)	233,178,560 (99.30%)	1,040,468 (0.44%)	805,965 (0.34%)	65717829	83208050	12859	2875.3	15734.2	0.7155	0.16	0.8755	195.67	34.56	65540390	0.9973	73131555	0.8789	0.9955	0.9931	0.9763	0.7059	0.6752	0.5158	0.3108	0.0802
CRC584_N1	293,803,334 (100%)	111,828,816 (38.06%)	293,686,603 (99.96%)	289,651,908 (99.22%)	1,588,512 (0.54%)	1,266,942 (0.43%)	65717829	83208050	17918.8	4921.17	22840	0.6939	0.1906	0.8845	272.66	59.14	65632395	0.9987	80270805	0.9647	0.9978	0.9963	0.9889	0.8769	0.8398	0.6815	0.4664	0.1736
CRC584_T1	241,721,653 (100%)	86,672,930 (35.86%)	241,618,031 (99.96%)	237,473,574 (99.01%)	1,841,746 (0.76%)	1,535,317 (0.64%)	65717829	83208050	15299.8	4296.91	19596.7	0.6902	0.1938	0.884	232.81	51.64	65638967	0.9988	80262485	0.9646	0.9976	0.9957	0.9856	0.8191	0.8376	0.6749	0.4456	0.1424
CRC585_N1	246,304,526 (100%)	97,249,774 (39.48%)	246,201,036 (99.96%)	241,988,756 (98.95%)	1,867,642 (0.76%)	1,552,877 (0.63%)	65717829	83208050	14885.8	4254.37	19140.1	0.6961	0.199	0.8951	226.51	51.13	65645539	0.9989	80928149	0.9726	0.998	0.9963	0.9867	0.8106	0.8558	0.6884	0.447	0.135
CRC585_T1	188,091,753 (100%)	62,332,439 (33.14%)	187,992,564 (99.95%)	184,684,040 (98.89%)	1,553,618 (0.83%)	1,310,165 (0.70%)	65717829	83208050	12619.7	3582.61	16202.3	0.6981	0.1982	0.8963	192.03	43.06	65645539	0.9989	80378976	0.966	0.9977	0.9956	0.9802	0.7193	0.8325	0.6568	0.4044	0.1026
CRC586_N1	209,860,272 (100%)	76,424,291 (36.42%)	209,788,955 (99.97%)	206,004,780 (98.93%)	1,720,408 (0.82%)	1,441,080 (0.69%)	65717829	83208050	13210.8	3814.68	17025.4	0.6881	0.1987	0.8868	201.02	45.85	65507531	0.9968	80154314	0.9633	0.9952	0.993	0.981	0.7594	0.8349	0.6664	0.4241	0.1146
CRC586_T1	191,968,694 (100%)	61,817,850 (32.20%)	191,890,388 (99.96%)	188,491,570 (98.92%)	1,583,020 (0.82%)	1,328,347 (0.69%)	65717829	83208050	12914.2	3628.17	16542.3	0.6985	0.1963	0.8948	196.51	43.6	65494388	0.9966	80345693	0.9656	0.9952	0.9932	0.9813	0.757	0.8373	0.6627	0.4133	0.1067
CRC587_N1	204,215,255 (100%)	74,861,878 (36.66%)	204,139,784 (99.96%)	199,500,928 (98.68%)	2,018,158 (0.99%)	1,721,439 (0.84%)	65717829	83208050	12745	3457.96	16203	0.6965	0.189	0.8855	193.94	41.56	65638967	0.9988	78590003	0.9445	0.9977	0.9955	0.979	0.7184	0.7823	0.6138	0.3828	0.0998
CRC587_T1	212,731,971 (100%)	80,977,995 (38.07%)	212,654,633 (99.96%)	208,570,258 (98.87%)	1,858,854 (0.87%)	1,559,954 (0.73%)	65717829	83208050	13026.3	3735.32	16761.6	0.6881	0.1973	0.8854	198.22	44.89	65645539	0.9989	80154314	0.9633	0.9978	0.9958	0.9818	0.733	0.8285	0.6574	0.4123	0.1098
CRC588_N1	236,478,104 (100%)	88,313,642 (37.35%)	236,357,355 (99.95%)	232,790,790 (99.07%)	1,582,314 (0.67%)	1,315,426 (0.56%)	65717829	83208050	14826.3	4332.59	19158.9	0.6926	0.2024	0.895	225.61	52.07	65500960	0.9967	80936470	0.9727	0.9956	0.994	0.9856	0.8235	0.864	0.7001	0.4585	0.1393
CRC588_T1	197,943,657 (100%)	65,328,621 (33.00%)	197,865,845 (99.96%)	194,861,266 (99.09%)	1,310,096 (0.66%)	1,085,781 (0.55%)	65717829	83208050	13259.8	3684.04	16943.8	0.7008	0.1947	0.8955	201.77	44.28	65500960	0.9967	79879728	0.96	0.9954	0.9935	0.9822	0.7683	0.8221	0.6493	0.4095	0.1089
CRC589_N1	212,043,517 (100%)	71,921,872 (33.92%)	211,939,857 (99.95%)	208,213,352 (98.93%)	1,689,990 (0.80%)	1,402,795 (0.66%)	65717829	83208050	13950.7	3978.14	17928.8	0.6973	0.1988	0.8961	212.28	47.81	65658682	0.9991	80919828	0.9725	0.9981	0.9964	0.9857	0.7902	0.8537	0.6815	0.4334	0.1225
CRC589_T1	181,992,210 (100%)	58,640,821 (32.22%)	181,917,973 (99.96%)	179,249,026 (99.11%)	1,186,954 (0.65%)	986,056 (0.54%)	65717829	83208050	12405	3589.27	15994.2	0.6963	0.2015	0.8978	188.76	43.14	65652111	0.999	80312409	0.9652	0.9979	0.9958	0.9807	0.7289	0.8322	0.6589	0.4093	0.1031
CRC58_N1	284,540,960 (100%)	139,301,175 (48.96%)	284,339,954 (99.93%)	282,066,320 (99.48%)	766,234 (0.27%)	601,511 (0.21%)	65755218	83216925	14029.2	3768.19	17797.4	0.6785	0.1822	0.8607	213.35	45.28	65643434	0.9983	79322372	0.9532	0.9972	0.9953	0.9827	0.7656	0.8038	0.6302	0.4011	0.1148
CRC58_T1	291,475,953 (100%)	142,343,590 (48.84%)	291,294,439 (99.94%)	288,821,496 (99.39%)	664,694 (0.23%)	506,740 (0.17%)	65755218	83216925	14384.1	3775.06	18159.2	0.682	0.179	0.861	218.75	45.36	65650009	0.9984	79430554	0.9545	0.9972	0.9953	0.983	0.7664	0.8032	0.6259	0.3961	0.115
CRC590_N1	218,547,868 (100%)	75,900,818 (34.73%)	218,455,997 (99.96%)	214,103,678 (98.74%)	1,998,600 (0.91%)	1,682,411 (0.77%)	65717829	83208050	14241.9	4218.61	18460.5	0.6912	0.2047	0.8959	216.71	50.7	65658682	0.9991	81360831	0.9778	0.9981	0.9964	0.9862	0.8004	0.8721	0.7043	0.4535	0.132
CRC590_T1	296,278,927 (100%)	114,594,065 (38.68%)	296,145,513 (99.95%)	291,888,684 (99.18%)	1,787,792 (0.60%)	1,481,527 (0.50%)	65717829	83208050	17265.8	4451	21716.8	0.6966	0.1796	0.8762	262.73	53.49	65658682	0.9991	79239026	0.9523	0.9981	0.9963	0.9871	0.8556	0.8046	0.6402	0.4289	0.1509
CRC591_N1	123,037,076 (100%)	27,414,442 (22.28%)	122,945,085 (99.93%)	120,656,258 (98.81%)	1,063,034 (0.86%)	871,800 (0.71%)	65717829	83208050	8732.62	2665.9	11398.5	0.6332	0.1933	0.8265	132.88	32.04	65599536	0.9982	79838123	0.9595	0.9966	0.9923	0.9534	0.4945	0.8042	0.6066	0.3295	0.0576
CRC591_T1	239,062,523 (100%)	82,921,544 (34.69%)	238,951,262 (99.95%)	235,032,586 (99.00%)	1,689,030 (0.71%)	1,366,446 (0.57%)	65717829	83208050	14433.1	4188.09	18621.2	0.6465	0.1876	0.8341	219.62	50.33	65619252	0.9985	81069603	0.9743	0.9974	0.9957	0.985	0.7954	0.8576	0.6816	0.4393	0.1312
CRC592_N1	223,994,932 (100%)	77,007,873 (34.38%)	223,886,781 (99.95%)	220,059,972 (98.93%)	1,801,054 (0.80%)	1,513,193 (0.68%)	65717829	83208050	13591.8	4053.65	17645.4	0.6419	0.1914	0.8333	206.82	48.72	65487816	0.9965	81244340	0.9764	0.9953	0.9934	0.9804	0.756	0.8718	0.6965	0.4405	0.1234
CRC592_T1	281,143,610 (100%)	104,658,017 (37.23%)	281,001,783 (99.95%)	276,090,916 (98.96%)	2,246,866 (0.80%)	1,869,364 (0.66%)	65717829	83208050	15978.7	4595.3	20574	0.6375	0.1833	0.8208	243.14	55.23	65533819	0.9972	81327548	0.9774	0.9957	0.994	0.9854	0.8317	0.877	0.7045	0.4621	0.1511
CRC593_N1	245,780,945 (100%)	87,353,788 (35.54%)	245,624,992 (99.94%)	241,246,596 (98.88%)	2,085,642 (0.85%)	1,771,648 (0.72%)	65717829	83208050	14487.2	4396.42	18883.6	0.6337	0.1923	0.826	220.45	52.84	65500960	0.9967	81585493	0.9805	0.9955	0.9938	0.983	0.7952	0.8902	0.722	0.4668	0.14
CRC593_T1	245,514,226 (100%)	86,870,415 (35.38%)	245,352,028 (99.93%)	238,368,636 (98.36%)	3,316,898 (1.35%)	2,837,498 (1.16%)	65717829	83208050	14303.8	4035.07	18338.8	0.6424	0.1812	0.8236	217.65	48.49	65507531	0.9968	80079427	0.9624	0.9954	0.9937	0.9847	0.8041	0.8313	0.6588	0.4285	0.1275
CRC594_N1	196,524,762 (100%)	68,119,353 (34.66%)	196,447,067 (99.96%)	193,587,496 (99.15%)	1,167,670 (0.59%)	960,827 (0.49%)	65717829	83208050	12384.4	3352.16	15736.5	0.6841	0.1852	0.8693	188.45	40.29	65599536	0.9982	78764740	0.9466	0.997	0.9948	0.9792	0.7137	0.7844	0.6102	0.376	0.0939
CRC594_T1	256,935,016 (100%)	91,920,541 (35.78%)	256,844,959 (99.96%)	252,733,432 (99.06%)	1,745,572 (0.68%)	1,424,162 (0.55%)	65717829	83208050	16030.7	4445.35	20476.1	0.6817	0.189	0.8707	243.93	53.42	65632395	0.9987	80503788	0.9675	0.9975	0.9959	0.9876	0.8395	0.8418	0.6751	0.4482	0.1475
CRC595_N1	245,044,244 (100%)	89,897,135 (36.69%)	244,935,849 (99.96%)	241,418,294 (99.14%)	1,487,954 (0.61%)	1,214,330 (0.50%)	65717829	83208050	14176.5	4065.35	18241.8	0.6435	0.1845	0.828	215.72	48.86	65625824	0.9986	80969753	0.9731	0.9976	0.9958	0.9842	0.7811	0.8528	0.6738	0.4298	0.1249
CRC595_T1	278,383,326 (100%)	105,752,077 (37.99%)	278,243,753 (99.95%)	274,070,310 (99.09%)	1,685,886 (0.61%)	1,363,782 (0.49%)	65717829	83208050	15951.6	4631.78	20583.4	0.6452	0.1873	0.8325	242.73	55.67	65632395	0.9987	81377472	0.978	0.9978	0.9962	0.9877	0.8335	0.8724	0.7009	0.4623	0.1527
CRC596_N1	247,447,181 (100%)	91,184,648 (36.85%)	247,328,755 (99.95%)	243,362,322 (99.04%)	1,752,806 (0.71%)	1,469,751 (0.59%)	65717829	83208050	15355.8	4345.74	19701.5	0.6859	0.1941	0.88	233.66	52.23	65494388	0.9966	80212560	0.964	0.9951	0.9933	0.9834	0.8149	0.8395	0.6759	0.4461	0.1423
CRC596_T1	245,893,517 (100%)	90,310,263 (36.73%)	245,774,232 (99.95%)	240,962,684 (98.82%)	2,194,902 (0.89%)	1,864,694 (0.76%)	65717829	83208050	15181	4366.68	19547.6	0.6812	0.1959	0.8771	231	52.48	65514103	0.9969	80537071	0.9679	0.9952	0.9933	0.9834	0.8145	0.8494	0.6848	0.4508	0.1426
CRC597_N1	253,745,135 (100%)	96,105,255 (37.87%)	253,616,497 (99.95%)	250,232,312 (99.17%)	1,411,070 (0.56%)	1,145,638 (0.45%)	65717829	83208050	15570.6	4441.16	20011.8	0.6882	0.1963	0.8845	236.93	53.37	65468101	0.9962	80478825	0.9672	0.995	0.9934	0.9853	0.8394	0.8472	0.6837	0.4549	0.1472
CRC597_T1	281,667,764 (100%)	108,810,469 (38.63%)	281,528,852 (99.95%)	275,030,708 (98.74%)	2,861,920 (1.02%)	2,420,153 (0.86%)	65717829	83208050	16614	4443.73	21057.7	0.6881	0.184	0.8721	252.81	53.41	65533819	0.9972	79089251	0.9505	0.9955	0.9937	0.9868	0.8625	0.8075	0.6487	0.4396	0.1515
CRC598_N1	215,626,622 (100%)	71,021,444 (32.94%)	215,553,004 (99.97%)	212,299,350 (99.10%)	1,390,988 (0.65%)	1,140,381 (0.53%)	65717829	83208050	13875.3	3918.96	17794.2	0.6756	0.1908	0.8664	211.13	47.1	65652111	0.999	80636921	0.9691	0.998	0.9963	0.9854	0.785	0.8411	0.6662	0.425	0.1195
CRC598_T1	265,354,807 (100%)	112,825,185 (42.52%)	265,240,216 (99.96%)	261,253,772 (99.10%)	1,557,754 (0.59%)	1,245,742 (0.47%)	65717829	83208050	13668.8	3759.08	17427.9	0.6336	0.1742	0.8078	207.99	45.18	65658682	0.9991	80686846	0.9697	0.9981	0.9963	0.9854	0.7682	0.8385	0.6506	0.4074	0.1105
CRC599_N1	243,806,556 (100%)	94,974,229 (38.95%)	243,685,178 (99.95%)	241,015,946 (99.34%)	1,070,306 (0.44%)	857,102 (0.35%)	65717829	83208050	13105	3671.52	16776.5	0.6228	0.1745	0.7973	199.41	44.12	65461529	0.9961	80487146	0.9673	0.9948	0.9927	0.9804	0.7479	0.8386	0.6519	0.4059	0.1066
CRC599_T1	260,482,537 (100%)	104,772,406 (40.22%)	260,361,513 (99.95%)	257,782,650 (99.40%)	948,560 (0.36%)	746,066 (0.29%)	65717829	83208050	13990.4	3929.47	17919.9	0.63	0.1769	0.8069	212.89	47.22	65454957	0.996	80620279	0.9689	0.9948	0.9929	0.981	0.7639	0.8467	0.6648	0.4202	0.1209
CRC59_N1	279,219,655 (100%)	123,028,809 (44.06%)	279,084,479 (99.95%)	275,524,464 (99.18%)	1,690,686 (0.61%)	1,423,684 (0.51%)	65755218	83216925	15126.8	4724.66	19851.5	0.6657	0.2079	0.8736	230.05	56.78	65571103	0.9972	81952027	0.9848	0.9955	0.9936	0.9844	0.8261	0.912	0.7562	0.4952	0.1543
CRC59_T1	254,944,504 (100%)	112,451,308 (44.11%)	254,835,833 (99.96%)	252,640,456 (99.44%)	640,940 (0.25%)	493,893 (0.19%)	65755218	83216925	13950.8	3772.13	17722.9	0.6854	0.1853	0.8707	212.16	45.33	65518499	0.9964	79555380	0.956	0.995	0.9929	0.9811	0.7762	0.8114	0.6368	0.4055	0.1154
CRC5_N1	239,456,653 (100%)	102,286,329 (42.72%)	239,352,567 (99.96%)	235,366,452 (98.97%)	1,640,706 (0.69%)	1,351,275 (0.56%)	65755218	83216925	13637.7	4052.96	17690.6	0.6819	0.2027	0.8846	207.4	48.7	65505348	0.9962	80928459	0.9725	0.9948	0.9931	0.9834	0.7818	0.8606	0.6913	0.4431	0.1223
CRC5_T1	234,899,958 (100%)	105,065,275 (44.73%)	234,777,773 (99.95%)	231,140,660 (99.04%)	1,477,212 (0.63%)	1,202,465 (0.51%)	65755218	83216925	12953.5	3772.46	16726	0.6853	0.1996	0.8849	197	45.33	65505348	0.9962	80179507	0.9635	0.9947	0.9924	0.9747	0.7005	0.8344	0.6613	0.4088	0.1098
CRC600_N1	242,640,047 (100%)	92,185,136 (37.99%)	242,522,733 (99.95%)	239,108,318 (99.09%)	1,367,684 (0.56%)	1,133,975 (0.47%)	65717829	83208050	14831.7	4309.71	19141.4	0.6855	0.1992	0.8847	225.69	51.79	65652111	0.999	81052961	0.9741	0.998	0.9963	0.9864	0.8124	0.8598	0.6922	0.4517	0.1386
CRC600_T1	287,733,488 (100%)	115,782,611 (40.24%)	287,590,488 (99.95%)	283,535,052 (99.12%)	1,515,236 (0.53%)	1,235,470 (0.43%)	65717829	83208050	16400.6	4346.88	20747.5	0.6899	0.1829	0.8728	249.56	52.24	65652111	0.999	80121031	0.9629	0.998	0.9964	0.9881	0.8397	0.8245	0.6527	0.43	0.1439
CRC601_N1	259,307,242 (100%)	106,599,363 (41.11%)	259,198,600 (99.96%)	255,955,470 (99.21%)	1,073,482 (0.41%)	844,701 (0.33%)	65717829	83208050	14113	3306.73	17419.7	0.7103	0.1664	0.8767	214.75	39.74	65638967	0.9988	76384989	0.918	0.9976	0.9957	0.9823	0.7665	0.7256	0.5569	0.348	0.0981
CRC601_T1	263,570,426 (100%)	103,014,573 (39.08%)	263,422,520 (99.94%)	257,064,654 (98.58%)	2,861,560 (1.09%)	2,390,670 (0.91%)	65717829	83208050	15455.1	4377.91	19833	0.6793	0.1924	0.8717	235.17	52.61	65652111	0.999	80628600	0.969	0.9981	0.9966	0.9882	0.8343	0.8456	0.6794	0.4494	0.1442
CRC602_N1	332,127,107 (100%)	159,269,621 (47.95%)	331,967,173 (99.95%)	328,342,828 (99.35%)	1,430,028 (0.43%)	1,107,689 (0.33%)	65717829	83208050	15220.1	4246.66	19466.8	0.6233	0.1739	0.7972	231.6	51.04	65665254	0.9992	81019678	0.9737	0.9982	0.9965	0.9867	0.811	0.8557	0.6743	0.4367	0.1358
CRC602_T1	243,310,568 (100%)	98,481,664 (40.48%)	243,217,777 (99.96%)	239,321,574 (99.06%)	1,643,420 (0.68%)	1,335,331 (0.55%)	65717829	83208050	12787.1	3552.27	16339.4	0.6252	0.1737	0.7989	194.58	42.69	65652111	0.999	80179276	0.9636	0.9979	0.9959	0.9823	0.7384	0.8216	0.635	0.3945	0.1025
CRC603_N1	240,596,095 (100%)	120,146,088 (49.94%)	240,513,928 (99.97%)	236,701,500 (98.97%)	1,509,362 (0.63%)	1,212,637 (0.50%)	65717829	83208050	12077.8	3525.97	15603.8	0.6878	0.2008	0.8886	183.78	42.38	65625824	0.9986	80387297	0.9661	0.9975	0.9953	0.9797	0.6965	0.8309	0.6543	0.4002	0.0952
CRC603_T1	210,025,075 (100%)	92,438,222 (44.01%)	209,958,206 (99.97%)	205,611,870 (98.67%)	1,935,744 (0.92%)	1,626,467 (0.77%)	65717829	83208050	11747.2	3499.01	15246.2	0.6838	0.2037	0.8875	178.75	42.05	65625824	0.9986	80329051	0.9654	0.9974	0.995	0.9762	0.6618	0.8314	0.6544	0.3948	0.0949
CRC604_N1	202,650,119 (100%)	85,610,804 (42.25%)	202,574,456 (99.96%)	199,207,230 (98.90%)	1,247,340 (0.62%)	998,228 (0.49%)	65717829	83208050	11739.2	3487.41	15226.6	0.6861	0.2038	0.8899	178.63	41.91	65507531	0.9968	80620279	0.9689	0.9953	0.9931	0.9782	0.6904	0.8434	0.6643	0.4027	0.0921
CRC604_T1	221,408,953 (100%)	95,428,638 (43.10%)	221,325,575 (99.96%)	217,387,416 (98.76%)	1,407,838 (0.64%)	1,150,114 (0.52%)	65717829	83208050	12719	3758.21	16477.2	0.6903	0.204	0.8943	193.54	45.17	65494388	0.9966	80686846	0.9697	0.9954	0.9932	0.9784	0.7127	0.8473	0.6718	0.4152	0.1072
CRC605_N1	243,553,669 (100%)	103,362,060 (42.44%)	243,454,044 (99.96%)	239,223,708 (98.84%)	1,718,010 (0.71%)	1,343,589 (0.55%)	65717829	83208050	14110.3	4122.82	18233.1	0.6887	0.2012	0.8899	214.71	49.55	65625824	0.9986	80986395	0.9733	0.9976	0.9958	0.9858	0.7958	0.8569	0.688	0.4442	0.1283
CRC605_T1	255,378,880 (100%)	105,633,339 (41.36%)	255,281,341 (99.96%)	250,617,538 (98.71%)	1,791,132 (0.70%)	1,398,014 (0.55%)	65717829	83208050	14956.4	4524.73	19481.1	0.6819	0.2063	0.8882	227.58	54.38	65625824	0.9986	81785192	0.9829	0.9976	0.9957	0.9853	0.8047	0.8937	0.7299	0.474	0.1469
CRC606_N1	237,174,367 (100%)	98,217,146 (41.41%)	237,080,305 (99.96%)	233,118,414 (98.87%)	1,571,230 (0.66%)	1,267,694 (0.53%)	65717829	83208050	13902.8	4207.54	18110.3	0.6814	0.2062	0.8876	211.55	50.57	65599536	0.9982	81543889	0.98	0.9971	0.9951	0.9838	0.7834	0.8819	0.7147	0.4583	0.1301
CRC606_T1	247,002,506 (100%)	119,547,872 (48.40%)	246,902,219 (99.96%)	243,168,010 (98.96%)	1,361,764 (0.55%)	1,079,412 (0.44%)	65717829	83208050	13114.2	3727.26	16841.4	0.7056	0.2006	0.9062	199.55	44.79	65606108	0.9983	80703487	0.9699	0.9971	0.9953	0.9832	0.7575	0.8421	0.6658	0.4155	0.1086
CRC607_N1	239,355,673 (100%)	101,236,408 (42.30%)	239,257,151 (99.96%)	235,070,912 (98.80%)	1,758,496 (0.73%)	1,376,093 (0.57%)	65717829	83208050	13857.9	4125.04	17982.9	0.6849	0.2039	0.8888	210.87	49.58	65468101	0.9962	81136169	0.9751	0.9949	0.9929	0.9819	0.7797	0.8711	0.7029	0.4506	0.1266
CRC607_T1	201,855,679 (100%)	74,126,025 (36.72%)	201,781,494 (99.96%)	198,133,072 (98.80%)	1,546,820 (0.77%)	1,266,359 (0.63%)	65717829	83208050	12818.1	3880.41	16698.5	0.6836	0.2069	0.8905	195.05	46.64	65461529	0.9961	81036319	0.9739	0.9948	0.9926	0.9806	0.753	0.8654	0.6949	0.4392	0.1143
CRC608_N1	250,351,152 (100%)	96,174,019 (38.42%)	250,290,178 (99.98%)	241,425,050 (97.85%)	4,317,130 (1.72%)	3,749,150 (1.50%)	65717829	83208050	14061.5	3845.42	17907	0.6501	0.1778	0.8279	213.97	46.21	65638967	0.9988	79072609	0.9503	0.9975	0.9946	0.9754	0.756	0.7936	0.6209	0.4001	0.1229
CRC608_T1	279,499,500 (100%)	116,954,846 (41.84%)	279,429,888 (99.98%)	273,603,080 (98.76%)	2,467,048 (0.88%)	2,080,809 (0.74%)	65717829	83208050	15254	4071.7	19325.7	0.6691	0.1786	0.8477	232.11	48.93	65645539	0.9989	79105893	0.9507	0.9978	0.9959	0.9844	0.8131	0.7968	0.6292	0.4152	0.1338
CRC609_N1	303,229,360 (100%)	124,947,479 (41.21%)	303,165,630 (99.98%)	284,322,834 (96.51%)	8,995,586 (2.97%)	7,837,046 (2.58%)	65717829	83208050	16545.3	4535.12	21080.4	0.6682	0.1832	0.8514	251.76	54.5	65606108	0.9983	79064289	0.9502	0.9968	0.9943	0.9829	0.848	0.8018	0.6444	0.4395	0.158
CRC609_T1	307,601,196 (100%)	124,536,716 (40.49%)	307,524,478 (99.98%)	290,366,678 (96.79%)	8,071,490 (2.62%)	7,010,653 (2.28%)	65717829	83208050	17131.7	4685.3	21817	0.6735	0.1842	0.8577	260.69	56.31	65599536	0.9982	79505291	0.9555	0.9968	0.9943	0.9837	0.8603	0.812	0.6525	0.4468	0.1648
CRC60_N1	309,614,227 (100%)	156,738,128 (50.62%)	309,463,736 (99.95%)	307,202,274 (99.51%)	737,484 (0.24%)	570,568 (0.18%)	65755218	83216925	14739.1	4043.66	18782.8	0.6772	0.1858	0.863	224.15	48.59	65525074	0.9965	80087968	0.9624	0.9949	0.993	0.9831	0.8013	0.8293	0.6545	0.4214	0.125
CRC60_T1	281,682,641 (100%)	129,815,504 (46.09%)	281,556,716 (99.96%)	279,354,524 (99.47%)	626,854 (0.22%)	476,299 (0.17%)	65755218	83216925	14889.8	3900.47	18790.3	0.6957	0.1822	0.8779	226.44	46.87	65505348	0.9962	79014470	0.9495	0.9948	0.9928	0.982	0.7994	0.7973	0.6254	0.4038	0.1223
CRC611_N1	285,907,098 (100%)	116,351,915 (40.70%)	285,839,788 (99.98%)	266,322,298 (96.01%)	9,570,438 (3.35%)	8,360,366 (2.92%)	65717829	83208050	15684.9	4372.78	20057.7	0.6641	0.1852	0.8493	238.67	52.55	65474673	0.9963	79313913	0.9532	0.9946	0.9919	0.9795	0.8318	0.8085	0.6472	0.4356	0.148
CRC611_T1	276,765,699 (100%)	105,690,003 (38.19%)	276,691,874 (99.97%)	261,624,366 (96.83%)	7,358,728 (2.66%)	6,457,020 (2.33%)	65717829	83208050	16035.4	4420.38	20455.8	0.6739	0.1858	0.8597	244	53.12	65474673	0.9963	79272309	0.9527	0.9949	0.9926	0.9808	0.8304	0.8079	0.646	0.4337	0.1505
CRC612_N1	323,157,613 (100%)	139,753,734 (43.25%)	323,080,420 (99.98%)	309,467,334 (97.58%)	6,535,506 (2.02%)	5,727,245 (1.77%)	65717829	83208050	16802.7	4528.6	21331.3	0.6557	0.1767	0.8324	255.68	54.42	65507531	0.9968	79596820	0.9566	0.9955	0.9938	0.9851	0.8538	0.8176	0.653	0.4424	0.1567
CRC612_T1	303,502,464 (100%)	140,712,986 (46.36%)	303,418,062 (99.97%)	300,385,996 (99.33%)	1,157,198 (0.38%)	876,608 (0.29%)	65717829	83208050	15391.3	4122.59	19513.9	0.6701	0.1795	0.8496	234.2	49.55	65540390	0.9973	78614965	0.9448	0.9957	0.9938	0.9858	0.8532	0.7901	0.6275	0.4232	0.1398
CRC613_N1	275,221,113 (100%)	115,934,849 (42.12%)	275,144,996 (99.97%)	270,577,954 (99.04%)	1,783,890 (0.65%)	1,470,197 (0.53%)	65717829	83208050	14397.5	3803.38	18200.9	0.6613	0.1747	0.836	219.08	45.71	65520675	0.997	77225391	0.9281	0.9953	0.9923	0.9752	0.7948	0.7559	0.5917	0.3903	0.1256
CRC613_T1	327,494,124 (100%)	147,622,281 (45.08%)	327,404,821 (99.97%)	318,778,892 (98.49%)	3,698,634 (1.13%)	3,149,445 (0.96%)	65717829	83208050	16721.1	4596.36	21317.5	0.6625	0.1821	0.8446	254.44	55.24	65494388	0.9966	79729953	0.9582	0.9956	0.9938	0.9841	0.849	0.8218	0.6559	0.4436	0.1585
CRC614_N1	293,103,517 (100%)	136,276,747 (46.49%)	293,021,649 (99.97%)	285,455,542 (98.50%)	3,346,124 (1.14%)	2,871,272 (0.98%)	65717829	83208050	15083.4	4138.08	19221.5	0.6852	0.188	0.8732	229.52	49.73	65599536	0.9982	78074113	0.9383	0.997	0.9947	0.9809	0.8117	0.7792	0.624	0.4188	0.1402
CRC614_T1	177,198,295 (100%)	61,228,731 (34.55%)	177,139,965 (99.97%)	172,044,176 (98.27%)	2,326,514 (1.31%)	2,001,103 (1.13%)	65717829	83208050	11281.2	3110.24	14391.5	0.6859	0.1891	0.875	171.66	37.38	65579821	0.9979	76584689	0.9204	0.9961	0.9913	0.9557	0.6153	0.7401	0.5748	0.3459	0.0885
CRC615_N1	255,567,373 (100%)	100,567,780 (39.35%)	255,495,627 (99.97%)	249,766,754 (98.74%)	2,527,302 (0.99%)	2,177,134 (0.85%)	65717829	83208050	14221.4	3841.37	18062.8	0.6504	0.1757	0.8261	216.4	46.17	65619252	0.9985	78481832	0.9432	0.9973	0.9953	0.9834	0.7965	0.796	0.6296	0.4075	0.1217
CRC615_T1	250,496,085 (100%)	96,548,719 (38.54%)	250,416,983 (99.97%)	244,603,380 (98.66%)	2,527,712 (1.01%)	2,174,684 (0.87%)	65717829	83208050	14091.5	3744.44	17836	0.6536	0.1737	0.8273	214.42	45	65619252	0.9985	78282133	0.9408	0.9973	0.9952	0.9829	0.7927	0.7884	0.6203	0.3991	0.1183
CRC616_N1	199,826,893 (100%)	93,795,450 (46.94%)	199,771,993 (99.97%)	195,461,094 (98.79%)	1,077,492 (0.54%)	821,145 (0.41%)	65717829	83208050	9038.41	2359.26	11397.7	0.6536	0.1706	0.8242	137.53	28.35	65468101	0.9962	75061981	0.9021	0.9943	0.9913	0.9693	0.5976	0.6934	0.5192	0.2975	0.0531
CRC616_T1	216,078,007 (100%)	83,328,034 (38.56%)	215,993,497 (99.96%)	212,450,580 (99.09%)	761,854 (0.35%)	537,038 (0.25%)	65717829	83208050	10526.9	2266.93	12793.8	0.6978	0.1503	0.8481	160.18	27.24	65441814	0.9958	67872806	0.8157	0.994	0.9907	0.9673	0.6602	0.5933	0.4467	0.2625	0.0603
CRC617_N1	301,935,097 (100%)	120,494,235 (39.91%)	301,850,863 (99.97%)	281,676,104 (96.14%)	9,756,252 (3.23%)	8,547,692 (2.83%)	65717829	83208050	17071.7	4537.26	21608.9	0.677	0.1799	0.8569	259.77	54.53	65606108	0.9983	79313913	0.9532	0.9972	0.9956	0.9869	0.8543	0.8053	0.6467	0.4388	0.1552
CRC617_T1	298,126,610 (100%)	124,364,478 (41.72%)	298,046,451 (99.97%)	282,133,570 (97.00%)	7,091,336 (2.38%)	6,152,034 (2.06%)	65717829	83208050	16338	4092.68	20430.7	0.6919	0.1733	0.8652	248.61	49.19	65606108	0.9983	77999226	0.9374	0.9971	0.9954	0.9861	0.8329	0.7679	0.6082	0.4041	0.1342
CRC618_N1	180,627,765 (100%)	80,526,997 (44.58%)	180,588,317 (99.98%)	178,114,158 (99.15%)	745,266 (0.41%)	571,884 (0.32%)	65717829	83208050	8505.64	2201.61	10707.2	0.6531	0.1691	0.8222	129.43	26.46	65468101	0.9962	74030202	0.8897	0.9943	0.9902	0.9583	0.546	0.6762	0.5031	0.2801	0.0475
CRC618_T1	138,139,694 (100%)	51,205,113 (37.07%)	138,105,409 (99.98%)	135,505,974 (98.90%)	958,938 (0.69%)	786,003 (0.57%)	65717829	83208050	7640.76	2040.2	9680.96	0.6555	0.175	0.8305	116.27	24.52	65454957	0.996	73888748	0.888	0.9937	0.9873	0.9387	0.4581	0.6716	0.4955	0.2626	0.0404
CRC619_N1	213,732,989 (100%)	78,692,396 (36.82%)	213,681,159 (99.98%)	202,424,274 (97.21%)	5,048,554 (2.36%)	4,398,911 (2.06%)	65717829	83208050	12342.5	3026.67	15369.2	0.6776	0.1662	0.8438	187.81	36.37	65599536	0.9982	75827495	0.9113	0.9969	0.9944	0.9772	0.7143	0.7224	0.5557	0.3403	0.0849
CRC619_T1	239,909,024 (100%)	94,528,226 (39.40%)	239,853,380 (99.98%)	230,228,616 (97.85%)	4,290,100 (1.79%)	3,737,602 (1.56%)	65717829	83208050	13703.4	3380.91	17084.3	0.6858	0.1692	0.855	208.52	40.63	65606108	0.9983	76659576	0.9213	0.997	0.9949	0.9819	0.7669	0.7441	0.5798	0.3673	0.1015
CRC61_N1	274,356,694 (100%)	130,797,684 (47.67%)	274,190,115 (99.94%)	271,779,930 (99.39%)	750,810 (0.27%)	588,660 (0.21%)	65755218	83216925	13869.7	3893.95	17763.6	0.6739	0.1892	0.8631	210.93	46.79	65531650	0.9966	80445801	0.9667	0.995	0.993	0.981	0.7657	0.8394	0.6615	0.4177	0.1171
CRC61_T1	286,879,305 (100%)	138,908,253 (48.42%)	286,729,486 (99.95%)	284,141,172 (99.38%)	802,616 (0.28%)	631,147 (0.22%)	65755218	83216925	14224.3	3843.9	18068.2	0.6758	0.1826	0.8584	216.32	46.19	65531650	0.9966	79488806	0.9552	0.9951	0.993	0.9823	0.7811	0.8096	0.6346	0.406	0.1176
CRC620_N1	297,764,238 (100%)	117,105,049 (39.33%)	297,695,202 (99.98%)	293,189,440 (99.05%)	1,960,372 (0.66%)	1,646,822 (0.55%)	65717829	83208050	17190.2	4664.57	21854.7	0.6684	0.1814	0.8498	261.58	56.06	65645539	0.9989	80345693	0.9656	0.9978	0.9962	0.9885	0.8704	0.8377	0.6707	0.455	0.164
CRC620_T1	316,548,963 (100%)	125,319,373 (39.59%)	316,465,032 (99.97%)	311,304,724 (98.87%)	1,912,834 (0.60%)	1,540,703 (0.49%)	65717829	83208050	17777.3	4860.3	22637.6	0.6635	0.1814	0.8449	270.51	58.41	65652111	0.999	81127848	0.975	0.9979	0.9961	0.9867	0.8686	0.8589	0.6837	0.4612	0.1722
CRC622_N1	324,670,094 (100%)	133,964,517 (41.26%)	324,572,175 (99.97%)	319,970,512 (99.03%)	1,844,132 (0.57%)	1,543,789 (0.48%)	65717829	83208050	18983.3	5267.13	24250.4	0.6979	0.1937	0.8916	288.86	63.3	65645539	0.9989	80520429	0.9677	0.998	0.9966	0.9902	0.9013	0.8468	0.6916	0.4833	0.1931
CRC622_T1	208,229,522 (100%)	88,349,262 (42.43%)	208,176,576 (99.97%)	204,712,556 (98.91%)	1,545,550 (0.74%)	1,307,004 (0.63%)	65717829	83208050	11903.8	3384.87	15288.7	0.6926	0.1969	0.8895	181.14	40.68	65632395	0.9987	78989401	0.9493	0.9974	0.9946	0.9753	0.7041	0.7916	0.6202	0.384	0.0957
CRC623_N1	261,762,667 (100%)	119,900,460 (45.81%)	261,694,282 (99.97%)	258,913,352 (98.99%)	542,466 (0.21%)	393,233 (0.15%)	65717829	83208050	14216	4514.96	18731	0.6722	0.2135	0.8857	216.32	54.26	65645539	0.9989	81693663	0.9818	0.9977	0.9959	0.9854	0.8162	0.8958	0.7401	0.4873	0.1483
CRC623_T1	186,629,466 (100%)	71,452,171 (38.29%)	186,578,338 (99.97%)	185,792,822 (99.63%)	221,778 (0.12%)	147,417 (0.08%)	65717829	83208050	11611.9	3649.3	15261.2	0.6761	0.2125	0.8886	176.69	43.86	65632395	0.9987	80761733	0.9706	0.9975	0.9952	0.9807	0.7175	0.8582	0.6922	0.4315	0.102
CRC625_N1	258,566,524 (100%)	102,788,661 (39.75%)	258,500,577 (99.97%)	249,508,798 (97.90%)	4,490,012 (1.74%)	3,925,411 (1.52%)	65717829	83208050	14828.6	4260.1	19088.7	0.6714	0.1929	0.8643	225.64	51.2	65468101	0.9962	79954615	0.9609	0.9948	0.9922	0.9758	0.7837	0.8285	0.6626	0.4349	0.14
CRC625_T1	205,655,191 (100%)	75,707,214 (36.81%)	205,607,562 (99.98%)	200,978,326 (98.68%)	2,161,514 (1.05%)	1,861,346 (0.91%)	65717829	83208050	12765.6	3483.59	16249.1	0.6926	0.189	0.8816	194.25	41.87	65468101	0.9962	77558223	0.9321	0.9945	0.9918	0.9744	0.7341	0.7658	0.6046	0.384	0.1047
CRC627_N1	164,173,567 (100%)	110,519,597 (67.32%)	164,107,846 (99.96%)	161,250,556 (99.07%)	1,104,572 (0.67%)	922,286 (0.56%)	65717829	83208050	4983.84	1224.29	6208.13	0.6863	0.1686	0.8549	75.84	14.71	65494388	0.9966	64120123	0.7706	0.9913	0.9683	0.7641	0.1472	0.5345	0.3576	0.1257	0.0161
CRC627_T1	204,582,988 (100%)	89,162,178 (43.58%)	204,520,170 (99.97%)	200,465,462 (98.89%)	1,632,460 (0.80%)	1,392,842 (0.68%)	65717829	83208050	11378.8	2861.25	14240	0.7166	0.1802	0.8968	173.15	34.39	65573249	0.9978	73397820	0.8821	0.996	0.9925	0.9706	0.6698	0.6867	0.5371	0.3274	0.0777
CRC628_N1	247,801,742 (100%)	106,042,698 (42.79%)	247,731,189 (99.97%)	243,254,794 (98.97%)	1,856,644 (0.75%)	1,578,120 (0.64%)	65717829	83208050	13663.1	3505.98	17169	0.6982	0.1792	0.8774	207.91	42.14	65494388	0.9966	75993912	0.9133	0.9951	0.993	0.9798	0.7804	0.736	0.5826	0.3781	0.1096
CRC628_T1	309,867,339 (100%)	146,255,379 (47.20%)	309,769,611 (99.97%)	303,833,534 (98.88%)	2,321,202 (0.75%)	1,970,487 (0.64%)	65717829	83208050	16065.4	4161.56	20227	0.7001	0.1814	0.8815	244.46	50.01	65487816	0.9965	77100579	0.9266	0.9953	0.9936	0.9845	0.8389	0.7625	0.6125	0.4148	0.1415
CRC629_N1	202,018,647 (100%)	77,603,560 (38.41%)	201,965,821 (99.97%)	196,430,478 (98.31%)	2,603,420 (1.29%)	2,248,811 (1.11%)	65717829	83208050	12131.4	3338.25	15469.6	0.6902	0.1899	0.8801	184.6	40.12	65612680	0.9984	78124038	0.9389	0.997	0.9943	0.9758	0.7158	0.7716	0.6046	0.3768	0.0958
CRC629_T1	189,821,374 (100%)	71,617,326 (37.73%)	189,774,944 (99.98%)	185,680,896 (98.73%)	1,834,176 (0.97%)	1,569,808 (0.83%)	65717829	83208050	11690.3	3165.83	14856.1	0.698	0.189	0.887	177.89	38.05	65606108	0.9983	76726142	0.9221	0.9969	0.9939	0.9736	0.6949	0.745	0.5842	0.3613	0.0888
CRC62_N1	254,140,062 (100%)	113,446,283 (44.64%)	254,039,166 (99.96%)	251,280,944 (99.15%)	598,906 (0.24%)	456,958 (0.18%)	65755218	83216925	13350.5	3259.41	16609.9	0.7	0.1709	0.8709	203.03	39.17	65498772	0.9961	78074119	0.9382	0.9946	0.9923	0.9794	0.7573	0.7567	0.5751	0.3558	0.0946
CRC62_T1	219,600,897 (100%)	96,806,448 (44.08%)	219,520,156 (99.96%)	217,371,806 (99.24%)	426,660 (0.19%)	303,351 (0.14%)	65755218	83216925	11477.6	2742.1	14219.7	0.7	0.1672	0.8672	174.55	32.95	65511923	0.9963	76326563	0.9172	0.9944	0.9916	0.9728	0.6727	0.7137	0.5347	0.3139	0.0705
CRC631_N1	236,613,490 (100%)	96,583,399 (40.82%)	236,549,087 (99.97%)	231,712,584 (98.65%)	1,871,124 (0.79%)	1,589,547 (0.67%)	65717829	83208050	13635.1	3652.1	17287.2	0.695	0.1861	0.8811	207.48	43.89	65638967	0.9988	78681532	0.9456	0.9976	0.9954	0.9809	0.7667	0.7819	0.614	0.3926	0.1127
CRC631_T1	229,517,280 (100%)	90,627,529 (39.49%)	229,454,136 (99.97%)	221,886,882 (97.97%)	3,259,396 (1.42%)	2,823,480 (1.23%)	65717829	83208050	13449.8	3661.95	17111.7	0.6874	0.1872	0.8746	204.66	44.01	65638967	0.9988	78490153	0.9433	0.9975	0.9951	0.9787	0.7513	0.7791	0.6139	0.3926	0.1119
CRC632_N1	199,215,691 (100%)	70,712,315 (35.50%)	199,169,824 (99.98%)	194,450,844 (98.51%)	2,127,740 (1.07%)	1,832,924 (0.92%)	65717829	83208050	12593.7	3378.77	15972.5	0.6947	0.1864	0.8811	191.63	40.61	65599536	0.9982	77907697	0.9363	0.9969	0.9943	0.9758	0.7195	0.7657	0.5991	0.3747	0.0986
CRC632_T1	316,279,606 (100%)	133,865,734 (42.33%)	316,182,130 (99.97%)	312,943,848 (99.25%)	752,546 (0.24%)	574,078 (0.18%)	65717829	83208050	18728.1	4763.68	23491.7	0.7152	0.1819	0.8971	284.98	57.25	65612680	0.9984	78415266	0.9424	0.9971	0.993	0.9485	0.7228	0.7861	0.6151	0.3883	0.1617
CRC633_N1	240,423,704 (100%)	157,482,454 (65.50%)	240,319,818 (99.96%)	232,749,222 (98.23%)	3,361,616 (1.40%)	2,896,248 (1.20%)	65717829	83208050	7617.44	1985.37	9602.81	0.665	0.1733	0.8383	115.91	23.86	65448385	0.9959	70735163	0.8501	0.9929	0.9834	0.9028	0.3526	0.6336	0.4671	0.228	0.0355
CRC633_T1	276,737,276 (100%)	192,837,007 (69.68%)	276,618,614 (99.96%)	270,486,230 (98.79%)	2,661,540 (0.96%)	2,286,638 (0.83%)	65717829	83208050	7665.23	1950.71	9615.94	0.6692	0.1703	0.8395	116.64	23.44	65441814	0.9958	70385689	0.8459	0.9925	0.9816	0.8857	0.3498	0.6248	0.4543	0.2185	0.0361
CRC634_N1	183,139,831 (100%)	85,467,976 (46.67%)	183,104,750 (99.98%)	180,889,212 (99.23%)	916,464 (0.50%)	763,636 (0.42%)	65717829	83208050	9714.49	2583.4	12297.9	0.7023	0.1868	0.8891	147.82	31.05	65454957	0.996	74679224	0.8975	0.9942	0.9901	0.9522	0.55	0.7025	0.5322	0.2974	0.0609
CRC634_T1	182,023,210 (100%)	80,848,915 (44.42%)	181,985,864 (99.98%)	177,662,556 (98.54%)	2,148,454 (1.18%)	1,832,363 (1.01%)	65717829	83208050	9996.71	2703.58	12700.3	0.6934	0.1875	0.8809	152.12	32.49	65448385	0.9959	75935666	0.9126	0.9941	0.99	0.959	0.5705	0.7263	0.5553	0.316	0.0633
CRC635_N1	194,586,634 (100%)	135,652,612 (69.71%)	194,511,012 (99.96%)	188,868,520 (98.43%)	2,424,612 (1.25%)	2,100,920 (1.08%)	65717829	83208050	5340.09	1327.47	6667.56	0.6754	0.1679	0.8433	81.26	15.95	65527247	0.9971	65983983	0.793	0.9909	0.9656	0.7623	0.1716	0.5505	0.3694	0.1364	0.0184
CRC635_T1	382,134,318 (100%)	139,504,572 (36.51%)	381,964,561 (99.96%)	371,839,868 (98.57%)	4,399,318 (1.15%)	3,759,701 (0.98%)	65717829	83208050	23703	6148.66	29851.7	0.7072	0.1835	0.8907	360.68	73.9	65658682	0.9991	80378976	0.966	0.9983	0.9973	0.9936	0.9353	0.8476	0.6967	0.497	0.2245
CRC636_N1	241,189,491 (100%)	88,052,654 (36.51%)	241,120,850 (99.97%)	236,097,684 (98.87%)	1,960,440 (0.81%)	1,667,042 (0.69%)	65717829	83208050	15140.8	3934.64	19075.4	0.7063	0.1836	0.8899	230.39	47.29	65606108	0.9983	77450052	0.9308	0.9972	0.9953	0.9851	0.8173	0.765	0.6113	0.4066	0.1301
CRC636_T1	205,386,780 (100%)	80,573,628 (39.23%)	205,330,038 (99.97%)	202,126,412 (98.91%)	1,108,232 (0.54%)	917,758 (0.45%)	65717829	83208050	11696.7	2740.89	14437.6	0.7263	0.1702	0.8965	177.98	32.94	65606108	0.9983	74945490	0.9007	0.9969	0.9945	0.976	0.6848	0.6848	0.5187	0.3086	0.0732
CRC638_N1	167,765,205 (100%)	75,410,700 (44.95%)	167,732,620 (99.98%)	161,695,486 (97.90%)	2,982,578 (1.78%)	2,562,844 (1.53%)	65717829	83208050	8935.82	2422.38	11358.2	0.6843	0.1855	0.8698	135.97	29.11	65441814	0.9958	75344889	0.9055	0.9939	0.9896	0.9536	0.5021	0.7112	0.5382	0.2933	0.0509
CRC638_T1	155,915,732 (100%)	66,719,458 (42.79%)	155,855,350 (99.96%)	149,737,738 (97.74%)	2,989,506 (1.92%)	2,572,194 (1.65%)	65717829	83208050	8515.7	2265.1	10780.8	0.6828	0.1816	0.8644	129.58	27.22	65441814	0.9958	74487846	0.8952	0.9938	0.9889	0.9469	0.464	0.6934	0.5192	0.274	0.0458
CRC639_N1	261,286,079 (100%)	109,097,435 (41.75%)	261,223,550 (99.98%)	248,275,300 (97.30%)	5,787,084 (2.21%)	5,058,536 (1.94%)	65717829	83208050	14326.4	3549.95	17876.3	0.6905	0.1711	0.8616	218	42.66	65481244	0.9964	75852458	0.9116	0.995	0.9928	0.9787	0.7683	0.7291	0.5755	0.372	0.1107
CRC639_T1	248,567,958 (100%)	102,537,663 (41.25%)	248,517,113 (99.98%)	235,909,000 (97.16%)	6,030,620 (2.43%)	5,321,056 (2.14%)	65717829	83208050	13653.9	3673.19	17327	0.6697	0.1802	0.8499	207.76	44.14	65494388	0.9966	78007546	0.9375	0.9951	0.9925	0.9767	0.774	0.7752	0.6099	0.3947	0.1168
CRC63_N1	234,697,982 (100%)	102,490,122 (43.67%)	234,602,687 (99.96%)	232,670,022 (99.43%)	530,362 (0.23%)	390,343 (0.17%)	65755218	83216925	12867.8	3307.35	16175.1	0.6951	0.1786	0.8737	195.69	39.74	65643434	0.9983	78198944	0.9397	0.9971	0.9948	0.979	0.7237	0.7677	0.5916	0.3639	0.0939
CRC63_T1	242,476,327 (100%)	106,149,987 (43.78%)	242,373,309 (99.96%)	240,606,854 (99.52%)	454,456 (0.19%)	331,548 (0.14%)	65755218	83216925	12948.2	3147.58	16095.8	0.7003	0.1702	0.8705	196.91	37.82	65650009	0.9984	76659431	0.9212	0.9971	0.995	0.9808	0.7397	0.7341	0.5624	0.3463	0.0892
CRC640_N1	236,620,496 (100%)	94,263,730 (39.84%)	236,561,049 (99.97%)	224,329,688 (97.18%)	5,307,468 (2.24%)	4,627,634 (1.96%)	65717829	83208050	13089.3	3296.19	16385.5	0.6711	0.169	0.8401	199.17	39.61	65599536	0.9982	77208749	0.9279	0.997	0.9948	0.9795	0.7416	0.7484	0.5786	0.3615	0.0965
CRC640_T1	263,263,327 (100%)	113,665,690 (43.18%)	263,192,158 (99.97%)	249,432,162 (97.16%)	6,077,108 (2.31%)	5,267,827 (2.00%)	65717829	83208050	13960.3	3644.71	17605	0.6832	0.1784	0.8616	212.43	43.8	65599536	0.9982	76792709	0.9229	0.9969	0.9942	0.9771	0.7678	0.7445	0.5881	0.3819	0.1156
CRC641_N1	285,420,310 (100%)	131,997,182 (46.25%)	285,359,288 (99.98%)	279,196,276 (98.64%)	2,910,412 (1.02%)	2,514,245 (0.88%)	65717829	83208050	14895.8	4097.36	18993.1	0.6835	0.188	0.8715	226.66	49.24	65625824	0.9986	79472008	0.9551	0.9974	0.9952	0.9831	0.8188	0.8135	0.6456	0.4244	0.1341
CRC641_T1	427,418,680 (100%)	206,863,523 (48.40%)	427,299,263 (99.97%)	419,128,596 (98.83%)	3,903,170 (0.91%)	3,381,452 (0.79%)	65717829	83208050	21520.4	5982.27	27502.7	0.6818	0.1895	0.8713	327.47	71.9	65638967	0.9988	80944791	0.9728	0.9979	0.9966	0.9912	0.9231	0.8709	0.7199	0.51	0.2234
CRC642_N1	209,631,772 (100%)	81,054,818 (38.67%)	209,583,731 (99.98%)	197,385,860 (96.72%)	5,582,244 (2.66%)	4,864,081 (2.32%)	65717829	83208050	12000.9	3016.28	15017.2	0.6881	0.1729	0.861	182.61	36.25	65481244	0.9964	75819175	0.9112	0.9947	0.9919	0.9728	0.693	0.7193	0.5573	0.3405	0.0833
CRC642_T1	221,134,668 (100%)	85,854,044 (38.82%)	221,086,200 (99.98%)	207,827,154 (96.55%)	6,501,176 (2.94%)	5,734,478 (2.59%)	65717829	83208050	12826.5	3369.32	16195.9	0.6846	0.1798	0.8644	195.18	40.49	65474673	0.9963	77000729	0.9254	0.9947	0.9917	0.9713	0.7032	0.7498	0.5864	0.3653	0.1
CRC643_N1	210,557,900 (100%)	140,690,659 (66.82%)	210,463,263 (99.96%)	205,382,110 (98.63%)	2,309,246 (1.10%)	1,974,267 (0.94%)	65717829	83208050	6602.74	1772.51	8375.25	0.6764	0.1816	0.858	100.47	21.3	65599536	0.9982	71317619	0.8571	0.9949	0.9824	0.8654	0.2694	0.6305	0.4509	0.1991	0.0282
CRC643_T1	282,705,985 (100%)	130,012,381 (45.99%)	282,625,841 (99.97%)	271,483,034 (97.57%)	5,026,768 (1.78%)	4,361,197 (1.54%)	65717829	83208050	14810.5	3964.05	18774.5	0.6913	0.185	0.8763	225.36	47.64	65652111	0.999	78781381	0.9468	0.9978	0.9957	0.9843	0.7907	0.7843	0.62	0.4047	0.1234
CRC644_N1	275,635,625 (100%)	121,639,509 (44.13%)	275,557,786 (99.97%)	265,374,496 (98.10%)	4,023,292 (1.46%)	3,478,837 (1.26%)	65717829	83208050	14476.5	3880.52	18357	0.6794	0.1821	0.8615	220.28	46.64	65481244	0.9964	77782885	0.9348	0.9952	0.9932	0.9814	0.81	0.7721	0.6149	0.4078	0.1276
CRC644_T1	274,857,058 (100%)	117,711,389 (42.83%)	274,758,755 (99.96%)	268,038,046 (98.84%)	2,119,998 (0.77%)	1,771,153 (0.64%)	65717829	83208050	15011.2	3951.04	18962.2	0.6895	0.1815	0.871	228.42	47.48	65487816	0.9965	78190604	0.9397	0.9953	0.9934	0.9832	0.8225	0.7806	0.6203	0.4104	0.1299
CRC645_N1	262,959,573 (100%)	187,660,336 (71.36%)	262,850,973 (99.96%)	255,812,284 (98.54%)	3,091,060 (1.18%)	2,682,747 (1.02%)	65717829	83208050	6891.47	1780.38	8671.85	0.6684	0.1727	0.8411	104.86	21.4	65566677	0.9977	69861478	0.8396	0.9927	0.9727	0.8222	0.2966	0.6116	0.4331	0.1957	0.0319
CRC645_T1	251,921,409 (100%)	111,216,986 (44.15%)	251,856,149 (99.97%)	240,228,242 (97.22%)	5,579,206 (2.21%)	4,897,589 (1.94%)	65717829	83208050	13512.8	3557.15	17069.9	0.69	0.1816	0.8716	205.62	42.75	65645539	0.9989	77658073	0.9333	0.9976	0.9952	0.9798	0.7461	0.7584	0.5956	0.3792	0.1065
CRC646_N1	259,986,503 (100%)	101,098,368 (38.89%)	259,926,331 (99.98%)	250,448,466 (97.79%)	4,781,872 (1.84%)	4,153,933 (1.60%)	65717829	83208050	15492	4243.59	19735.6	0.6898	0.189	0.8788	235.74	51	65448385	0.9959	79272309	0.9527	0.9947	0.9926	0.9819	0.8385	0.8132	0.6512	0.4339	0.1423
CRC646_T1	263,251,408 (100%)	110,341,648 (41.91%)	263,186,296 (99.98%)	253,387,542 (97.71%)	5,238,278 (1.99%)	4,550,118 (1.73%)	65717829	83208050	14759.8	4245.68	19005.5	0.6804	0.1957	0.8761	224.59	51.02	65487816	0.9965	80046144	0.962	0.9948	0.9925	0.9804	0.8225	0.8358	0.6715	0.4425	0.1403
CRC647_N1	328,301,205 (100%)	145,753,692 (44.40%)	328,210,632 (99.97%)	323,953,628 (99.05%)	1,967,660 (0.60%)	1,665,890 (0.51%)	65717829	83208050	18145.5	4734.36	22879.8	0.6942	0.1811	0.8753	276.11	56.9	65527247	0.9971	78614965	0.9448	0.9924	0.983	0.9526	0.8168	0.8116	0.6439	0.424	0.1662
CRC647_T1	272,405,530 (100%)	111,142,863 (40.80%)	272,345,914 (99.98%)	265,609,616 (98.34%)	2,744,316 (1.01%)	2,335,998 (0.86%)	65717829	83208050	15757.8	4247.8	20005.6	0.6989	0.1884	0.8873	239.78	51.05	65619252	0.9985	80029502	0.9618	0.9972	0.9952	0.9843	0.8382	0.8231	0.6509	0.4287	0.1423
CRC648_N1	237,354,782 (100%)	93,946,460 (39.58%)	237,283,283 (99.97%)	232,382,814 (98.75%)	2,162,778 (0.91%)	1,852,168 (0.78%)	65717829	83208050	13222.4	3620.11	16842.5	0.651	0.1782	0.8292	201.2	43.51	65454957	0.996	78581682	0.9444	0.9947	0.9926	0.979	0.7613	0.7947	0.6237	0.3957	0.1089
CRC648_T1	213,060,664 (100%)	82,351,917 (38.65%)	213,001,663 (99.97%)	209,471,434 (98.98%)	1,445,856 (0.68%)	1,221,263 (0.57%)	65717829	83208050	11958.7	3179.72	15138.4	0.6533	0.1737	0.827	181.97	38.21	65454957	0.996	77624789	0.9329	0.9946	0.9921	0.9751	0.704	0.7673	0.5919	0.3614	0.0881
CRC649_N1	205,371,961 (100%)	71,507,661 (34.82%)	205,296,879 (99.96%)	201,889,370 (99.02%)	1,505,474 (0.73%)	1,241,928 (0.60%)	65717829	83208050	13117.7	3482.17	16599.9	0.6929	0.1839	0.8768	199.61	41.85	65586393	0.998	77242032	0.9283	0.9966	0.994	0.9761	0.7365	0.757	0.5956	0.3784	0.1051
CRC649_T1	248,294,803 (100%)	95,222,225 (38.35%)	248,190,307 (99.96%)	245,813,584 (99.33%)	1,023,798 (0.41%)	806,903 (0.32%)	65717829	83208050	15495.8	4019.25	19515	0.7101	0.1842	0.8943	235.79	48.3	65573249	0.9978	77549902	0.932	0.9963	0.9927	0.9719	0.775	0.7709	0.6093	0.3951	0.1317
CRC64_N1	301,170,529 (100%)	143,435,160 (47.63%)	301,040,409 (99.96%)	298,270,590 (99.29%)	606,374 (0.20%)	461,589 (0.15%)	65755218	83216925	14629.1	3491.86	18121	0.6956	0.166	0.8616	222.48	41.96	65603980	0.9977	77616425	0.9327	0.9956	0.9929	0.9812	0.7882	0.7511	0.5751	0.3646	0.1072
CRC64_T1	204,130,279 (100%)	91,395,918 (44.77%)	204,003,887 (99.94%)	199,994,184 (98.20%)	515,666 (0.25%)	373,682 (0.18%)	65755218	83216925	9882.48	2192.68	12075.2	0.7021	0.1558	0.8579	150.29	26.35	65505348	0.9962	75444464	0.9066	0.9941	0.9907	0.9619	0.5707	0.6689	0.4757	0.2552	0.0486
CRC650_N1	324,560,642 (100%)	152,136,213 (46.87%)	324,469,028 (99.97%)	318,729,004 (98.98%)	2,400,834 (0.74%)	2,038,517 (0.63%)	65717829	83208050	16860.9	4480.06	21340.9	0.6971	0.1852	0.8823	256.56	53.84	65612680	0.9984	77857772	0.9357	0.9973	0.9956	0.9857	0.8517	0.7789	0.6289	0.4318	0.1569
CRC650_T1	258,379,421 (100%)	113,844,562 (44.06%)	258,306,281 (99.97%)	254,340,164 (99.10%)	1,574,940 (0.61%)	1,314,444 (0.51%)	65717829	83208050	14175.1	3706.33	17881.5	0.6993	0.1828	0.8821	215.7	44.54	65612680	0.9984	76892559	0.9241	0.9971	0.9951	0.9818	0.7874	0.7527	0.5985	0.3924	0.1191
CRC651_N1	161,840,504 (100%)	73,111,994 (45.18%)	161,810,204 (99.98%)	153,010,656 (96.82%)	4,017,954 (2.48%)	3,429,002 (2.12%)	65717829	83208050	8261.06	2204.27	10465.3	0.6743	0.1799	0.8542	125.7	26.49	65566677	0.9977	74612658	0.8967	0.9955	0.9901	0.9419	0.4443	0.6857	0.5101	0.2658	0.0436
CRC651_T1	173,927,030 (100%)	76,378,495 (43.91%)	173,891,197 (99.98%)	167,050,060 (97.72%)	3,376,674 (1.94%)	2,900,766 (1.67%)	65717829	83208050	9407.66	2544.04	11951.7	0.683	0.1847	0.8677	143.15	30.57	65566677	0.9977	75794212	0.9109	0.9959	0.9916	0.9559	0.5271	0.7189	0.5456	0.3025	0.0564
CRC652_N1	261,427,660 (100%)	117,128,007 (44.80%)	261,343,988 (99.97%)	260,143,968 (99.59%)	383,808 (0.15%)	261,514 (0.10%)	65717829	83208050	14486.5	4621.55	19108	0.6728	0.2146	0.8874	220.43	55.54	65625824	0.9986	81493964	0.9794	0.9975	0.9957	0.986	0.8242	0.8929	0.7436	0.4952	0.1529
CRC652_T1	265,535,045 (100%)	129,084,493 (48.61%)	265,454,764 (99.97%)	264,086,932 (99.55%)	382,596 (0.14%)	242,236 (0.09%)	65717829	83208050	13599	4483.2	18082.2	0.6676	0.2201	0.8877	206.93	53.88	65625824	0.9986	81718625	0.9821	0.9975	0.9956	0.985	0.8037	0.9008	0.7519	0.4957	0.144
CRC654_N1	159,543,764 (100%)	71,350,783 (44.72%)	159,513,805 (99.98%)	154,378,858 (98.11%)	2,564,264 (1.61%)	2,216,150 (1.39%)	65717829	83208050	8524.06	2306.36	10830.4	0.6835	0.1849	0.8684	129.71	27.72	65435242	0.9957	74970453	0.901	0.9936	0.9887	0.9487	0.4744	0.7026	0.5289	0.2827	0.0466
CRC654_T1	206,553,356 (100%)	96,244,944 (46.60%)	206,508,562 (99.98%)	204,194,560 (99.28%)	1,010,370 (0.49%)	835,897 (0.40%)	65717829	83208050	11152.2	2812.77	13965	0.709	0.1788	0.8878	169.7	33.8	65415526	0.9954	74013560	0.8895	0.9915	0.9789	0.9219	0.6219	0.6958	0.5239	0.3057	0.0757
CRC655_N1	269,761,563 (100%)	191,871,121 (71.13%)	269,648,965 (99.96%)	263,782,618 (98.80%)	2,527,990 (0.94%)	2,168,684 (0.80%)	65717829	83208050	7044.85	1789.38	8834.23	0.6674	0.1695	0.8369	107.2	21.5	65435242	0.9957	69703383	0.8377	0.9917	0.9774	0.8565	0.3043	0.6091	0.4346	0.1979	0.0309
CRC655_T1	300,612,980 (100%)	207,594,393 (69.06%)	300,475,629 (99.95%)	290,785,468 (98.21%)	4,360,932 (1.45%)	3,764,629 (1.25%)	65717829	83208050	8406.95	2202.7	10609.6	0.6606	0.1731	0.8337	127.93	26.47	65487816	0.9965	72607344	0.8726	0.9934	0.9846	0.9098	0.4001	0.6582	0.4859	0.2471	0.0441
CRC656_N1	278,487,258 (100%)	191,994,183 (68.94%)	278,372,825 (99.96%)	271,285,468 (98.62%)	3,048,704 (1.09%)	2,607,485 (0.94%)	65717829	83208050	7884.19	1993.11	9877.3	0.6698	0.1693	0.8391	119.97	23.95	65566677	0.9977	70793408	0.8508	0.9947	0.9841	0.8915	0.3574	0.6294	0.4594	0.2229	0.0368
CRC656_T1	355,045,103 (100%)	241,310,093 (67.97%)	354,873,345 (99.95%)	332,470,218 (96.98%)	8,522,910 (2.40%)	7,182,058 (2.02%)	65717829	83208050	9240.53	2158.96	11399.5	0.6377	0.149	0.7867	140.61	25.95	65573249	0.9978	68197317	0.8196	0.9953	0.9873	0.9196	0.4342	0.6036	0.4484	0.2336	0.0464
CRC657_N1	233,818,272 (100%)	82,490,805 (35.28%)	233,766,557 (99.98%)	231,382,630 (99.39%)	715,654 (0.31%)	562,362 (0.24%)	65717829	83208050	14433.4	3397.47	17830.8	0.7103	0.1672	0.8775	219.63	40.83	65632395	0.9987	74537771	0.8958	0.9974	0.9954	0.9836	0.8008	0.7074	0.5542	0.3594	0.1075
CRC657_T1	253,465,384 (100%)	94,665,107 (37.35%)	253,409,618 (99.98%)	247,764,692 (98.74%)	2,350,068 (0.93%)	2,020,520 (0.80%)	65717829	83208050	15245.4	3856.73	19102.1	0.6955	0.1759	0.8714	231.98	46.35	65638967	0.9988	77000729	0.9254	0.9976	0.9955	0.9834	0.8171	0.7535	0.5956	0.3949	0.1283
CRC658_N1	232,733,873 (100%)	97,947,342 (42.09%)	232,677,917 (99.98%)	226,455,358 (98.48%)	2,906,722 (1.25%)	2,514,681 (1.08%)	65717829	83208050	12982.1	3588.16	16570.2	0.6835	0.1889	0.8724	197.54	43.12	65632395	0.9987	77583185	0.9324	0.9974	0.9945	0.974	0.734	0.7663	0.6066	0.389	0.1117
CRC658_T1	220,502,023 (100%)	86,851,290 (39.39%)	220,435,896 (99.97%)	210,626,668 (97.01%)	4,296,870 (1.95%)	3,739,382 (1.70%)	65717829	83208050	12543.4	3448.61	15992	0.6743	0.1854	0.8597	190.87	41.45	65645539	0.9989	78997722	0.9494	0.9975	0.9948	0.9755	0.732	0.7796	0.6046	0.3805	0.1036
CRC659_N1	278,038,268 (100%)	123,556,771 (44.44%)	277,958,107 (99.97%)	272,546,984 (98.91%)	2,246,498 (0.81%)	1,933,375 (0.70%)	65717829	83208050	14000.4	3725.14	17725.6	0.6475	0.1723	0.8198	213.04	44.77	65461529	0.9961	77990905	0.9373	0.9948	0.9925	0.9782	0.7729	0.7832	0.6141	0.3947	0.1165
CRC659_T1	235,720,782 (100%)	91,584,201 (38.85%)	235,664,814 (99.98%)	232,184,234 (99.11%)	1,240,950 (0.53%)	1,036,296 (0.44%)	65717829	83208050	13293.2	3475.63	16768.8	0.6584	0.1721	0.8305	202.28	41.77	65454957	0.996	77658073	0.9333	0.9947	0.9926	0.9804	0.775	0.7736	0.604	0.3823	0.1049
CRC65_N1	235,918,131 (100%)	104,644,063 (44.36%)	235,812,816 (99.96%)	233,827,158 (99.41%)	464,956 (0.20%)	338,522 (0.14%)	65755218	83216925	12473.3	3049.67	15523	0.6986	0.1708	0.8694	189.69	36.65	65663160	0.9986	76551249	0.9199	0.9972	0.995	0.9802	0.7259	0.7292	0.5576	0.341	0.0845
CRC65_T1	226,472,921 (100%)	101,085,569 (44.63%)	226,374,985 (99.96%)	223,512,640 (98.94%)	470,860 (0.21%)	338,298 (0.15%)	65755218	83216925	11479.5	2689.21	14168.7	0.6998	0.1639	0.8637	174.58	32.32	65643434	0.9983	76168451	0.9153	0.9969	0.9943	0.9735	0.6578	0.7029	0.5209	0.3018	0.0686
CRC660_N1	240,502,593 (100%)	99,318,713 (41.30%)	240,433,504 (99.97%)	231,572,284 (98.06%)	3,839,438 (1.60%)	3,338,881 (1.39%)	65717829	83208050	12408.9	3183.51	15592.4	0.6467	0.1659	0.8126	188.82	38.26	65638967	0.9988	76168648	0.9154	0.9973	0.9939	0.9692	0.6959	0.7289	0.5613	0.3486	0.0937
CRC660_T1	218,246,578 (100%)	95,202,774 (43.62%)	218,188,298 (99.97%)	211,760,508 (98.39%)	2,820,832 (1.29%)	2,424,914 (1.11%)	65717829	83208050	11895.8	3096.05	14991.9	0.6931	0.1804	0.8735	181.01	37.21	65632395	0.9987	75386493	0.906	0.9973	0.9943	0.9732	0.6959	0.7208	0.5658	0.352	0.0887
CRC661_N1	204,163,926 (100%)	81,746,320 (40.04%)	204,091,432 (99.96%)	198,510,464 (98.63%)	2,245,934 (1.10%)	1,927,665 (0.94%)	65717829	83208050	11703.6	3080.9	14784.5	0.6886	0.1813	0.8699	178.09	37.03	65454957	0.996	75328247	0.9053	0.9941	0.9893	0.9582	0.6525	0.7204	0.5609	0.3431	0.0883
CRC661_T1	256,074,535 (100%)	105,698,352 (41.28%)	256,013,563 (99.98%)	244,187,052 (97.47%)	5,247,674 (2.05%)	4,588,479 (1.79%)	65717829	83208050	14094.6	3444.09	17538.7	0.6859	0.1676	0.8535	214.47	41.39	65474673	0.9963	76817671	0.9232	0.9949	0.9927	0.9792	0.7656	0.7451	0.5794	0.3684	0.1031
CRC662_N1	203,875,233 (100%)	71,133,104 (34.89%)	203,826,430 (99.98%)	200,322,556 (99.03%)	1,440,326 (0.71%)	1,218,540 (0.60%)	65717829	83208050	13108.4	3410.73	16519.1	0.7029	0.1829	0.8858	199.47	40.99	65441814	0.9958	76576368	0.9203	0.9943	0.992	0.9779	0.7566	0.7465	0.5902	0.3772	0.1028
CRC662_T1	134,268,199 (100%)	38,331,822 (28.55%)	134,226,045 (99.97%)	131,590,448 (98.87%)	1,077,076 (0.80%)	922,264 (0.69%)	65717829	83208050	9522.38	2517.89	12040.3	0.7027	0.1858	0.8885	144.9	30.26	65435242	0.9957	74554412	0.896	0.9935	0.9892	0.9554	0.5647	0.7003	0.5381	0.308	0.0607
CRC663_N1	262,861,884 (100%)	105,750,757 (40.23%)	262,782,784 (99.97%)	259,543,958 (99.24%)	1,252,632 (0.48%)	1,036,435 (0.39%)	65717829	83208050	15487.4	3973.44	19460.9	0.7083	0.1817	0.89	235.67	47.75	65612680	0.9984	77183787	0.9276	0.9972	0.9954	0.9856	0.8331	0.7599	0.6064	0.4047	0.1316
CRC663_T1	292,081,142 (100%)	115,673,797 (39.60%)	291,993,800 (99.97%)	285,053,900 (98.65%)	2,937,254 (1.01%)	2,522,842 (0.86%)	65717829	83208050	16909.2	4328.66	21237.9	0.7006	0.1794	0.88	257.3	52.02	65606108	0.9983	77400128	0.9302	0.9972	0.9953	0.9857	0.8566	0.7645	0.6119	0.4165	0.1501
CRC664_N1	288,094,158 (100%)	130,515,801 (45.30%)	288,025,298 (99.98%)	282,527,674 (98.81%)	2,416,688 (0.84%)	2,054,236 (0.71%)	65717829	83208050	15307.8	4238.52	19546.3	0.6901	0.1911	0.8812	232.93	50.94	65638967	0.9988	79006043	0.9495	0.9976	0.9954	0.9811	0.8079	0.7987	0.6379	0.4248	0.1416
CRC664_T1	296,506,964 (100%)	134,766,158 (45.45%)	296,424,179 (99.97%)	290,231,180 (98.74%)	2,820,752 (0.95%)	2,400,186 (0.81%)	65717829	83208050	15857.5	4378.93	20236.5	0.6919	0.1911	0.883	241.3	52.63	65638967	0.9988	79014364	0.9496	0.9977	0.9955	0.9835	0.8256	0.8014	0.6441	0.4333	0.1471
CRC665_N1	240,671,334 (100%)	98,640,690 (40.99%)	240,607,456 (99.97%)	234,718,574 (98.63%)	2,629,812 (1.09%)	2,267,053 (0.94%)	65717829	83208050	13737.7	3704.62	17442.4	0.689	0.1858	0.8748	209.04	44.52	65632395	0.9987	77732960	0.9342	0.9976	0.9954	0.9807	0.7747	0.7701	0.6117	0.3977	0.1173
CRC665_T1	254,005,452 (100%)	106,482,792 (41.92%)	253,946,020 (99.98%)	246,540,440 (98.36%)	3,489,158 (1.37%)	3,026,033 (1.19%)	65717829	83208050	14164.8	3899.95	18064.8	0.6836	0.1882	0.8718	215.54	46.87	65638967	0.9988	78298775	0.941	0.9976	0.9954	0.981	0.7927	0.7841	0.6257	0.4119	0.1275
CRC666_N1	257,193,359 (100%)	96,252,912 (37.42%)	257,134,961 (99.98%)	248,125,298 (97.64%)	4,174,744 (1.62%)	3,656,843 (1.42%)	65717829	83208050	15430.1	4212.54	19642.6	0.6797	0.1856	0.8653	234.79	50.63	65468101	0.9962	79871407	0.9599	0.9949	0.9926	0.9788	0.8063	0.8186	0.6462	0.4251	0.1406
CRC666_T1	109,948,930 (100%)	26,353,085 (23.97%)	109,920,890 (99.97%)	105,265,174 (97.34%)	2,216,900 (2.02%)	1,944,633 (1.77%)	65717829	83208050	8036.19	2250.82	10287	0.6758	0.1893	0.8651	122.28	27.05	65428670	0.9956	76185290	0.9156	0.9928	0.9845	0.9179	0.4404	0.7148	0.5303	0.2767	0.0475
CRC667_N1	186,382,189 (100%)	78,225,532 (41.97%)	186,337,955 (99.98%)	182,373,844 (98.80%)	1,212,774 (0.65%)	972,842 (0.52%)	65717829	83208050	9027.33	2231.88	11259.2	0.6571	0.1625	0.8196	137.37	26.82	65454957	0.996	73472708	0.883	0.9942	0.9903	0.9612	0.5745	0.6646	0.4939	0.2773	0.0507
CRC667_T1	223,992,085 (100%)	87,643,454 (39.13%)	223,940,532 (99.98%)	214,557,036 (97.86%)	3,565,382 (1.59%)	3,023,315 (1.35%)	65717829	83208050	11978.1	3077.06	15055.1	0.6562	0.1686	0.8248	182.26	36.98	65468101	0.9962	76609651	0.9207	0.9948	0.9922	0.9753	0.7178	0.7352	0.5636	0.3484	0.0904
CRC668_N1	250,048,276 (100%)	103,967,377 (41.58%)	249,969,164 (99.97%)	244,193,370 (98.71%)	2,416,334 (0.97%)	2,100,403 (0.84%)	65717829	83208050	13207.9	3433.41	16641.3	0.6519	0.1695	0.8214	200.98	41.26	65500960	0.9967	77483336	0.9312	0.9952	0.9928	0.9773	0.7492	0.7685	0.5967	0.3752	0.1036
CRC668_T1	234,545,889 (100%)	91,254,035 (38.91%)	234,466,566 (99.97%)	221,551,168 (96.83%)	6,182,692 (2.64%)	5,446,157 (2.32%)	65717829	83208050	12704	3470.58	16174.6	0.6374	0.1741	0.8115	193.31	41.71	65481244	0.9964	78590003	0.9445	0.9951	0.9927	0.9783	0.7427	0.793	0.6194	0.3865	0.1039
CRC669_N1	245,523,097 (100%)	93,309,546 (38.00%)	245,472,519 (99.98%)	242,356,894 (99.17%)	1,350,092 (0.55%)	1,141,658 (0.46%)	65717829	83208050	15438.1	4097.65	19535.8	0.7079	0.1879	0.8958	234.92	49.25	65592965	0.9981	78398624	0.9422	0.9967	0.9923	0.962	0.7762	0.7939	0.6255	0.4009	0.1398
CRC669_T1	251,250,396 (100%)	97,707,742 (38.89%)	251,192,716 (99.98%)	243,646,294 (98.21%)	3,639,888 (1.45%)	3,088,260 (1.23%)	65717829	83208050	14996.8	3999.45	18996.3	0.696	0.1856	0.8816	228.2	48.07	65599536	0.9982	78581682	0.9444	0.9969	0.9946	0.9827	0.8193	0.7905	0.6274	0.4137	0.1334
CRC66_N1	287,123,161 (100%)	116,329,556 (40.52%)	287,004,553 (99.96%)	283,549,636 (99.17%)	1,132,080 (0.39%)	918,637 (0.32%)	65755218	83216925	16823.1	4663.8	21486.9	0.6888	0.1909	0.8797	255.84	56.04	65551376	0.9969	80928459	0.9725	0.9955	0.9939	0.9873	0.8719	0.8596	0.6912	0.463	0.1598
CRC66_T1	258,068,637 (100%)	104,816,578 (40.62%)	258,006,403 (99.98%)	254,742,654 (99.13%)	1,131,024 (0.44%)	924,666 (0.36%)	65755218	83216925	15048.5	4242.06	19290.6	0.6847	0.193	0.8777	228.86	50.98	65557952	0.997	80870207	0.9718	0.9954	0.9936	0.9851	0.8289	0.8544	0.6811	0.4442	0.1373
CRC670_N1	185,857,321 (100%)	57,815,841 (31.11%)	185,763,680 (99.95%)	182,135,668 (98.81%)	1,643,626 (0.88%)	1,365,642 (0.73%)	65717829	83208050	12777.3	3575.58	16352.9	0.6941	0.1942	0.8883	194.43	42.97	65599536	0.9982	79879728	0.96	0.9969	0.9947	0.9796	0.7192	0.8188	0.6463	0.4012	0.1036
CRC670_T1	224,644,419 (100%)	90,873,544 (40.45%)	224,585,647 (99.97%)	220,762,842 (98.99%)	1,729,296 (0.77%)	1,418,610 (0.63%)	65717829	83208050	13199.2	3833.6	17032.8	0.6855	0.1991	0.8846	200.85	46.07	65592965	0.9981	80537071	0.9679	0.9971	0.9953	0.9843	0.7652	0.8406	0.6693	0.4242	0.1138
CRC671_N1	246,657,134 (100%)	112,546,561 (45.63%)	246,593,630 (99.97%)	243,419,588 (99.32%)	1,100,256 (0.45%)	890,764 (0.36%)	65717829	83208050	12997.5	3227.84	16225.3	0.7051	0.1751	0.8802	197.78	38.79	65448385	0.9959	75369851	0.9058	0.9945	0.9922	0.9785	0.732	0.7206	0.5633	0.3527	0.0925
CRC671_T1	203,469,147 (100%)	71,262,500 (35.02%)	203,385,305 (99.96%)	200,595,512 (99.23%)	1,142,084 (0.56%)	928,537 (0.46%)	65717829	83208050	12905.1	3395.19	16300.3	0.6986	0.1838	0.8824	196.37	40.8	65494388	0.9966	78348699	0.9416	0.9949	0.9928	0.9814	0.754	0.7779	0.607	0.3788	0.0969
CRC672_N1	253,726,324 (100%)	106,109,123 (41.82%)	253,647,611 (99.97%)	249,508,978 (99.00%)	1,722,640 (0.68%)	1,401,000 (0.55%)	65717829	83208050	14773.3	4013.15	18786.4	0.7023	0.1908	0.8931	224.8	48.23	65514103	0.9969	79721632	0.9581	0.9955	0.9938	0.9841	0.8005	0.819	0.6521	0.4237	0.1274
CRC672_T1	276,404,269 (100%)	122,317,598 (44.25%)	276,308,030 (99.97%)	271,611,688 (99.00%)	1,978,660 (0.72%)	1,614,331 (0.58%)	65717829	83208050	15287	4101.98	19389	0.7001	0.1879	0.888	232.62	49.3	65514103	0.9969	79472008	0.9551	0.9956	0.9939	0.9853	0.8175	0.8132	0.6488	0.426	0.1324
CRC673_N1	236,452,037 (100%)	101,860,538 (43.08%)	236,394,206 (99.98%)	233,549,584 (99.35%)	1,113,188 (0.47%)	886,581 (0.37%)	65717829	83208050	13168.9	3425.36	16594.3	0.6998	0.182	0.8818	200.39	41.17	65448385	0.9959	77383486	0.93	0.9946	0.9926	0.9812	0.7553	0.7597	0.5958	0.3763	0.0993
CRC673_T1	211,720,427 (100%)	87,134,357 (41.16%)	211,668,173 (99.98%)	208,823,990 (99.26%)	1,206,182 (0.57%)	988,732 (0.47%)	65717829	83208050	12090	3274.8	15364.8	0.6908	0.1871	0.8779	183.97	39.36	65448385	0.9959	78265491	0.9406	0.9946	0.9924	0.9791	0.7159	0.7781	0.6068	0.3732	0.0898
CRC674_N1	278,237,201 (100%)	131,222,073 (47.16%)	278,172,537 (99.98%)	272,975,664 (98.90%)	2,373,134 (0.85%)	1,981,452 (0.71%)	65717829	83208050	14496.8	4117.66	18614.5	0.6907	0.1962	0.8869	220.59	49.49	65612680	0.9984	80420580	0.9665	0.9974	0.9958	0.9854	0.7849	0.8388	0.6711	0.4328	0.1278
CRC674_T1	239,012,284 (100%)	104,948,321 (43.91%)	238,940,318 (99.97%)	235,090,472 (99.07%)	1,717,680 (0.72%)	1,386,368 (0.58%)	65717829	83208050	13093.1	3499.55	16592.7	0.6992	0.1869	0.8861	199.23	42.06	65606108	0.9983	78856268	0.9477	0.9972	0.9952	0.9817	0.7287	0.7885	0.6157	0.3814	0.1007
CRC675_N1	245,675,372 (100%)	113,815,443 (46.33%)	245,604,068 (99.97%)	241,874,066 (99.11%)	1,542,962 (0.63%)	1,218,506 (0.50%)	65717829	83208050	12937.4	3561.69	16499.1	0.6946	0.1912	0.8858	196.86	42.8	65468101	0.9962	79630103	0.957	0.9951	0.9933	0.9827	0.7552	0.8109	0.6349	0.396	0.1017
CRC675_T1	150,754,748 (100%)	52,343,544 (34.72%)	150,678,163 (99.95%)	147,922,668 (98.86%)	1,331,570 (0.88%)	1,105,409 (0.73%)	65717829	83208050	9663.72	2805.64	12469.4	0.6863	0.1993	0.8856	147.05	33.72	65461529	0.9961	79080930	0.9504	0.9946	0.9916	0.9648	0.5712	0.7919	0.606	0.3424	0.0662
CRC676_N1	217,033,123 (100%)	99,563,615 (45.87%)	216,986,795 (99.98%)	214,300,406 (99.29%)	1,092,410 (0.50%)	866,218 (0.40%)	65717829	83208050	11793.2	3036.17	14829.4	0.7151	0.1841	0.8992	179.45	36.49	65494388	0.9966	77133862	0.927	0.9952	0.9928	0.9756	0.6747	0.7485	0.5793	0.3472	0.0798
CRC676_T1	245,962,000 (100%)	109,982,527 (44.72%)	245,899,606 (99.97%)	241,945,784 (99.09%)	1,714,382 (0.70%)	1,417,859 (0.58%)	65717829	83208050	13452.4	3635.02	17087.4	0.6997	0.1891	0.8888	204.7	43.69	65527247	0.9971	78456870	0.9429	0.9956	0.9937	0.9835	0.7722	0.7858	0.6215	0.397	0.1079
CRC677_N1	272,950,021 (100%)	132,978,568 (48.72%)	272,883,961 (99.98%)	269,127,436 (99.17%)	1,564,438 (0.57%)	1,271,559 (0.47%)	65717829	83208050	14129.1	3726.65	17855.7	0.7114	0.1876	0.899	215	44.79	65606108	0.9983	78947797	0.9488	0.9971	0.9953	0.9833	0.7665	0.7936	0.6264	0.3982	0.1127
CRC677_T1	285,130,071 (100%)	137,821,330 (48.34%)	285,055,192 (99.97%)	280,362,282 (99.07%)	1,935,624 (0.68%)	1,591,251 (0.56%)	65717829	83208050	14816	3857.26	18673.3	0.7127	0.1855	0.8982	225.45	46.36	65606108	0.9983	78939477	0.9487	0.9972	0.9956	0.9856	0.7983	0.7954	0.6307	0.4077	0.1225
CRC678_N1	241,154,468 (100%)	104,200,599 (43.21%)	241,086,376 (99.97%)	236,111,944 (98.76%)	2,415,208 (1.00%)	2,027,295 (0.84%)	65717829	83208050	13402.3	3896.57	17298.9	0.6835	0.1987	0.8822	203.94	46.83	65599536	0.9982	80695166	0.9698	0.9972	0.9954	0.9838	0.7632	0.8455	0.6738	0.4268	0.1156
CRC678_T1	263,246,466 (100%)	120,614,271 (45.82%)	263,169,851 (99.97%)	258,544,044 (98.98%)	2,148,528 (0.82%)	1,819,030 (0.69%)	65717829	83208050	13989.3	3940.38	17929.7	0.6911	0.1947	0.8858	212.87	47.36	65599536	0.9982	80195918	0.9638	0.9971	0.9953	0.9816	0.7349	0.8308	0.6589	0.412	0.1167
CRC679_N1	257,058,011 (100%)	121,673,900 (47.33%)	256,996,625 (99.98%)	252,879,086 (99.07%)	1,746,818 (0.68%)	1,444,583 (0.56%)	65717829	83208050	13371.2	3700.36	17071.5	0.6936	0.1919	0.8855	203.46	44.47	65481244	0.9964	79388800	0.9541	0.9947	0.9929	0.9818	0.7549	0.8094	0.6405	0.4057	0.1091
CRC679_T1	228,489,714 (100%)	100,402,090 (43.94%)	228,437,753 (99.98%)	225,473,380 (99.21%)	1,113,144 (0.49%)	883,804 (0.39%)	65717829	83208050	12740.3	3519.4	16259.7	0.6985	0.193	0.8915	193.86	42.3	65441814	0.9958	79455366	0.9549	0.9946	0.9927	0.9796	0.7252	0.8082	0.6335	0.3917	0.101
CRC67_N1	274,678,623 (100%)	119,281,370 (43.43%)	274,575,559 (99.96%)	271,639,698 (99.29%)	874,190 (0.32%)	679,912 (0.25%)	65755218	83216925	15250.6	4009.13	19259.7	0.6961	0.183	0.8791	231.93	48.18	65676311	0.9988	79663562	0.9573	0.9978	0.9962	0.9875	0.8228	0.8101	0.6372	0.4139	0.1274
CRC67_T1	235,402,018 (100%)	93,463,421 (39.70%)	235,349,054 (99.98%)	232,537,692 (99.19%)	968,176 (0.41%)	787,564 (0.33%)	65755218	83216925	13903.6	3836.15	17739.7	0.6863	0.1894	0.8757	211.44	46.1	65676311	0.9988	80429158	0.9665	0.9977	0.9958	0.9835	0.771	0.8314	0.6529	0.4127	0.116
CRC680_N1	279,792,016 (100%)	121,725,898 (43.51%)	279,706,862 (99.97%)	274,057,214 (98.77%)	2,747,768 (0.98%)	2,303,588 (0.82%)	65717829	83208050	15539	4541.86	20080.8	0.6841	0.2	0.8841	236.45	54.58	65514103	0.9969	81169452	0.9755	0.9956	0.9941	0.986	0.8253	0.8736	0.7109	0.4681	0.1487
CRC680_T1	259,658,670 (100%)	111,285,631 (42.86%)	259,570,638 (99.97%)	254,161,298 (98.70%)	2,684,800 (1.03%)	2,237,609 (0.86%)	65717829	83208050	14653.5	4259.32	18912.8	0.6892	0.2003	0.8895	222.98	51.19	65494388	0.9966	80944791	0.9728	0.9955	0.9939	0.9857	0.8114	0.8629	0.6961	0.4519	0.1349
CRC681_N1	257,921,074 (100%)	109,662,197 (42.52%)	257,850,826 (99.97%)	252,329,814 (98.69%)	2,657,312 (1.03%)	2,261,994 (0.88%)	65717829	83208050	14581.8	4238.4	18820.2	0.686	0.1994	0.8854	221.88	50.94	65500960	0.9967	80986395	0.9733	0.9956	0.994	0.9854	0.8086	0.8626	0.6945	0.4496	0.1326
CRC681_T1	313,833,861 (100%)	143,741,482 (45.80%)	313,735,803 (99.97%)	308,571,910 (99.04%)	2,194,984 (0.70%)	1,791,379 (0.57%)	65717829	83208050	16862.2	4510.39	21372.6	0.6994	0.1871	0.8865	256.59	54.21	65507531	0.9968	79546895	0.956	0.9956	0.9941	0.987	0.8371	0.8179	0.6568	0.4382	0.1501
CRC682_N1	233,915,504 (100%)	96,946,942 (41.45%)	233,845,951 (99.97%)	230,198,436 (99.07%)	1,391,080 (0.59%)	1,086,120 (0.46%)	65717829	83208050	13288.7	3302.28	16591	0.7081	0.176	0.8841	202.21	39.69	65612680	0.9984	76984087	0.9252	0.9971	0.9951	0.9812	0.7396	0.7422	0.5761	0.3588	0.0953
CRC682_T1	228,449,889 (100%)	90,767,094 (39.73%)	228,379,920 (99.97%)	224,558,254 (98.96%)	1,412,582 (0.62%)	1,141,961 (0.50%)	65717829	83208050	13645.9	3486.9	17132.8	0.7131	0.1822	0.8953	207.64	41.91	65612680	0.9984	78149000	0.9392	0.9973	0.9955	0.9851	0.7746	0.7674	0.5993	0.3795	0.1055
CRC683_N1	239,899,351 (100%)	95,031,555 (39.61%)	239,836,768 (99.97%)	236,102,964 (99.09%)	1,501,896 (0.63%)	1,205,210 (0.50%)	65717829	83208050	14259.2	3860.01	18119.2	0.6939	0.1878	0.8817	216.98	46.39	65658682	0.9991	79463687	0.955	0.998	0.9962	0.9859	0.7891	0.8068	0.6383	0.411	0.1188
CRC683_T1	290,996,730 (100%)	143,643,248 (49.36%)	290,913,934 (99.97%)	286,722,458 (99.20%)	1,657,606 (0.57%)	1,276,324 (0.44%)	65717829	83208050	14732.7	3705.74	18438.4	0.7177	0.1805	0.8982	224.18	44.54	65645539	0.9989	77225391	0.9281	0.9978	0.9959	0.985	0.7955	0.757	0.5979	0.3865	0.1146
CRC684_N1	244,315,806 (100%)	117,884,510 (48.25%)	244,258,895 (99.98%)	240,558,956 (99.14%)	1,550,928 (0.63%)	1,231,502 (0.50%)	65717829	83208050	12669.7	3223.9	15893.6	0.716	0.1822	0.8982	192.79	38.75	65638967	0.9988	77108899	0.9267	0.9976	0.9955	0.9806	0.7181	0.7491	0.5843	0.3598	0.09
CRC684_T1	232,557,424 (100%)	105,602,438 (45.41%)	232,503,103 (99.98%)	229,355,760 (99.23%)	1,233,180 (0.53%)	965,474 (0.42%)	65717829	83208050	12613.9	3131.06	15744.9	0.7183	0.1783	0.8966	191.94	37.63	65632395	0.9987	76609651	0.9207	0.9975	0.9954	0.9781	0.6955	0.7355	0.5685	0.3446	0.0883
CRC685_N1	235,723,815 (100%)	101,391,998 (43.01%)	235,663,536 (99.97%)	232,565,130 (99.27%)	1,295,214 (0.55%)	1,059,318 (0.45%)	65717829	83208050	13135.9	3450.48	16586.3	0.7004	0.184	0.8844	199.88	41.47	65599536	0.9982	78606644	0.9447	0.997	0.995	0.9815	0.7392	0.7823	0.6102	0.3797	0.1
CRC685_T1	287,690,119 (100%)	130,342,173 (45.31%)	287,596,334 (99.97%)	283,631,160 (99.24%)	1,626,582 (0.57%)	1,338,527 (0.47%)	65717829	83208050	15528.2	4214.9	19743.2	0.6965	0.189	0.8855	236.29	50.65	65599536	0.9982	79680028	0.9576	0.9973	0.9958	0.9879	0.8337	0.818	0.6542	0.4324	0.1374
CRC686_N1	280,790,484 (100%)	143,340,774 (51.05%)	280,723,441 (99.98%)	276,343,694 (99.10%)	1,907,222 (0.68%)	1,562,258 (0.56%)	65717829	83208050	13549.2	3686.5	17235.7	0.6971	0.1897	0.8868	206.17	44.3	65599536	0.9982	79222384	0.9521	0.9971	0.9952	0.9823	0.7448	0.8009	0.6318	0.3984	0.1091
CRC686_T1	294,886,454 (100%)	134,629,765 (45.65%)	294,810,079 (99.97%)	290,318,868 (99.12%)	1,888,574 (0.64%)	1,567,480 (0.53%)	65717829	83208050	15938.9	4337.95	20276.8	0.7014	0.1909	0.8923	242.54	52.13	65606108	0.9983	80137672	0.9631	0.9973	0.9957	0.9879	0.831	0.8315	0.6674	0.441	0.1446
CRC68_N1	266,747,909 (100%)	118,454,975 (44.41%)	266,630,365 (99.96%)	263,683,114 (99.21%)	809,532 (0.30%)	638,281 (0.24%)	65755218	83216925	14221.5	3601.94	17823.4	0.6886	0.1744	0.863	216.28	43.28	65656585	0.9985	78914609	0.9483	0.9974	0.9955	0.9837	0.7784	0.7836	0.6049	0.3825	0.1089
CRC68_T1	255,680,404 (100%)	108,522,297 (42.44%)	255,448,308 (99.91%)	252,581,762 (99.15%)	869,224 (0.34%)	689,815 (0.27%)	65755218	83216925	14216.9	3735.8	17952.7	0.6874	0.1806	0.868	216.21	44.89	65663160	0.9986	79863282	0.9597	0.9975	0.9956	0.9844	0.7859	0.8109	0.6292	0.3979	0.1146
CRC690_N1	277,766,857 (100%)	125,694,708 (45.25%)	277,680,486 (99.97%)	273,219,422 (98.99%)	2,122,486 (0.76%)	1,744,807 (0.63%)	65717829	83208050	15063.9	4343.61	19407.5	0.6918	0.1995	0.8913	229.22	52.2	65494388	0.9966	81036319	0.9739	0.9955	0.9939	0.9866	0.8316	0.8646	0.6958	0.4542	0.1387
CRC690_T1	272,938,366 (100%)	118,540,682 (43.43%)	272,855,528 (99.97%)	269,374,032 (99.32%)	1,358,460 (0.50%)	1,098,627 (0.40%)	65717829	83208050	15315.5	3978.96	19294.5	0.7071	0.1837	0.8908	233.05	47.82	65474673	0.9963	78190604	0.9397	0.9952	0.9936	0.9856	0.8246	0.7837	0.6239	0.4113	0.1278
CRC691_N1	238,951,843 (100%)	95,347,002 (39.90%)	238,886,856 (99.97%)	235,180,616 (99.09%)	1,583,950 (0.66%)	1,284,400 (0.54%)	65717829	83208050	14205.1	3893.62	18098.7	0.6995	0.1917	0.8912	216.15	46.79	65619252	0.9985	79721632	0.9581	0.9973	0.9955	0.985	0.7879	0.8138	0.6451	0.4143	0.1192
CRC691_T1	284,999,663 (100%)	124,115,041 (43.55%)	284,913,170 (99.97%)	279,461,552 (98.90%)	2,432,436 (0.85%)	2,039,323 (0.72%)	65717829	83208050	15844.8	4434.24	20279	0.6934	0.1941	0.8875	241.1	53.29	65619252	0.9985	80320730	0.9653	0.9974	0.9959	0.9881	0.8389	0.8373	0.6746	0.4483	0.1455
CRC692_N1	240,232,459 (100%)	102,666,631 (42.74%)	240,164,849 (99.97%)	236,071,752 (99.02%)	1,779,492 (0.74%)	1,453,168 (0.60%)	65717829	83208050	13556	3705.88	17261.9	0.6929	0.1894	0.8823	206.28	44.54	65652111	0.999	79422083	0.9545	0.9979	0.996	0.9827	0.7404	0.8065	0.6363	0.4	0.1085
CRC692_T1	248,815,934 (100%)	102,650,900 (41.26%)	248,743,306 (99.97%)	243,926,416 (98.81%)	2,338,882 (0.94%)	1,951,394 (0.78%)	65717829	83208050	14414.7	4270.8	18685.5	0.6849	0.2029	0.8878	219.34	51.33	65658682	0.9991	81402435	0.9783	0.9982	0.9965	0.9864	0.7884	0.8736	0.7056	0.4528	0.1325
CRC693_N1	271,009,239 (100%)	124,655,827 (46.00%)	270,928,642 (99.97%)	266,222,774 (99.00%)	2,166,040 (0.80%)	1,817,860 (0.67%)	65717829	83208050	14374.3	4114.66	18489	0.6863	0.1964	0.8827	218.73	49.45	65625824	0.9986	80495467	0.9674	0.9975	0.9958	0.9858	0.7903	0.8419	0.6742	0.4352	0.1274
CRC693_T1	221,273,577 (100%)	96,170,792 (43.46%)	221,210,531 (99.97%)	217,780,402 (99.14%)	1,429,880 (0.65%)	1,182,981 (0.53%)	65717829	83208050	12214.4	3248.35	15462.7	0.697	0.1854	0.8824	185.86	39.04	65612680	0.9984	77916018	0.9364	0.9971	0.9949	0.9795	0.7027	0.7656	0.5957	0.3644	0.0885
CRC694_N1	263,126,659 (100%)	125,957,448 (47.87%)	263,057,285 (99.97%)	258,886,574 (99.08%)	1,776,212 (0.68%)	1,461,285 (0.56%)	65717829	83208050	13611.3	3674.01	17285.3	0.7003	0.189	0.8893	207.12	44.15	65540390	0.9973	78789702	0.9469	0.9956	0.9934	0.9822	0.761	0.7929	0.6266	0.3985	0.1094
CRC694_T1	287,875,808 (100%)	141,776,405 (49.25%)	287,799,962 (99.97%)	283,234,038 (99.02%)	1,863,188 (0.65%)	1,517,378 (0.53%)	65717829	83208050	14415.5	4007.08	18422.6	0.6928	0.1926	0.8854	219.35	48.16	65500960	0.9967	79962936	0.961	0.9954	0.9937	0.9837	0.789	0.8246	0.6539	0.4208	0.1242
CRC695_N1	246,304,115 (100%)	94,067,813 (38.19%)	246,187,006 (99.95%)	242,254,328 (99.07%)	1,720,792 (0.70%)	1,391,226 (0.56%)	65717829	83208050	15064.8	4112.13	19177	0.6947	0.1896	0.8843	229.24	49.42	65652111	0.999	79738274	0.9583	0.9979	0.996	0.9844	0.8106	0.8194	0.6541	0.4282	0.1321
CRC695_T1	190,763,940 (100%)	62,989,590 (33.02%)	190,667,710 (99.95%)	188,395,916 (99.31%)	802,848 (0.42%)	610,361 (0.32%)	65717829	83208050	12383.1	3031.12	15414.2	0.7035	0.1722	0.8757	188.43	36.43	65632395	0.9987	74962132	0.9009	0.9974	0.9946	0.975	0.7061	0.7097	0.5509	0.3387	0.0853
CRC696_N1	212,549,303 (100%)	63,190,737 (29.73%)	212,492,515 (99.97%)	205,481,042 (97.99%)	3,055,554 (1.44%)	2,636,885 (1.24%)	65717829	83208050	14572.2	3829.33	18401.5	0.6963	0.183	0.8793	221.74	46.02	65638967	0.9988	78140679	0.9391	0.9976	0.9953	0.9805	0.7774	0.7715	0.611	0.3984	0.1231
CRC696_T1	258,405,784 (100%)	81,935,643 (31.71%)	258,331,545 (99.97%)	247,151,310 (97.62%)	5,020,408 (1.94%)	4,339,417 (1.68%)	65717829	83208050	16703.6	4350.07	21053.6	0.6843	0.1782	0.8625	254.17	52.28	65645539	0.9989	78257171	0.9405	0.9979	0.9962	0.9869	0.8482	0.7798	0.6241	0.4232	0.1486
CRC697_N1	255,975,462 (100%)	104,374,731 (40.78%)	255,900,341 (99.97%)	247,230,074 (98.01%)	4,016,276 (1.57%)	3,504,833 (1.37%)	65717829	83208050	14808.2	3910.01	18718.2	0.6935	0.1831	0.8766	225.33	46.99	65494388	0.9966	78223887	0.9401	0.9952	0.9931	0.9802	0.7868	0.7798	0.6193	0.405	0.1249
CRC697_T1	223,584,686 (100%)	86,827,606 (38.83%)	223,510,999 (99.97%)	210,766,186 (96.38%)	6,129,848 (2.74%)	5,354,866 (2.40%)	65717829	83208050	13139.1	3573.45	16712.6	0.6823	0.1856	0.8679	199.93	42.95	65494388	0.9966	78490153	0.9433	0.9951	0.9925	0.9761	0.733	0.7758	0.6081	0.3846	0.1069
CRC698_N1	143,142,614 (100%)	32,994,787 (23.05%)	143,095,500 (99.97%)	136,738,126 (97.36%)	2,825,426 (1.97%)	2,443,937 (1.71%)	65717829	83208050	10579.9	2822.97	13402.9	0.6869	0.1833	0.8702	160.99	33.93	65527247	0.9971	75744287	0.9103	0.9946	0.9899	0.9579	0.6101	0.7159	0.5528	0.3283	0.0741
CRC698_T1	224,934,094 (100%)	69,966,558 (31.11%)	224,871,483 (99.97%)	219,474,694 (98.44%)	2,081,362 (0.93%)	1,755,633 (0.78%)	65717829	83208050	15324.6	4082.07	19406.7	0.7018	0.1869	0.8887	233.19	49.06	65579821	0.9979	78847948	0.9476	0.996	0.9937	0.9842	0.8347	0.7889	0.6277	0.4184	0.1347
CRC699_N1	225,639,061 (100%)	69,334,969 (30.73%)	225,568,245 (99.97%)	217,517,314 (98.04%)	3,437,030 (1.52%)	2,974,070 (1.32%)	65717829	83208050	15094.2	4018.48	19112.7	0.6892	0.1835	0.8727	229.68	48.29	65494388	0.9966	77366844	0.9298	0.9953	0.9929	0.9755	0.7818	0.7651	0.6085	0.4004	0.1303
CRC699_T1	204,617,163 (100%)	62,061,011 (30.33%)	204,565,595 (99.97%)	197,411,454 (97.98%)	3,337,208 (1.63%)	2,909,596 (1.42%)	65717829	83208050	13904.1	3770.36	17674.4	0.6926	0.1878	0.8804	211.57	45.31	65540390	0.9973	77583185	0.9324	0.9954	0.9926	0.9758	0.7596	0.7666	0.6096	0.3961	0.119
CRC69_N1	248,158,043 (100%)	96,651,720 (38.95%)	248,088,401 (99.97%)	245,073,418 (99.14%)	1,015,688 (0.41%)	830,444 (0.33%)	65755218	83216925	14680	3890.22	18570.2	0.693	0.1836	0.8766	223.25	46.75	65669736	0.9987	80246080	0.9643	0.9975	0.9957	0.9848	0.7998	0.8232	0.6426	0.4098	0.1219
CRC69_T1	255,120,701 (100%)	106,602,755 (41.79%)	254,996,840 (99.95%)	251,737,906 (99.25%)	1,405,080 (0.55%)	1,171,998 (0.46%)	65755218	83216925	14261.3	3701.28	17962.5	0.6861	0.1781	0.8642	216.88	44.48	65669736	0.9987	78149014	0.9391	0.9975	0.9957	0.986	0.8038	0.7772	0.61	0.3953	0.1156
CRC6_N3	578,229,163 (100%)	242,913,841 (42.01%)	577,788,142 (99.92%)	571,415,002 (99.31%)	1,866,996 (0.32%)	1,377,131 (0.24%)	65755218	83216925	33266.7	8857.54	42124.2	0.6941	0.1848	0.8789	505.92	106.44	65696038	0.9991	82259930	0.9885	0.9982	0.9971	0.9937	0.9698	0.9256	0.7921	0.5898	0.3343
CRC6_T2	558,532,016 (100%)	235,888,870 (42.23%)	558,251,843 (99.95%)	550,017,910 (99.14%)	2,818,006 (0.50%)	2,184,661 (0.39%)	65755218	83216925	31895.7	9274.03	41169.7	0.6833	0.1987	0.882	485.07	111.44	65689462	0.999	82651049	0.9932	0.9982	0.9971	0.9934	0.9626	0.9546	0.8478	0.6325	0.3426
CRC700_N1	266,179,486 (100%)	87,035,060 (32.70%)	266,084,090 (99.96%)	259,780,598 (98.57%)	2,984,766 (1.12%)	2,517,769 (0.95%)	65717829	83208050	17801.9	4631.98	22433.9	0.7035	0.183	0.8865	270.88	55.67	65527247	0.9971	78756419	0.9465	0.9955	0.9938	0.9874	0.8857	0.7989	0.6444	0.4431	0.1627
CRC700_T1	294,796,585 (100%)	108,289,575 (36.73%)	294,690,578 (99.96%)	287,518,446 (98.55%)	2,938,182 (1.00%)	2,500,782 (0.85%)	65717829	83208050	18397.7	4648.47	23046.2	0.7062	0.1784	0.8846	279.95	55.87	65468101	0.9962	78548399	0.944	0.9951	0.9934	0.9857	0.8622	0.7911	0.6336	0.4318	0.161
CRC701_N1	234,342,043 (100%)	78,894,007 (33.67%)	234,266,511 (99.97%)	223,382,470 (97.46%)	4,575,466 (1.95%)	3,902,112 (1.67%)	65717829	83208050	14674.4	3630.08	18304.5	0.6925	0.1713	0.8638	223.29	43.63	65599536	0.9982	76276819	0.9167	0.997	0.995	0.983	0.7998	0.7322	0.5782	0.3786	0.1161
CRC701_T1	241,283,339 (100%)	78,500,232 (32.53%)	241,204,731 (99.97%)	227,787,514 (96.80%)	6,147,382 (2.55%)	5,267,655 (2.18%)	65717829	83208050	15252.4	4007.55	19259.9	0.6775	0.178	0.8555	232.09	48.16	65612680	0.9984	78165642	0.9394	0.9971	0.995	0.9817	0.7946	0.7726	0.6108	0.4015	0.1308
CRC702_N1	282,686,198 (100%)	126,532,824 (44.76%)	282,633,774 (99.98%)	276,230,714 (98.41%)	2,347,328 (0.83%)	2,000,797 (0.71%)	65717829	83208050	15430.6	4276.04	19706.6	0.6934	0.1921	0.8855	234.8	51.39	65514103	0.9969	80112710	0.9628	0.9953	0.9934	0.9833	0.828	0.8264	0.6585	0.4368	0.1423
CRC702_T1	299,938,358 (100%)	140,379,667 (46.80%)	299,876,863 (99.98%)	292,407,772 (98.42%)	3,241,914 (1.08%)	2,810,553 (0.94%)	65717829	83208050	15813.4	4326.24	20139.6	0.6966	0.1906	0.8872	240.63	51.99	65474673	0.9963	79297271	0.953	0.9951	0.9933	0.9835	0.8268	0.809	0.6487	0.4331	0.1446
CRC703_N1	297,855,704 (100%)	130,899,996 (43.95%)	297,789,423 (99.98%)	289,553,138 (98.16%)	3,539,466 (1.19%)	3,043,381 (1.02%)	65717829	83208050	16495.3	4489.2	20984.5	0.693	0.1886	0.8816	251	53.95	65645539	0.9989	79447046	0.9548	0.9979	0.9962	0.987	0.8501	0.8085	0.6503	0.4414	0.1531
CRC703_T1	308,840,038 (100%)	135,835,482 (43.98%)	308,774,613 (99.98%)	299,404,826 (98.12%)	4,420,080 (1.43%)	3,840,460 (1.24%)	65717829	83208050	16974.3	4595.52	21569.8	0.695	0.1882	0.8832	258.29	55.23	65645539	0.9989	79638424	0.9571	0.9979	0.9963	0.9877	0.8608	0.8158	0.6569	0.4471	0.1598
CRC704_N1	274,515,860 (100%)	104,614,920 (38.11%)	274,431,305 (99.97%)	264,768,168 (97.74%)	4,273,374 (1.56%)	3,659,785 (1.33%)	65717829	83208050	16779.1	4472.69	21251.8	0.6963	0.1856	0.8819	255.32	53.75	65612680	0.9984	78922835	0.9485	0.9973	0.9955	0.9869	0.8558	0.7943	0.6389	0.4362	0.1538
CRC704_T1	242,592,985 (100%)	91,938,189 (37.90%)	242,528,111 (99.97%)	234,048,236 (97.87%)	4,043,090 (1.67%)	3,486,352 (1.44%)	65717829	83208050	14805.3	3999.25	18804.6	0.6939	0.1874	0.8813	225.29	48.06	65606108	0.9983	78631607	0.945	0.9972	0.9952	0.9842	0.8072	0.7876	0.6286	0.4149	0.1292
CRC705_N1	280,965,235 (100%)	100,942,417 (35.93%)	280,868,624 (99.97%)	258,989,436 (95.40%)	11,191,842 (3.98%)	9,813,468 (3.49%)	65717829	83208050	16522.9	4615.29	21138.2	0.6618	0.1849	0.8467	251.42	55.47	65612680	0.9984	80162635	0.9634	0.9973	0.9952	0.9829	0.8411	0.8305	0.6682	0.4515	0.1619
CRC705_T1	271,940,603 (100%)	92,164,187 (33.89%)	271,846,535 (99.97%)	261,510,658 (97.95%)	3,749,408 (1.38%)	3,171,251 (1.17%)	65717829	83208050	17018.2	4108.78	21127	0.7004	0.1691	0.8695	258.96	49.38	65599536	0.9982	76310102	0.9171	0.9971	0.9954	0.9868	0.8551	0.7338	0.5829	0.3954	0.1404
CRC706_N1	215,178,548 (100%)	99,966,209 (46.46%)	215,121,764 (99.97%)	211,557,408 (99.05%)	1,514,364 (0.70%)	1,274,319 (0.59%)	65717829	83208050	11224.2	2802.87	14027.1	0.7056	0.1762	0.8818	170.79	33.69	65619252	0.9985	74013560	0.8895	0.9971	0.9943	0.9735	0.6761	0.6951	0.5391	0.3263	0.0749
CRC706_T1	226,730,156 (100%)	109,567,948 (48.33%)	226,675,777 (99.98%)	222,356,594 (98.88%)	1,784,782 (0.79%)	1,506,769 (0.66%)	65717829	83208050	11301.7	2852.03	14153.8	0.6971	0.1759	0.873	171.97	34.28	65619252	0.9985	74562733	0.8961	0.9971	0.9941	0.9718	0.6746	0.7004	0.5421	0.3294	0.0775
CRC707_N1	196,461,408 (100%)	90,819,952 (46.23%)	196,414,739 (99.98%)	192,442,042 (98.87%)	1,685,576 (0.86%)	1,435,294 (0.73%)	65717829	83208050	10106.1	2521.4	12627.5	0.695	0.1734	0.8684	153.78	30.3	65619252	0.9985	73048347	0.8779	0.9968	0.9931	0.9609	0.5832	0.6765	0.5171	0.2971	0.0617
CRC707_T1	205,925,176 (100%)	94,863,886 (46.07%)	205,870,718 (99.97%)	201,724,608 (98.82%)	1,880,342 (0.91%)	1,614,506 (0.78%)	65717829	83208050	10755.3	2792.69	13548	0.6909	0.1794	0.8703	163.66	33.56	65625824	0.9986	75569551	0.9082	0.9971	0.9938	0.9666	0.6195	0.7179	0.5522	0.3253	0.0725
CRC708_N1	224,009,030 (100%)	104,403,561 (46.61%)	223,951,874 (99.97%)	219,710,454 (98.96%)	1,805,838 (0.81%)	1,543,996 (0.69%)	65717829	83208050	11405	2866.42	14271.5	0.6952	0.1747	0.8699	173.55	34.45	65625824	0.9986	73697369	0.8857	0.997	0.9934	0.9656	0.6531	0.6911	0.5347	0.3229	0.0783
CRC708_T1	224,884,859 (100%)	105,298,244 (46.82%)	224,824,620 (99.97%)	220,500,806 (98.80%)	1,873,184 (0.83%)	1,606,347 (0.71%)	65717829	83208050	11340.2	2928.82	14269.1	0.6924	0.1788	0.8712	172.56	35.2	65632395	0.9987	75960628	0.9129	0.9972	0.9937	0.9661	0.6441	0.7214	0.5518	0.329	0.0805
CRC709_N1	226,277,684 (100%)	101,096,019 (44.68%)	226,225,030 (99.98%)	219,103,846 (98.24%)	3,185,608 (1.41%)	2,783,100 (1.23%)	65717829	83208050	12100.7	3072.72	15173.4	0.6942	0.1763	0.8705	184.13	36.93	65461529	0.9961	76035516	0.9138	0.9944	0.9917	0.9738	0.7041	0.7293	0.5667	0.3491	0.0855
CRC709_T1	229,802,223 (100%)	102,994,832 (44.82%)	229,734,297 (99.97%)	227,078,326 (99.27%)	821,918 (0.36%)	675,513 (0.29%)	65717829	83208050	12046.7	2670.11	14716.8	0.7243	0.1605	0.8848	183.31	32.09	65461529	0.9961	71692055	0.8616	0.9943	0.9916	0.9716	0.6713	0.6542	0.4991	0.2963	0.0723
CRC70_N1	227,112,395 (100%)	98,330,130 (43.30%)	227,032,841 (99.96%)	224,196,302 (99.13%)	1,007,010 (0.44%)	820,631 (0.36%)	65755218	83216925	12707.8	3534.07	16241.9	0.6882	0.1914	0.8796	193.26	42.47	65630283	0.9981	79863282	0.9597	0.9967	0.9947	0.9812	0.7361	0.813	0.6346	0.3943	0.1009
CRC70_T1	294,679,642 (100%)	128,680,356 (43.67%)	294,606,214 (99.98%)	291,293,792 (99.22%)	1,107,134 (0.38%)	886,562 (0.30%)	65755218	83216925	16343.5	4584.82	20928.3	0.6862	0.1925	0.8787	248.55	55.09	65636858	0.9982	81019998	0.9736	0.9971	0.9955	0.9879	0.8493	0.8578	0.6883	0.4568	0.1533
CRC710_N1	248,587,945 (100%)	117,357,820 (47.21%)	248,516,876 (99.97%)	244,624,272 (98.80%)	1,212,084 (0.49%)	1,008,451 (0.41%)	65717829	83208050	12857.8	3164.69	16022.5	0.7086	0.1744	0.883	195.65	38.03	65592965	0.9981	76734463	0.9222	0.9968	0.9944	0.9776	0.7289	0.7286	0.5598	0.3462	0.0905
CRC710_T1	240,189,293 (100%)	113,927,263 (47.43%)	240,122,333 (99.97%)	231,935,738 (97.73%)	3,403,268 (1.42%)	2,956,047 (1.23%)	65717829	83208050	11969	2954.11	14923.1	0.6981	0.1723	0.8704	182.13	35.5	65599536	0.9982	77042333	0.9259	0.9967	0.9941	0.9754	0.6929	0.7278	0.5522	0.3323	0.0797
CRC711_N1	181,508,263 (100%)	72,116,688 (39.73%)	181,445,571 (99.97%)	176,003,894 (98.36%)	2,379,822 (1.31%)	2,071,517 (1.14%)	65717829	83208050	10521.3	2680.92	13202.2	0.6898	0.1758	0.8656	160.1	32.22	65612680	0.9984	74804036	0.899	0.9969	0.9939	0.9695	0.6225	0.7054	0.5421	0.3177	0.0672
CRC711_T1	193,813,486 (100%)	82,982,868 (42.82%)	193,754,989 (99.97%)	190,542,264 (99.10%)	1,324,244 (0.68%)	1,127,492 (0.58%)	65717829	83208050	10526.7	2467.8	12994.5	0.707	0.1657	0.8727	160.18	29.66	65606108	0.9983	71875113	0.8638	0.9967	0.9936	0.9673	0.6001	0.6601	0.5026	0.2876	0.0602
CRC712_N1	270,879,342 (100%)	102,329,297 (37.78%)	270,812,623 (99.98%)	266,460,638 (99.00%)	1,534,188 (0.57%)	1,283,139 (0.47%)	65717829	83208050	16225	4048.32	20273.3	0.6966	0.1738	0.8704	246.89	48.65	65645539	0.9989	77341882	0.9295	0.9977	0.9958	0.9858	0.8422	0.759	0.6002	0.4032	0.137
CRC712_T1	264,904,189 (100%)	121,334,779 (45.80%)	264,822,117 (99.97%)	261,751,834 (99.35%)	788,960 (0.30%)	627,084 (0.24%)	65717829	83208050	14324.2	3352.18	17676.4	0.7161	0.1676	0.8837	217.97	40.29	65566677	0.9977	72232908	0.8681	0.9928	0.9797	0.9298	0.716	0.6744	0.5155	0.3252	0.1089
CRC714_N1	241,024,543 (100%)	108,026,708 (44.82%)	240,942,423 (99.97%)	234,751,858 (98.38%)	2,689,560 (1.12%)	2,335,761 (0.97%)	65717829	83208050	12845.5	3467.68	16313.2	0.6838	0.1846	0.8684	195.46	41.67	65461529	0.9961	78323737	0.9413	0.9947	0.9922	0.9756	0.7343	0.7751	0.6046	0.3804	0.1008
CRC714_T1	226,240,347 (100%)	80,719,635 (35.68%)	226,187,642 (99.98%)	217,871,420 (97.82%)	3,719,594 (1.64%)	3,236,934 (1.43%)	65717829	83208050	13917.9	3657.68	17575.6	0.684	0.1798	0.8638	211.78	43.96	65461529	0.9961	77932659	0.9366	0.9946	0.9918	0.975	0.7488	0.7698	0.6026	0.3842	0.1131
CRC715_N1	271,490,485 (100%)	112,801,866 (41.55%)	271,426,555 (99.98%)	265,509,702 (98.70%)	2,816,822 (1.04%)	2,411,094 (0.89%)	65717829	83208050	15482.5	3915.83	19398.4	0.6908	0.1747	0.8655	235.59	47.06	65632395	0.9987	77549902	0.932	0.9975	0.9948	0.977	0.7989	0.7703	0.6048	0.3927	0.1285
CRC715_T1	176,806,133 (100%)	74,591,720 (42.19%)	176,754,214 (99.97%)	170,158,500 (97.94%)	3,038,866 (1.72%)	2,645,158 (1.50%)	65717829	83208050	9670.17	2472.3	12142.5	0.6804	0.174	0.8544	147.15	29.71	65612680	0.9984	74471204	0.895	0.9966	0.9924	0.9537	0.5354	0.6951	0.5261	0.293	0.0571
CRC716_N1	261,753,989 (100%)	116,862,320 (44.65%)	261,652,403 (99.96%)	254,649,090 (98.13%)	3,498,814 (1.34%)	2,995,355 (1.14%)	65717829	83208050	13903.6	4141.48	18045.1	0.6701	0.1996	0.8697	211.57	49.77	65658682	0.9991	81976570	0.9852	0.9982	0.9964	0.9856	0.7724	0.8958	0.7198	0.4492	0.1234
CRC716_T1	240,040,422 (100%)	103,171,396 (42.98%)	239,952,589 (99.96%)	235,485,148 (98.86%)	2,142,930 (0.89%)	1,809,621 (0.75%)	65717829	83208050	13327.9	3925.4	17253.2	0.6755	0.1989	0.8744	202.8	47.18	65652111	0.999	80986395	0.9733	0.9979	0.9961	0.9847	0.7555	0.8563	0.6829	0.4299	0.1149
CRC717_N1	220,085,723 (100%)	94,229,325 (42.81%)	220,012,542 (99.97%)	216,829,144 (99.14%)	1,378,734 (0.63%)	1,112,009 (0.51%)	65717829	83208050	12334.1	3459.65	15793.7	0.685	0.1921	0.8771	187.68	41.58	65619252	0.9985	79879728	0.96	0.9974	0.9955	0.982	0.7233	0.8165	0.6388	0.3923	0.0953
CRC717_T1	258,481,474 (100%)	115,630,828 (44.73%)	258,387,043 (99.96%)	253,760,098 (98.90%)	2,157,692 (0.83%)	1,785,384 (0.69%)	65717829	83208050	13856.7	3948.71	17805.4	0.6768	0.1929	0.8697	210.85	47.46	65625824	0.9986	80828299	0.9714	0.9976	0.9959	0.9851	0.777	0.8491	0.6742	0.4277	0.1193
CRC719_N1	266,321,201 (100%)	124,044,286 (46.58%)	266,235,160 (99.97%)	262,824,298 (99.23%)	1,525,496 (0.57%)	1,227,224 (0.46%)	65717829	83208050	14006.4	3977.24	17983.7	0.6867	0.195	0.8817	213.13	47.8	65487816	0.9965	80528750	0.9678	0.9952	0.9935	0.9847	0.7972	0.8458	0.6737	0.4309	0.1213
CRC719_T1	296,510,807 (100%)	145,008,388 (48.90%)	296,417,884 (99.97%)	291,068,092 (98.89%)	2,684,964 (0.91%)	2,269,631 (0.77%)	65717829	83208050	14637.2	4453.2	19090.4	0.6682	0.2033	0.8715	222.73	53.52	65507531	0.9968	81252660	0.9765	0.9952	0.9929	0.9781	0.7699	0.8788	0.715	0.4613	0.1411
CRC71_N1	236,365,811 (100%)	98,988,804 (41.88%)	236,275,698 (99.96%)	233,297,396 (99.11%)	964,466 (0.41%)	766,126 (0.32%)	65755218	83216925	13374.5	3628.98	17003.5	0.6829	0.1853	0.8682	203.4	43.61	65650009	0.9984	79996430	0.9613	0.9972	0.9952	0.9826	0.7605	0.815	0.6336	0.3969	0.1069
CRC71_T1	240,160,535 (100%)	101,519,409 (42.27%)	240,070,634 (99.96%)	237,726,752 (99.38%)	873,770 (0.36%)	695,509 (0.29%)	65755218	83216925	13488.5	3677.06	17165.5	0.6825	0.1861	0.8686	205.13	44.19	65650009	0.9984	79630275	0.9569	0.9972	0.9953	0.9831	0.7646	0.8113	0.6354	0.4007	0.1092
CRC720_N1	169,054,597 (100%)	47,796,138 (28.27%)	169,011,482 (99.97%)	159,717,980 (96.92%)	4,339,448 (2.57%)	3,778,248 (2.23%)	65717829	83208050	11381.9	3022.69	14404.6	0.6747	0.1792	0.8539	173.19	36.33	65448385	0.9959	76584689	0.9204	0.9943	0.9914	0.9718	0.6879	0.7368	0.5725	0.3509	0.083
CRC720_T1	202,011,356 (100%)	64,823,145 (32.09%)	201,962,439 (99.98%)	194,087,542 (97.74%)	3,517,154 (1.74%)	3,074,777 (1.52%)	65717829	83208050	13123.3	3489.5	16612.8	0.685	0.1822	0.8672	199.69	41.94	65448385	0.9959	77391807	0.9301	0.9945	0.9921	0.9771	0.7635	0.7557	0.5934	0.3813	0.1071
CRC721_N1	199,109,924 (100%)	78,257,648 (39.30%)	199,058,626 (99.97%)	194,526,688 (98.71%)	1,901,236 (0.95%)	1,628,171 (0.82%)	65717829	83208050	11596.1	2938.06	14534.1	0.7004	0.1775	0.8779	176.45	35.31	65586393	0.998	74579375	0.8963	0.9965	0.9934	0.9688	0.6599	0.7022	0.5444	0.3304	0.0815
CRC721_T1	236,140,482 (100%)	90,446,903 (38.30%)	236,070,376 (99.97%)	229,924,628 (98.53%)	2,589,822 (1.10%)	2,214,523 (0.94%)	65717829	83208050	14326	3670.34	17996.3	0.7016	0.1797	0.8813	217.99	44.11	65599536	0.9982	77192107	0.9277	0.997	0.9951	0.9832	0.7898	0.7568	0.5986	0.3885	0.1157
CRC722_N1	127,364,302 (100%)	42,551,581 (33.41%)	127,336,944 (99.98%)	121,726,540 (97.64%)	2,567,492 (2.02%)	2,224,311 (1.75%)	65717829	83208050	8141.85	2059.55	10201.4	0.6918	0.175	0.8668	123.89	24.75	65435242	0.9957	72765439	0.8745	0.9938	0.9892	0.9428	0.4376	0.6633	0.4945	0.2532	0.04
CRC722_T1	130,379,296 (100%)	42,870,944 (32.88%)	130,353,485 (99.98%)	125,638,508 (98.11%)	2,053,964 (1.58%)	1,774,896 (1.36%)	65717829	83208050	8407.47	2097.55	10505	0.6971	0.1739	0.871	127.93	25.21	65441814	0.9958	71766943	0.8625	0.9938	0.9895	0.9492	0.4661	0.6519	0.4897	0.2575	0.0426
CRC723_N1	251,954,797 (100%)	105,687,277 (41.95%)	251,902,206 (99.98%)	246,347,936 (98.67%)	2,648,686 (1.05%)	2,269,185 (0.90%)	65717829	83208050	14626.9	3933.95	18560.9	0.7016	0.1887	0.8903	222.57	47.28	65606108	0.9983	78964439	0.949	0.9972	0.9953	0.9847	0.8038	0.7989	0.6362	0.4149	0.1246
CRC723_T1	219,534,894 (100%)	87,639,034 (39.92%)	219,489,557 (99.98%)	210,153,120 (97.48%)	4,685,948 (2.13%)	4,091,264 (1.86%)	65717829	83208050	12866	3512.04	16378.1	0.6894	0.1882	0.8776	195.78	42.21	65606108	0.9983	78706494	0.9459	0.997	0.9948	0.9804	0.7411	0.7865	0.6186	0.389	0.1028
CRC724_N1	188,207,527 (100%)	75,518,314 (40.13%)	188,174,129 (99.98%)	183,340,406 (98.28%)	1,534,104 (0.82%)	1,294,087 (0.69%)	65717829	83208050	10709.8	2450.83	13160.6	0.7225	0.1653	0.8878	162.97	29.45	65606108	0.9983	70618672	0.8487	0.9968	0.9938	0.9696	0.6328	0.633	0.4855	0.2847	0.0625
CRC724_T1	239,731,151 (100%)	104,111,516 (43.43%)	239,682,995 (99.98%)	234,768,304 (98.74%)	1,855,372 (0.77%)	1,575,696 (0.66%)	65717829	83208050	13124.1	3205.65	16329.8	0.712	0.1739	0.8859	199.7	38.53	65632395	0.9987	75186793	0.9036	0.9974	0.9954	0.981	0.7514	0.7105	0.5546	0.3498	0.0946
CRC725_N1	136,205,685 (100%)	43,465,560 (31.91%)	136,151,746 (99.96%)	133,428,236 (98.97%)	973,466 (0.71%)	796,072 (0.58%)	65717829	83208050	9047.2	2141.21	11188.4	0.7143	0.169	0.8833	137.67	25.73	65435242	0.9957	69370551	0.8337	0.9937	0.9877	0.9336	0.5052	0.626	0.47	0.2529	0.0477
CRC725_T1	134,340,753 (100%)	43,641,034 (32.49%)	134,310,712 (99.98%)	127,836,236 (97.53%)	2,770,646 (2.06%)	2,387,851 (1.78%)	65717829	83208050	8597.49	2104.5	10702	0.6939	0.1698	0.8637	130.82	25.29	65448385	0.9959	71084637	0.8543	0.9939	0.9895	0.9453	0.4651	0.6425	0.482	0.2532	0.0448
CRC726_N1	230,803,329 (100%)	101,882,479 (44.14%)	230,761,256 (99.98%)	224,512,092 (98.47%)	2,856,620 (1.24%)	2,462,220 (1.07%)	65717829	83208050	12410.3	3127.32	15537.6	0.7063	0.178	0.8843	188.84	37.58	65606108	0.9983	76093761	0.9145	0.997	0.9945	0.9772	0.7208	0.7266	0.5636	0.3482	0.089
CRC726_T1	237,946,786 (100%)	104,909,242 (44.09%)	237,897,038 (99.98%)	233,221,276 (98.87%)	1,952,940 (0.82%)	1,641,399 (0.69%)	65717829	83208050	13221.2	3492.53	16713.7	0.7014	0.1853	0.8867	201.18	41.97	65612680	0.9984	77699677	0.9338	0.9972	0.9951	0.9816	0.7504	0.7663	0.6034	0.3825	0.1053
CRC727_N1	195,317,524 (100%)	71,976,066 (36.85%)	195,259,486 (99.97%)	188,362,494 (97.90%)	3,397,630 (1.74%)	2,912,274 (1.49%)	65717829	83208050	11949.5	3198.01	15147.5	0.689	0.1844	0.8734	181.83	38.43	65606108	0.9983	77658073	0.9333	0.9968	0.9939	0.9718	0.676	0.7593	0.5903	0.3603	0.0898
CRC727_T1	278,035,889 (100%)	120,405,897 (43.31%)	277,930,318 (99.96%)	265,685,746 (97.42%)	5,860,600 (2.11%)	5,065,043 (1.82%)	65717829	83208050	15088.5	4031.69	19120.2	0.685	0.183	0.868	229.59	48.45	65612680	0.9984	79022685	0.9497	0.9973	0.9955	0.9851	0.8086	0.7962	0.6325	0.4148	0.1299
CRC72_N1	257,842,806 (100%)	109,406,380 (42.43%)	257,775,459 (99.97%)	254,330,090 (99.08%)	987,740 (0.38%)	771,614 (0.30%)	65755218	83216925	14587.2	3994.3	18581.5	0.6906	0.1891	0.8797	221.84	48	65663160	0.9986	80487409	0.9672	0.9976	0.9959	0.9865	0.8065	0.8324	0.655	0.4207	0.1246
CRC72_T1	242,347,403 (100%)	103,591,698 (42.75%)	242,287,348 (99.98%)	239,756,846 (99.32%)	815,954 (0.34%)	637,826 (0.26%)	65755218	83216925	13655.7	3702.28	17358	0.6903	0.1871	0.8774	207.68	44.49	65663160	0.9986	79713492	0.9579	0.9975	0.9956	0.984	0.7665	0.81	0.6346	0.4012	0.1111
CRC730_N1	200,484,262 (100%)	76,362,449 (38.09%)	200,425,419 (99.97%)	196,458,962 (98.92%)	1,663,270 (0.83%)	1,424,988 (0.71%)	65717829	83208050	12389.5	3123.67	15513.1	0.7141	0.18	0.8941	188.53	37.54	65461529	0.9961	75361530	0.9057	0.9947	0.9922	0.9759	0.7161	0.7207	0.565	0.3515	0.0885
CRC730_T1	211,966,334 (100%)	81,321,828 (38.37%)	211,913,016 (99.97%)	206,298,324 (98.47%)	2,375,984 (1.12%)	2,049,169 (0.97%)	65717829	83208050	13025.6	3284.92	16310.5	0.7111	0.1793	0.8904	198.2	39.48	65474673	0.9963	76409952	0.9183	0.9948	0.9925	0.9765	0.7292	0.7374	0.5782	0.3632	0.097
CRC732_N1	189,923,434 (100%)	70,215,547 (36.97%)	189,857,748 (99.97%)	183,794,464 (98.25%)	2,634,968 (1.39%)	2,273,869 (1.20%)	65717829	83208050	11789.8	2953.65	14743.4	0.7097	0.1778	0.8875	179.4	35.5	65474673	0.9963	74254863	0.8924	0.9946	0.992	0.9744	0.6947	0.7012	0.5498	0.3383	0.0819
CRC732_T1	213,490,665 (100%)	79,444,071 (37.21%)	213,431,133 (99.97%)	207,277,498 (98.29%)	2,809,374 (1.32%)	2,394,210 (1.12%)	65717829	83208050	13355.5	3487.49	16842.9	0.7097	0.1853	0.895	203.22	41.91	65468101	0.9962	77042333	0.9259	0.9949	0.9929	0.981	0.7635	0.7527	0.5955	0.381	0.1058
CRC733_N1	195,619,699 (100%)	60,849,022 (31.11%)	195,571,389 (99.98%)	185,192,020 (97.16%)	4,545,692 (2.32%)	3,947,310 (2.02%)	65717829	83208050	12502.3	3207.73	15710	0.6753	0.1733	0.8486	190.24	38.55	65441814	0.9958	75719325	0.91	0.9944	0.9916	0.9748	0.7344	0.7227	0.5653	0.3568	0.0942
CRC733_T1	187,173,769 (100%)	61,031,658 (32.61%)	187,130,176 (99.98%)	182,981,694 (98.77%)	1,672,310 (0.89%)	1,429,885 (0.76%)	65717829	83208050	12341.9	3197.69	15539.6	0.7017	0.1818	0.8835	187.8	38.43	65441814	0.9958	75161831	0.9033	0.9942	0.9907	0.961	0.678	0.7184	0.5573	0.3424	0.0963
CRC734_N1	217,429,284 (100%)	84,585,010 (38.90%)	217,362,858 (99.97%)	212,766,812 (98.73%)	1,915,698 (0.88%)	1,604,774 (0.74%)	65717829	83208050	13102.1	3342.84	16445	0.7037	0.1795	0.8832	199.37	40.17	65606108	0.9983	76909200	0.9243	0.997	0.9947	0.9787	0.7285	0.7462	0.5838	0.3652	0.0978
CRC734_T1	212,850,619 (100%)	84,749,230 (39.82%)	212,787,280 (99.97%)	206,152,872 (98.21%)	3,097,976 (1.46%)	2,670,821 (1.25%)	65717829	83208050	12517.4	3305.36	15822.7	0.696	0.1838	0.8798	190.47	39.72	65599536	0.9982	77300278	0.929	0.9968	0.9937	0.9732	0.7192	0.7558	0.5917	0.3695	0.097
CRC736_N1	191,040,679 (100%)	61,985,348 (32.45%)	190,998,022 (99.98%)	186,536,986 (98.63%)	1,810,862 (0.95%)	1,546,784 (0.81%)	65717829	83208050	12533.6	3317.28	15850.9	0.6947	0.1839	0.8786	190.72	39.87	65599536	0.9982	76409952	0.9183	0.9968	0.9939	0.9695	0.7068	0.737	0.5731	0.3571	0.1004
CRC736_T1	202,220,540 (100%)	68,150,034 (33.70%)	202,174,456 (99.98%)	193,529,504 (97.48%)	3,954,810 (1.96%)	3,447,656 (1.70%)	65717829	83208050	12771.5	3398.54	16170.1	0.6818	0.1814	0.8632	194.34	40.84	65599536	0.9982	77558223	0.9321	0.9969	0.9941	0.9756	0.7305	0.7557	0.5904	0.3729	0.1021
CRC739_N1	217,533,067 (100%)	85,009,538 (39.08%)	217,475,420 (99.97%)	211,916,706 (98.54%)	2,376,990 (1.09%)	2,009,443 (0.92%)	65717829	83208050	13198.9	3302.42	16501.3	0.7175	0.1795	0.897	200.84	39.69	65592965	0.9981	75178473	0.9035	0.9968	0.9947	0.9805	0.7534	0.717	0.5671	0.3613	0.0983
CRC739_T1	135,645,800 (100%)	44,661,868 (32.93%)	135,614,665 (99.98%)	133,096,016 (99.06%)	902,496 (0.67%)	742,410 (0.55%)	65717829	83208050	8817.59	2011.16	10828.8	0.7195	0.1641	0.8836	134.17	24.17	65560106	0.9976	68064184	0.818	0.9958	0.9914	0.9467	0.4732	0.6104	0.4584	0.2409	0.0433
CRC73_N1	266,408,399 (100%)	120,385,263 (45.19%)	266,353,428 (99.98%)	263,320,482 (99.26%)	1,079,994 (0.41%)	887,711 (0.33%)	65755218	83216925	14414.9	3992.76	18407.6	0.6882	0.1906	0.8788	219.22	47.98	65650009	0.9984	80262724	0.9645	0.9973	0.9955	0.9837	0.7813	0.8304	0.6574	0.422	0.1248
CRC73_T1	235,680,561 (100%)	100,651,851 (42.71%)	235,633,175 (99.98%)	232,915,250 (99.18%)	766,926 (0.33%)	609,346 (0.26%)	65755218	83216925	12814.5	3088.81	15903.3	0.7127	0.1718	0.8845	194.88	37.12	65643434	0.9983	77291879	0.9288	0.9971	0.995	0.9809	0.7408	0.7352	0.5581	0.3406	0.0871
CRC740_N1	259,006,783 (100%)	108,427,982 (41.86%)	258,950,074 (99.98%)	251,503,828 (98.21%)	3,724,278 (1.44%)	3,217,688 (1.24%)	65717829	83208050	14899.3	4152.63	19051.9	0.6922	0.1929	0.8851	226.72	49.91	65652111	0.999	80071106	0.9623	0.9979	0.9961	0.9853	0.8077	0.8282	0.6624	0.433	0.1333
CRC740_T1	300,128,165 (100%)	121,668,975 (40.54%)	300,013,930 (99.96%)	290,154,928 (97.96%)	4,650,430 (1.55%)	4,011,889 (1.34%)	65717829	83208050	17458.5	4703.51	22162	0.6932	0.1868	0.88	265.66	56.53	65658682	0.9991	79838123	0.9595	0.998	0.9963	0.9877	0.8595	0.8201	0.6604	0.4494	0.162
CRC742_N1	314,820,062 (100%)	133,874,468 (42.52%)	314,737,985 (99.97%)	306,116,996 (98.23%)	3,887,648 (1.23%)	3,336,895 (1.06%)	65717829	83208050	17690.2	4755.27	22445.5	0.6933	0.1864	0.8797	269.18	57.15	65619252	0.9985	79638424	0.9571	0.9975	0.9959	0.9865	0.8617	0.8143	0.6543	0.4461	0.1665
CRC742_T1	139,051,740 (100%)	43,004,957 (30.93%)	139,023,439 (99.98%)	134,975,136 (98.22%)	1,987,734 (1.43%)	1,704,842 (1.23%)	65717829	83208050	9430.75	2559.54	11990.3	0.6898	0.1872	0.877	143.5	30.76	65586393	0.998	76168648	0.9154	0.9964	0.9923	0.9578	0.5565	0.7241	0.5518	0.311	0.0598
CRC743_N1	250,362,509 (100%)	80,832,433 (32.29%)	250,288,398 (99.97%)	243,682,830 (98.31%)	2,417,846 (0.97%)	2,038,101 (0.81%)	65717829	83208050	16534.5	4280.52	20815.1	0.7011	0.1815	0.8826	251.6	51.44	65632395	0.9987	78964439	0.949	0.9976	0.9958	0.9855	0.8373	0.7893	0.6271	0.4206	0.1449
CRC743_T1	233,599,662 (100%)	90,820,868 (38.88%)	233,531,645 (99.97%)	218,871,352 (96.48%)	6,378,244 (2.73%)	5,504,178 (2.36%)	65717829	83208050	13422.5	3320.98	16743.4	0.6918	0.1712	0.863	204.24	39.91	65625824	0.9986	75611155	0.9087	0.9972	0.9948	0.9787	0.7357	0.715	0.5596	0.354	0.1003
CRC744_N1	326,469,143 (100%)	138,512,814 (42.43%)	326,345,946 (99.96%)	316,434,260 (98.22%)	4,388,184 (1.34%)	3,747,700 (1.15%)	65717829	83208050	18359.2	4705.19	23064.3	0.6964	0.1785	0.8749	279.36	56.55	65606108	0.9983	77766243	0.9346	0.9972	0.9952	0.9815	0.8369	0.7798	0.6245	0.4229	0.163
CRC744_T1	205,070,978 (100%)	58,635,868 (28.59%)	205,016,486 (99.97%)	199,853,836 (98.59%)	2,150,050 (1.05%)	1,827,513 (0.89%)	65717829	83208050	14112.7	3541.79	17654.5	0.702	0.1762	0.8782	214.75	42.57	65592965	0.9981	76110403	0.9147	0.9969	0.9948	0.9815	0.7798	0.7326	0.5784	0.3745	0.1106
CRC745_N1	279,468,548 (100%)	100,347,839 (35.91%)	279,373,664 (99.97%)	265,105,732 (97.14%)	6,721,742 (2.41%)	5,862,274 (2.10%)	65717829	83208050	16967.7	4442.12	21409.8	0.6814	0.1784	0.8598	258.19	53.39	65645539	0.9989	78839627	0.9475	0.9979	0.9961	0.9869	0.8521	0.7939	0.6354	0.4305	0.1526
CRC745_T1	274,856,969 (100%)	110,421,829 (40.17%)	274,754,624 (99.96%)	267,181,980 (98.33%)	3,583,500 (1.30%)	3,052,699 (1.11%)	65717829	83208050	16178.7	4321.51	20500.2	0.6949	0.1856	0.8805	246.18	51.94	65645539	0.9989	79397121	0.9542	0.9979	0.9964	0.9885	0.85	0.8097	0.6479	0.4331	0.1449
CRC746_N1	270,828,231 (100%)	111,724,337 (41.25%)	270,737,407 (99.97%)	261,110,368 (98.14%)	3,426,500 (1.27%)	2,864,729 (1.06%)	65717829	83208050	14371	3204.15	17575.2	0.7109	0.1585	0.8694	218.68	38.51	65441814	0.9958	70884937	0.8519	0.9944	0.9924	0.9813	0.8017	0.651	0.5142	0.3342	0.1012
CRC746_T1	284,873,450 (100%)	113,209,801 (39.74%)	284,790,461 (99.97%)	262,857,276 (95.81%)	9,922,900 (3.48%)	8,656,880 (3.04%)	65717829	83208050	15548.3	4100.95	19649.2	0.6627	0.1748	0.8375	236.59	49.29	65487816	0.9965	78614965	0.9448	0.9949	0.9929	0.9832	0.8266	0.7869	0.6244	0.415	0.1354
CRC747_N1	293,530,456 (100%)	123,430,399 (42.05%)	293,441,280 (99.97%)	276,651,252 (96.87%)	7,474,754 (2.55%)	6,501,093 (2.21%)	65717829	83208050	15680.5	4083.58	19764.1	0.6671	0.1737	0.8408	238.6	49.08	65454957	0.996	75794212	0.9109	0.9947	0.9926	0.9814	0.8342	0.7397	0.5968	0.4068	0.1401
CRC747_T1	300,592,698 (100%)	141,178,796 (46.97%)	300,518,171 (99.98%)	292,883,776 (98.48%)	3,281,844 (1.09%)	2,820,455 (0.94%)	65717829	83208050	14922.5	4008.55	18931.1	0.6808	0.1829	0.8637	227.07	48.18	65454957	0.996	78664890	0.9454	0.9948	0.9926	0.9806	0.7997	0.7918	0.623	0.4056	0.1299
CRC520_N1	260,961,183 (100%)	80,378,782 (30.80%)	260,824,498 (99.95%)	257,345,128 (99.26%)	1,064,402 (0.41%)	792,304 (0.30%)	65755218	83216925	17639.1	4545.1	22184.2	0.7011	0.1806	0.8817	268.25	54.62	65518499	0.9964	80187828	0.9636	0.9953	0.9934	0.9853	0.8784	0.8348	0.6658	0.4467	0.1612
CRC520_T1	579,005,367 (100%)	230,810,434 (39.86%)	578,636,951 (99.94%)	565,994,614 (98.78%)	4,573,652 (0.79%)	3,686,227 (0.64%)	65755218	83216925	34248.4	9390.69	43639.1	0.6893	0.189	0.8783	520.85	112.85	65538225	0.9967	82110139	0.9867	0.9959	0.9949	0.9921	0.9707	0.93	0.808	0.6068	0.3459
CRC521_N1	452,916,691 (100%)	143,130,042 (31.60%)	452,412,762 (99.89%)	422,359,050 (96.63%)	11,765,962 (2.60%)	9,725,000 (2.15%)	65755218	83216925	15621.9	4366	19987.9	0.3756	0.105	0.4806	237.58	52.47	65544801	0.9968	82709301	0.9939	0.9962	0.9945	0.9859	0.8598	0.9668	0.7934	0.4555	0.1395
CRC521_T1	481,159,865 (100%)	160,160,073 (33.29%)	480,351,352 (99.83%)	468,162,642 (98.17%)	4,375,148 (0.91%)	3,131,385 (0.65%)	65755218	83216925	16460.3	4862.79	21323.1	0.3819	0.1128	0.4947	250.33	58.44	65564527	0.9971	82842448	0.9955	0.9963	0.9948	0.9867	0.8757	0.9861	0.8883	0.5064	0.159
CRC522_N1	661,288,361 (100%)	321,897,498 (48.68%)	661,042,617 (99.96%)	649,856,680 (98.95%)	4,140,244 (0.63%)	3,360,642 (0.51%)	65755218	83216925	32240.5	9640.61	41881.1	0.6554	0.196	0.8514	490.31	115.85	65551376	0.9969	82626084	0.9929	0.9962	0.9952	0.9923	0.9694	0.9655	0.8729	0.6553	0.361
CRC522_T1	417,973,007 (100%)	175,583,261 (42.01%)	417,787,362 (99.96%)	411,459,752 (99.05%)	1,874,030 (0.45%)	1,433,361 (0.34%)	65755218	83216925	23075	6485.55	29560.6	0.6636	0.1865	0.8501	350.92	77.94	65551376	0.9969	81835524	0.9834	0.9957	0.994	0.9873	0.9115	0.9113	0.7669	0.5359	0.2414
CRC523_N1	525,552,400 (100%)	220,689,236 (41.99%)	525,358,977 (99.96%)	515,977,874 (98.84%)	3,118,698 (0.59%)	2,476,645 (0.47%)	65755218	83216925	28848.4	8295.9	37144.3	0.6575	0.1891	0.8466	438.72	99.69	65689462	0.999	82742588	0.9943	0.9982	0.9972	0.9937	0.9592	0.9559	0.8406	0.6095	0.3138
CRC523_T1	662,214,068 (100%)	308,512,216 (46.59%)	661,936,505 (99.96%)	651,155,814 (98.90%)	2,509,056 (0.38%)	1,803,564 (0.27%)	65755218	83216925	33136.1	9605.38	42741.5	0.6536	0.1895	0.8431	503.93	115.43	65696038	0.9991	82867413	0.9958	0.9984	0.9974	0.9947	0.9725	0.9656	0.8632	0.6394	0.357
CRC524_N1	296,229,997 (100%)	103,248,299 (34.85%)	296,140,362 (99.97%)	291,579,732 (99.04%)	1,526,474 (0.52%)	1,211,744 (0.41%)	65755218	83216925	17212.6	4801.42	22014	0.6247	0.1743	0.799	261.77	57.7	65689462	0.999	81835524	0.9834	0.998	0.9963	0.9879	0.867	0.8975	0.7369	0.4812	0.1697
CRC524_T1	286,116,020 (100%)	96,901,443 (33.87%)	286,030,163 (99.97%)	281,620,968 (99.09%)	1,435,444 (0.50%)	1,115,747 (0.39%)	65755218	83216925	16892.9	4848.67	21741.6	0.6213	0.1783	0.7996	256.91	58.27	65689462	0.999	82001957	0.9854	0.9981	0.9964	0.988	0.863	0.9073	0.7519	0.4922	0.1702
CRC525_N1	317,354,737 (100%)	108,563,061 (34.21%)	317,207,981 (99.95%)	312,216,886 (99.03%)	1,846,362 (0.58%)	1,502,596 (0.47%)	65755218	83216925	18725.5	5391.63	24117.1	0.6216	0.179	0.8006	284.78	64.79	65498772	0.9961	81943706	0.9847	0.9949	0.9933	0.9867	0.8962	0.917	0.7726	0.5208	0.1993
CRC525_T1	286,004,770 (100%)	95,439,601 (33.37%)	285,696,728 (99.89%)	281,007,498 (98.98%)	1,702,270 (0.60%)	1,378,031 (0.48%)	65755218	83216925	16989.3	4794.72	21784	0.6238	0.1761	0.7999	258.37	57.62	65485621	0.9959	81386152	0.978	0.9947	0.9928	0.9829	0.8444	0.8881	0.7282	0.474	0.163
CRC526_N1	223,568,820 (100%)	67,815,065 (30.33%)	223,506,757 (99.97%)	220,087,448 (99.04%)	1,115,436 (0.50%)	870,043 (0.39%)	65755218	83216925	14335.8	4038.49	18374.3	0.6391	0.18	0.8191	218.02	48.53	65663160	0.9986	81452726	0.9788	0.9975	0.9954	0.983	0.8107	0.8773	0.7037	0.444	0.1287
CRC526_T1	257,446,599 (100%)	84,196,293 (32.70%)	257,373,757 (99.97%)	253,523,070 (99.11%)	1,243,232 (0.48%)	981,143 (0.38%)	65755218	83216925	15774.9	4433.54	20208.4	0.6347	0.1784	0.8131	239.9	53.28	65669736	0.9987	81519299	0.9796	0.9976	0.9958	0.986	0.8443	0.8834	0.7173	0.4635	0.151
CRC528_N1	511,453,007 (100%)	217,454,563 (42.52%)	510,993,451 (99.91%)	502,313,990 (98.92%)	3,202,552 (0.63%)	2,440,299 (0.48%)	65755218	83216925	28568.4	7973.01	36541.4	0.6759	0.1886	0.8645	434.47	95.81	65676311	0.9988	82326503	0.9893	0.998	0.997	0.9932	0.9565	0.9302	0.8004	0.5841	0.3016
CRC528_T1	501,906,726 (100%)	209,636,249 (41.77%)	501,440,446 (99.91%)	493,045,392 (98.93%)	2,945,570 (0.59%)	2,233,943 (0.45%)	65755218	83216925	28341.5	8008.59	36350	0.6748	0.1907	0.8655	431.01	96.24	65676311	0.9988	82409720	0.9903	0.9981	0.997	0.9933	0.957	0.935	0.8086	0.59	0.3037
CRC529_N1	494,332,794 (100%)	199,930,479 (40.44%)	493,858,580 (99.90%)	486,022,656 (99.00%)	2,711,354 (0.55%)	2,012,322 (0.41%)	65755218	83216925	28480.6	7776.02	36256.7	0.6757	0.1845	0.8602	433.13	93.44	65676311	0.9988	82151748	0.9872	0.998	0.9969	0.9932	0.9564	0.919	0.7823	0.5703	0.2955
CRC529_T1	467,950,697 (100%)	201,703,190 (43.10%)	467,550,235 (99.91%)	460,819,904 (99.13%)	1,994,264 (0.43%)	1,398,894 (0.30%)	65755218	83216925	25829.8	7183.35	33013.2	0.6763	0.1881	0.8644	392.82	86.32	65676311	0.9988	82085174	0.9864	0.998	0.9969	0.9928	0.9496	0.9159	0.7776	0.5626	0.2781
CRC52_N1	252,460,740 (100%)	122,396,603 (48.48%)	252,303,908 (99.94%)	249,553,682 (99.19%)	812,878 (0.32%)	614,547 (0.24%)	65755218	83216925	11474.8	2832.97	14307.8	0.6557	0.1619	0.8176	174.51	34.04	65525074	0.9965	78157335	0.9392	0.9945	0.9919	0.9732	0.6581	0.7536	0.5581	0.3227	0.0701
CRC52_T1	219,031,355 (100%)	103,566,439 (47.28%)	218,913,898 (99.95%)	216,436,156 (99.19%)	744,962 (0.34%)	560,278 (0.26%)	65755218	83216925	10478	2659.04	13137	0.6584	0.1671	0.8255	159.35	31.95	65538225	0.9967	77699642	0.9337	0.9946	0.9914	0.9661	0.5911	0.7444	0.5516	0.3088	0.0616
CRC530_N1	569,816,084 (100%)	234,070,052 (41.08%)	569,515,060 (99.95%)	550,353,892 (98.01%)	8,583,608 (1.51%)	7,285,389 (1.28%)	65755218	83216925	31444.7	8992.69	40437.4	0.6612	0.1891	0.8503	478.21	108.06	65696038	0.9991	82692658	0.9937	0.9985	0.9976	0.9943	0.9688	0.9522	0.8364	0.6181	0.34
CRC530_T1	527,184,233 (100%)	201,252,087 (38.17%)	526,929,510 (99.95%)	515,951,700 (98.80%)	3,953,848 (0.75%)	3,239,149 (0.61%)	65755218	83216925	31164.2	8695.38	39859.6	0.6711	0.1872	0.8583	473.94	104.49	65696038	0.9991	82409720	0.9903	0.9984	0.9974	0.9941	0.9668	0.9347	0.8092	0.599	0.3283
CRC532_N1	650,815,269 (100%)	284,011,560 (43.64%)	650,472,026 (99.95%)	634,695,558 (98.68%)	6,164,114 (0.95%)	5,113,206 (0.79%)	65755218	83216925	36180.2	10308.4	46488.5	0.6902	0.1966	0.8868	550.23	123.87	65525074	0.9965	82359790	0.9897	0.9955	0.9946	0.9921	0.9747	0.9481	0.8411	0.6393	0.3741
CRC532_T1	497,924,449 (100%)	203,864,588 (40.94%)	497,705,473 (99.96%)	488,067,600 (98.92%)	3,006,872 (0.60%)	2,396,637 (0.48%)	65755218	83216925	28587.1	7246.7	35833.8	0.7088	0.1797	0.8885	434.75	87.08	65538225	0.9967	81402796	0.9782	0.9954	0.9941	0.9903	0.9551	0.8846	0.7315	0.5295	0.2715
CRC533_N1	602,132,797 (100%)	261,384,787 (43.41%)	601,822,052 (99.95%)	591,176,248 (99.06%)	3,646,080 (0.61%)	2,884,216 (0.48%)	65755218	83216925	33855.7	9118.99	42974.7	0.7009	0.1888	0.8897	514.88	109.58	65656585	0.9985	82051888	0.986	0.9978	0.9968	0.9937	0.9644	0.9196	0.7932	0.5914	0.3303
CRC533_T1	573,632,632 (100%)	245,715,359 (42.83%)	573,372,866 (99.95%)	559,819,218 (98.68%)	5,052,920 (0.88%)	4,142,726 (0.72%)	65755218	83216925	32358.9	8792.18	41151	0.6968	0.1893	0.8861	492.11	105.65	65656585	0.9985	82226643	0.9881	0.9977	0.9967	0.9936	0.9686	0.9246	0.7937	0.5908	0.3298
CRC534_N1	69,899,162 (100%)	10,958,243 (15.68%)	69,759,802 (99.80%)	68,102,916 (98.25%)	666,256 (0.95%)	542,535 (0.78%)	65755218	83216925	5301.72	1583.98	6885.7	0.622	0.1858	0.8078	80.63	19.03	65439592	0.9952	77982580	0.9371	0.9919	0.9813	0.8762	0.1911	0.7282	0.4982	0.1932	0.0176
CRC534_T1	471,222,613 (100%)	179,449,250 (38.08%)	470,952,133 (99.94%)	456,595,468 (98.32%)	4,687,898 (0.99%)	3,849,519 (0.82%)	65755218	83216925	22461.8	5047.47	27509.2	0.6269	0.1409	0.7678	341.6	60.65	65544801	0.9968	80187828	0.9636	0.9955	0.9936	0.9869	0.9014	0.8335	0.6407	0.4192	0.1733
CRC535_N1	573,543,475 (100%)	242,438,634 (42.27%)	573,175,844 (99.94%)	562,717,674 (98.89%)	3,189,788 (0.56%)	2,473,883 (0.43%)	65755218	83216925	29913.3	8270.35	38183.7	0.6378	0.1763	0.8141	454.92	99.38	65544801	0.9968	82434685	0.9906	0.9958	0.9946	0.9914	0.9567	0.9462	0.8226	0.5903	0.3042
CRC763_N1	261,844,112 (100%)	114,689,846 (43.80%)	261,776,213 (99.97%)	241,427,776 (95.60%)	9,869,064 (3.77%)	8,547,197 (3.26%)	65717829	83208050	13325.7	3637.14	16962.8	0.6596	0.18	0.8396	202.77	43.71	65645539	0.9989	78282133	0.9408	0.9976	0.9952	0.9793	0.7562	0.7752	0.6104	0.3904	0.1103
CRC763_T1	238,003,133 (100%)	82,616,020 (34.71%)	237,935,201 (99.97%)	226,601,724 (97.36%)	5,155,428 (2.17%)	4,409,826 (1.85%)	65717829	83208050	14261.5	3720.79	17982.3	0.668	0.1743	0.8423	217.01	44.72	65652111	0.999	77716318	0.934	0.9978	0.9958	0.9832	0.7873	0.7615	0.598	0.3879	0.1156
CRC764_N1	224,196,640 (100%)	64,884,622 (28.94%)	223,961,895 (99.90%)	221,443,012 (98.99%)	1,440,776 (0.64%)	1,098,037 (0.49%)	65717829	83208050	13665.5	5074.4	18739.9	0.5742	0.2132	0.7874	207.94	60.98	65474673	0.9963	82567348	0.9923	0.9948	0.9928	0.9748	0.6915	0.9587	0.844	0.5402	0.1492
CRC764_T1	352,616,496 (100%)	160,494,838 (45.52%)	352,521,683 (99.97%)	336,767,908 (97.53%)	7,107,888 (2.02%)	6,153,712 (1.75%)	65717829	83208050	17505.1	4519.86	22025	0.67	0.173	0.843	266.37	54.32	65448385	0.9959	78282133	0.9408	0.9947	0.9929	0.9839	0.8633	0.7842	0.622	0.4235	0.155
CRC765_N1	203,939,345 (100%)	54,243,506 (26.60%)	203,683,333 (99.87%)	201,616,978 (99.13%)	1,142,766 (0.56%)	857,781 (0.42%)	65717829	83208050	13240	4706.14	17946.1	0.593	0.2108	0.8038	201.47	56.56	65619252	0.9985	82525743	0.9918	0.9974	0.995	0.9771	0.6986	0.9421	0.8068	0.5085	0.1335
CRC765_T1	331,027,217 (100%)	149,318,711 (45.11%)	330,960,450 (99.98%)	301,188,728 (93.99%)	17,593,316 (5.31%)	15,555,829 (4.70%)	65717829	83208050	16469.5	5121.29	21590.7	0.6415	0.1995	0.841	250.61	61.55	65625824	0.9986	82109703	0.9868	0.9977	0.9961	0.987	0.8538	0.9111	0.7597	0.5113	0.1771
CRC766_N1	302,592,065 (100%)	136,103,837 (44.98%)	302,493,476 (99.97%)	288,703,988 (97.62%)	5,799,998 (1.92%)	4,988,361 (1.65%)	65717829	83208050	15206.4	3759.02	18965.5	0.6869	0.1698	0.8567	231.39	45.18	65606108	0.9983	75261681	0.9045	0.9971	0.9951	0.9831	0.8168	0.7199	0.5725	0.3798	0.1226
CRC766_T1	287,471,543 (100%)	127,722,012 (44.43%)	287,401,096 (99.98%)	278,002,286 (98.27%)	3,873,684 (1.35%)	3,280,462 (1.14%)	65717829	83208050	14617.5	3677.97	18295.4	0.6805	0.1712	0.8517	222.43	44.2	65606108	0.9983	76043836	0.9139	0.9971	0.9951	0.9824	0.8007	0.7348	0.5774	0.3783	0.1185
CRC767_N1	295,489,805 (100%)	131,610,617 (44.54%)	295,419,335 (99.98%)	278,693,574 (97.11%)	6,908,488 (2.34%)	5,921,935 (2.00%)	65717829	83208050	14543.7	3607.85	18151.5	0.6717	0.1666	0.8383	221.31	43.36	65638967	0.9988	75261681	0.9045	0.9977	0.9956	0.9831	0.7898	0.7158	0.5641	0.3673	0.1115
CRC767_T1	265,897,538 (100%)	104,921,329 (39.46%)	265,786,523 (99.96%)	255,912,872 (97.98%)	3,469,408 (1.30%)	2,920,529 (1.10%)	65717829	83208050	14634.4	3575.15	18209.6	0.6826	0.1668	0.8494	222.69	42.97	65638967	0.9988	74604337	0.8966	0.9976	0.9953	0.9802	0.7654	0.7022	0.5509	0.3574	0.1127
CRC768_N1	248,169,544 (100%)	113,616,336 (45.78%)	248,097,940 (99.97%)	230,658,042 (95.91%)	8,780,894 (3.54%)	7,668,909 (3.09%)	65717829	83208050	12249.2	3457.63	15706.9	0.6568	0.1854	0.8422	186.39	41.55	65441814	0.9958	78032509	0.9378	0.9942	0.9907	0.9681	0.7059	0.7722	0.6069	0.3807	0.0998
CRC768_T1	355,447,505 (100%)	159,327,468 (44.82%)	355,349,185 (99.97%)	334,077,422 (96.60%)	9,930,578 (2.79%)	8,649,044 (2.43%)	65717829	83208050	17843.2	4765.1	22608.2	0.663	0.177	0.84	271.51	57.27	65461529	0.9961	79363838	0.9538	0.995	0.9933	0.9855	0.8787	0.8119	0.6505	0.4467	0.167
CRC769_N1	215,091,455 (100%)	92,007,554 (42.78%)	215,024,974 (99.97%)	208,215,086 (98.21%)	3,204,798 (1.49%)	2,765,521 (1.29%)	65717829	83208050	11672.4	3170.85	14843.3	0.6827	0.1854	0.8681	177.61	38.11	65454957	0.996	76576368	0.9203	0.9944	0.9912	0.9688	0.685	0.7416	0.5789	0.3565	0.0877
CRC769_T1	391,301,902 (100%)	184,044,861 (47.03%)	391,163,108 (99.96%)	370,719,036 (96.86%)	10,050,182 (2.57%)	8,762,864 (2.24%)	65717829	83208050	18914.2	5303.63	24217.8	0.6537	0.1833	0.837	287.81	63.74	65474673	0.9963	80761733	0.9706	0.9954	0.994	0.9877	0.8985	0.8582	0.6958	0.4818	0.1905
CRC76_N1	155,831,152 (100%)	80,203,879 (51.47%)	155,770,783 (99.96%)	154,497,422 (99.49%)	401,322 (0.26%)	296,688 (0.19%)	65755218	83216925	7145.5	1718.9	8864.4	0.6804	0.1637	0.8441	108.67	20.66	65479046	0.9958	72640053	0.8729	0.9935	0.9873	0.9157	0.3402	0.6387	0.4516	0.2062	0.0269
CRC76_T1	182,045,500 (100%)	90,083,455 (49.48%)	181,971,087 (99.96%)	180,226,328 (99.43%)	606,738 (0.33%)	471,539 (0.26%)	65755218	83216925	8649.67	2129.59	10779.3	0.6808	0.1676	0.8484	131.54	25.59	65479046	0.9958	74196210	0.8916	0.9935	0.9889	0.9475	0.4722	0.6746	0.4922	0.2548	0.0427
CRC770_N1	257,916,300 (100%)	106,491,004 (41.29%)	257,858,169 (99.98%)	246,084,610 (97.59%)	4,108,052 (1.59%)	3,454,752 (1.34%)	65717829	83208050	13527.4	3068.83	16596.2	0.702	0.1593	0.8613	205.84	36.88	65461529	0.9961	71575564	0.8602	0.9947	0.9926	0.9795	0.7759	0.6504	0.5102	0.3266	0.0936
CRC770_T1	281,787,712 (100%)	111,872,488 (39.70%)	281,702,413 (99.97%)	260,886,136 (95.67%)	9,963,770 (3.54%)	8,718,327 (3.09%)	65717829	83208050	15667.9	4206.4	19874.3	0.6699	0.1799	0.8498	238.41	50.55	65481244	0.9964	79247346	0.9524	0.9953	0.9934	0.9834	0.8248	0.8013	0.6354	0.4207	0.1378
CRC772_N1	285,073,941 (100%)	113,084,275 (39.67%)	284,983,687 (99.97%)	252,399,740 (93.47%)	15,879,052 (5.57%)	13,845,908 (4.86%)	65717829	83208050	15000.8	4031.13	19031.9	0.6466	0.1738	0.8204	228.26	48.45	65658682	0.9991	79214063	0.952	0.998	0.9961	0.9853	0.8192	0.7977	0.6329	0.4163	0.1318
CRC772_T1	232,725,566 (100%)	81,883,177 (35.18%)	232,648,329 (99.97%)	213,095,490 (95.48%)	8,691,336 (3.73%)	7,525,685 (3.23%)	65717829	83208050	13465.1	3510.73	16975.9	0.6573	0.1714	0.8287	204.89	42.19	65645539	0.9989	76875917	0.9239	0.9976	0.9954	0.9807	0.7601	0.7422	0.5834	0.3746	0.1076
CRC773_N1	244,749,146 (100%)	91,154,229 (37.24%)	244,683,210 (99.97%)	240,345,846 (98.95%)	1,767,302 (0.72%)	1,472,498 (0.60%)	65717829	83208050	15374.8	4423.1	19797.9	0.6959	0.2002	0.8961	233.95	53.16	65592965	0.9981	80703487	0.9699	0.997	0.9952	0.9857	0.8311	0.85	0.6865	0.4548	0.1469
CRC773_T1	228,655,161 (100%)	77,504,232 (33.90%)	228,597,851 (99.97%)	212,631,120 (96.01%)	7,644,020 (3.34%)	6,650,153 (2.91%)	65717829	83208050	13683.6	3690.14	17373.7	0.6525	0.176	0.8285	208.22	44.35	65599536	0.9982	78956118	0.9489	0.9969	0.9948	0.9822	0.7672	0.7927	0.6203	0.3942	0.1123
CRC774_N1	281,700,996 (100%)	111,504,831 (39.58%)	281,618,426 (99.97%)	277,441,806 (99.12%)	1,593,544 (0.57%)	1,310,861 (0.47%)	65717829	83208050	16675.3	4351.96	21027.2	0.706	0.1842	0.8902	253.74	52.3	65612680	0.9984	79422083	0.9545	0.9974	0.9957	0.9873	0.8544	0.8071	0.6424	0.4297	0.1484
CRC774_T1	238,183,410 (100%)	83,929,320 (35.24%)	238,115,392 (99.97%)	222,227,314 (96.39%)	7,260,868 (3.05%)	6,298,335 (2.64%)	65717829	83208050	13795	3628.6	17423.6	0.6559	0.1725	0.8284	209.91	43.61	65606108	0.9983	77807847	0.9351	0.9971	0.9949	0.9808	0.7736	0.7631	0.5988	0.3858	0.1119
CRC775_N1	270,881,076 (100%)	103,530,788 (38.22%)	270,785,788 (99.96%)	260,417,178 (98.06%)	3,910,690 (1.44%)	3,219,173 (1.19%)	65717829	83208050	15139	3342.43	18481.4	0.7099	0.1567	0.8666	230.36	40.17	65612680	0.9984	71167845	0.8553	0.9972	0.9955	0.9857	0.8183	0.6575	0.5209	0.3412	0.1067
CRC775_T1	254,715,123 (100%)	94,886,569 (37.25%)	254,634,810 (99.97%)	235,608,656 (95.77%)	9,088,946 (3.57%)	7,905,815 (3.10%)	65717829	83208050	14775.2	3967.32	18742.5	0.6687	0.1796	0.8483	224.83	47.68	65632395	0.9987	78723136	0.9461	0.9976	0.9957	0.985	0.8124	0.787	0.6246	0.4112	0.1288
CRC776_N1	665,110,751 (100%)	483,218,827 (72.65%)	663,927,989 (99.82%)	631,587,580 (97.84%)	2,715,698 (0.41%)	1,280,364 (0.19%)	65717829	83208050	13904.4	4297.53	18201.9	0.5581	0.1725	0.7306	211.58	51.65	65684970	0.9995	81319227	0.9773	0.9987	0.9971	0.9822	0.7656	0.8791	0.716	0.4613	0.1492
CRC776_T1	293,742,520 (100%)	115,347,985 (39.27%)	293,648,736 (99.97%)	289,017,258 (99.18%)	1,574,594 (0.54%)	1,290,845 (0.44%)	65717829	83208050	16411.9	3630.06	20042	0.7098	0.157	0.8668	249.73	43.63	65645539	0.9989	71475714	0.859	0.9977	0.9959	0.987	0.8463	0.6695	0.5313	0.3564	0.1222
CRC777_N1	312,353,063 (100%)	139,350,820 (44.61%)	312,234,781 (99.96%)	294,750,260 (97.25%)	7,129,890 (2.28%)	6,105,913 (1.95%)	65717829	83208050	15583.1	3831.9	19415	0.6816	0.1676	0.8492	237.12	46.05	65606108	0.9983	74629300	0.8969	0.9971	0.9952	0.9837	0.8213	0.7135	0.5701	0.3803	0.1251
CRC777_T1	270,385,648 (100%)	123,333,185 (45.61%)	270,294,526 (99.97%)	254,243,658 (96.34%)	8,539,532 (3.16%)	7,425,652 (2.75%)	65717829	83208050	13712.8	3951.91	17664.7	0.6645	0.1915	0.856	208.66	47.49	65612680	0.9984	80079427	0.9624	0.9971	0.9947	0.9799	0.7717	0.8245	0.6557	0.422	0.1223
CRC778_N1	309,240,534 (100%)	135,214,833 (43.72%)	309,168,588 (99.98%)	283,628,740 (95.56%)	11,514,874 (3.72%)	10,000,033 (3.23%)	65717829	83208050	15193.8	3927.88	19121.7	0.6552	0.1694	0.8246	231.2	47.21	65500960	0.9967	77217070	0.928	0.9955	0.9934	0.9823	0.8148	0.7541	0.5965	0.3945	0.1254
CRC778_T1	200,194,939 (100%)	87,299,787 (43.61%)	200,146,954 (99.98%)	189,302,840 (96.91%)	5,225,712 (2.61%)	4,525,907 (2.26%)	65717829	83208050	9946.74	2796.62	12743.4	0.6444	0.1812	0.8256	151.36	33.61	65474673	0.9963	76784388	0.9228	0.9943	0.989	0.9519	0.5749	0.7382	0.5619	0.3247	0.0699
CRC779_N1	291,021,706 (100%)	163,423,693 (56.16%)	290,931,156 (99.97%)	284,206,804 (98.08%)	1,178,378 (0.40%)	869,700 (0.30%)	65717829	83208050	12200	3828.61	16028.6	0.6507	0.2042	0.8549	185.64	46.01	65586393	0.998	80012860	0.9616	0.9949	0.9862	0.9456	0.6559	0.8187	0.6433	0.3999	0.1066
CRC779_T1	204,228,597 (100%)	71,769,224 (35.14%)	204,159,278 (99.97%)	195,165,338 (97.40%)	3,969,872 (1.94%)	3,418,951 (1.67%)	65717829	83208050	12128.6	3297.4	15426	0.6591	0.1792	0.8383	184.56	39.63	65612680	0.9984	77874413	0.9359	0.9971	0.9944	0.9772	0.7236	0.7626	0.5912	0.3699	0.0962
CRC77_N1	299,632,114 (100%)	140,467,834 (46.88%)	299,490,652 (99.95%)	295,302,212 (99.18%)	1,717,558 (0.57%)	1,440,238 (0.48%)	65755218	83216925	15330.5	4267.71	19598.2	0.6743	0.1877	0.862	233.14	51.28	65557952	0.997	80129577	0.9629	0.9955	0.9937	0.9856	0.8311	0.834	0.6666	0.4403	0.1391
CRC77_T1	290,675,447 (100%)	135,623,347 (46.66%)	290,529,986 (99.95%)	286,602,130 (99.17%)	1,732,178 (0.60%)	1,457,678 (0.50%)	65755218	83216925	14873.1	4193.63	19066.7	0.6718	0.1894	0.8612	226.19	50.39	65564527	0.9971	80595591	0.9685	0.9955	0.9935	0.9842	0.805	0.8481	0.6758	0.4374	0.1337
CRC781_N1	195,686,122 (100%)	76,840,254 (39.27%)	195,636,382 (99.97%)	187,816,022 (97.85%)	3,505,082 (1.79%)	3,007,069 (1.54%)	65717829	83208050	11061.6	2891.95	13953.6	0.6784	0.1774	0.8558	168.32	34.76	65586393	0.998	75186793	0.9036	0.9963	0.9926	0.9665	0.6572	0.7127	0.5529	0.3342	0.0779
CRC781_T1	271,030,625 (100%)	108,373,617 (39.99%)	270,958,772 (99.97%)	258,617,314 (97.55%)	5,300,962 (1.96%)	4,537,806 (1.67%)	65717829	83208050	14650.1	3625.44	18275.6	0.6758	0.1672	0.843	222.92	43.57	65599536	0.9982	76418273	0.9184	0.997	0.9949	0.9827	0.8024	0.7338	0.575	0.3755	0.1159
CRC783_N1	290,790,257 (100%)	135,430,856 (46.57%)	290,694,290 (99.97%)	281,542,856 (98.28%)	4,071,314 (1.40%)	3,505,655 (1.21%)	65717829	83208050	14738	3884.74	18622.8	0.6864	0.1809	0.8673	224.26	46.69	65487816	0.9965	77058975	0.9261	0.9952	0.9932	0.9814	0.8072	0.7579	0.6034	0.3988	0.1238
CRC783_T1	221,908,483 (100%)	87,600,435 (39.48%)	221,853,939 (99.98%)	210,414,618 (96.84%)	5,471,604 (2.47%)	4,771,520 (2.15%)	65717829	83208050	12601.2	3545.03	16146.2	0.6713	0.1888	0.8601	191.75	42.6	65481244	0.9964	79338875	0.9535	0.995	0.9924	0.9743	0.7117	0.8011	0.6254	0.3883	0.1043
CRC784_N1	197,255,102 (100%)	47,219,357 (23.94%)	197,097,426 (99.92%)	194,805,488 (98.96%)	1,204,572 (0.61%)	912,427 (0.46%)	65717829	83208050	12416	4587.9	17003.9	0.5539	0.2047	0.7586	188.93	55.14	65632395	0.9987	82816972	0.9953	0.9975	0.9951	0.9721	0.6515	0.9603	0.8332	0.5083	0.1253
CRC784_T1	244,440,004 (100%)	96,063,170 (39.30%)	244,391,560 (99.98%)	229,798,310 (96.38%)	7,674,678 (3.14%)	6,715,725 (2.75%)	65717829	83208050	13717.5	3853.11	17570.6	0.6683	0.1877	0.856	208.73	46.31	65619252	0.9985	79771557	0.9587	0.9973	0.9951	0.9803	0.7631	0.8141	0.6418	0.4088	0.1187
CRC785_N1	306,203,442 (100%)	137,721,712 (44.98%)	306,094,101 (99.96%)	295,300,208 (98.29%)	3,859,180 (1.26%)	3,184,373 (1.04%)	65717829	83208050	15215.3	3464.73	18680	0.7042	0.1604	0.8646	231.53	41.64	65619252	0.9985	71384186	0.8579	0.9973	0.9954	0.9842	0.8187	0.665	0.5292	0.3503	0.1128
CRC785_T1	302,865,599 (100%)	118,489,598 (39.12%)	302,756,660 (99.96%)	257,225,212 (89.53%)	27,701,638 (9.15%)	24,559,832 (8.11%)	65717829	83208050	15782.9	5032.59	20815.5	0.6144	0.1959	0.8103	240.16	60.48	65652111	0.999	82492460	0.9914	0.9981	0.9964	0.987	0.8408	0.9308	0.7816	0.5161	0.1703
CRC786_N1	255,845,010 (100%)	113,555,693 (44.38%)	255,765,064 (99.97%)	246,342,818 (98.33%)	3,249,722 (1.27%)	2,697,054 (1.05%)	65717829	83208050	12685.7	2938.72	15624.5	0.7001	0.1622	0.8623	193.03	35.32	65625824	0.9986	70735163	0.8501	0.9973	0.9951	0.9801	0.7505	0.6525	0.5131	0.3235	0.0876
CRC786_T1	228,053,142 (100%)	88,228,716 (38.69%)	227,987,429 (99.97%)	219,380,418 (98.17%)	2,681,200 (1.18%)	2,227,632 (0.98%)	65717829	83208050	12055.3	2692.42	14747.7	0.6929	0.1548	0.8477	183.44	32.36	65619252	0.9985	68754811	0.8263	0.997	0.9944	0.9745	0.6985	0.6203	0.4813	0.2959	0.0774
CRC787_N1	290,703,040 (100%)	165,033,444 (56.77%)	290,636,064 (99.98%)	285,417,398 (99.17%)	1,668,586 (0.57%)	1,325,653 (0.46%)	65717829	83208050	11476	3433.7	14909.7	0.6493	0.1943	0.8436	174.63	41.27	65553534	0.9975	78681532	0.9456	0.9926	0.9793	0.9209	0.6024	0.7803	0.5985	0.3587	0.0909
CRC787_T1	201,560,160 (100%)	68,174,510 (33.82%)	201,515,114 (99.98%)	194,047,022 (97.98%)	3,195,196 (1.59%)	2,713,024 (1.35%)	65717829	83208050	12254.1	3205.37	15459.5	0.6663	0.1743	0.8406	186.47	38.52	65612680	0.9984	76376669	0.9179	0.997	0.9942	0.9748	0.7033	0.7372	0.571	0.3548	0.094
CRC788_N1	269,855,210 (100%)	111,421,752 (41.29%)	269,763,407 (99.97%)	260,110,984 (98.24%)	3,483,980 (1.29%)	2,919,834 (1.08%)	65717829	83208050	14342.1	3270.41	17612.6	0.7036	0.1604	0.864	218.24	39.3	65441814	0.9958	70743484	0.8502	0.9945	0.9926	0.9809	0.7976	0.6557	0.5198	0.3384	0.1028
CRC788_T1	286,098,656 (100%)	111,180,754 (38.86%)	286,007,633 (99.97%)	262,373,234 (95.09%)	11,499,772 (4.02%)	10,024,698 (3.50%)	65717829	83208050	15769.7	4267.53	20037.2	0.6564	0.1776	0.834	239.96	51.29	65474673	0.9963	79580179	0.9564	0.9951	0.9933	0.9843	0.8381	0.807	0.639	0.4252	0.1398
CRC789_N1	253,994,999 (100%)	68,338,577 (26.91%)	253,885,873 (99.96%)	248,169,306 (98.63%)	2,720,550 (1.07%)	2,176,644 (0.86%)	65717829	83208050	10906.5	3176.01	14082.5	0.4156	0.121	0.5366	165.96	38.17	65652111	0.999	82068099	0.9863	0.998	0.9948	0.9725	0.6611	0.9036	0.6694	0.3695	0.0792
CRC789_T1	233,944,409 (100%)	57,798,309 (24.71%)	233,857,770 (99.96%)	224,846,394 (97.84%)	4,168,650 (1.78%)	3,430,727 (1.47%)	65717829	83208050	10145.3	3012.72	13158	0.4098	0.1217	0.5315	154.38	36.21	65652111	0.999	82018174	0.9857	0.9979	0.9946	0.9715	0.6137	0.8959	0.6575	0.3577	0.0711
CRC78_N1	292,790,235 (100%)	133,509,528 (45.60%)	292,655,184 (99.95%)	288,122,670 (99.11%)	1,945,842 (0.66%)	1,618,709 (0.55%)	65755218	83216925	15169.6	4138.94	19308.5	0.6731	0.1837	0.8568	230.7	49.74	65669736	0.9987	79838317	0.9594	0.9976	0.996	0.9862	0.8043	0.8203	0.6506	0.4239	0.1314
CRC78_T1	306,637,472 (100%)	141,682,492 (46.21%)	306,491,643 (99.95%)	301,800,454 (99.07%)	2,150,278 (0.70%)	1,817,412 (0.59%)	65755218	83216925	15780.1	4508.99	20289	0.6689	0.1911	0.86	239.98	54.18	65669736	0.9987	81094893	0.9745	0.9978	0.9961	0.987	0.8158	0.8624	0.693	0.4532	0.1464
CRC790_N1	211,095,324 (100%)	87,138,696 (41.28%)	211,041,605 (99.97%)	202,047,756 (97.77%)	3,863,900 (1.83%)	3,306,361 (1.57%)	65717829	83208050	11484.3	3010.8	14495.1	0.6757	0.1771	0.8528	174.75	36.18	65619252	0.9985	74987094	0.9012	0.997	0.9935	0.9694	0.6818	0.7109	0.5547	0.3418	0.0841
CRC790_T1	256,289,941 (100%)	95,032,641 (37.08%)	256,229,895 (99.98%)	241,457,190 (96.57%)	7,049,508 (2.75%)	6,124,140 (2.39%)	65717829	83208050	14933.7	4001.86	18935.5	0.6678	0.179	0.8468	227.24	48.09	65645539	0.9989	79089251	0.9505	0.9977	0.9957	0.9833	0.8034	0.7926	0.6253	0.4099	0.1299
CRC791_N1	269,330,912 (100%)	102,542,711 (38.07%)	269,242,892 (99.97%)	264,359,580 (98.87%)	2,123,910 (0.79%)	1,711,028 (0.64%)	65717829	83208050	16623.6	4639.42	21263.1	0.7001	0.1954	0.8955	252.95	55.76	65474673	0.9963	80495467	0.9674	0.9953	0.9936	0.9859	0.8648	0.8466	0.6841	0.4608	0.1596
CRC791_T1	234,884,170 (100%)	87,586,260 (37.29%)	234,773,693 (99.95%)	230,697,932 (98.49%)	2,799,550 (1.19%)	2,322,682 (0.99%)	65717829	83208050	14624.4	5074.63	19699	0.6654	0.2309	0.8963	222.53	60.99	65468101	0.9962	82093062	0.9866	0.9952	0.9935	0.9817	0.7684	0.9328	0.8076	0.5373	0.1648
CRC793_N1	197,212,545 (100%)	48,430,583 (24.56%)	196,958,798 (99.87%)	194,542,422 (99.08%)	594,160 (0.30%)	419,994 (0.21%)	65717829	83208050	7205.03	1645.07	8850.1	0.4073	0.093	0.5003	109.64	19.77	65586393	0.998	76218573	0.916	0.9947	0.9813	0.8934	0.3762	0.7284	0.4299	0.1832	0.027
CRC793_T1	197,527,781 (100%)	41,440,011 (20.98%)	197,308,148 (99.89%)	194,076,930 (99.00%)	1,305,094 (0.66%)	1,003,591 (0.51%)	65717829	83208050	9516.99	2703.75	12220.7	0.4352	0.1236	0.5588	144.82	32.49	65625824	0.9986	80994715	0.9734	0.9972	0.9929	0.9543	0.5603	0.8574	0.6094	0.3164	0.0616
CRC794_N1	139,139,104 (100%)	43,682,719 (31.39%)	139,093,511 (99.97%)	137,416,288 (99.31%)	555,122 (0.40%)	426,417 (0.31%)	65717829	83208050	9199.22	3012.79	12212	0.6558	0.2148	0.8706	139.98	36.21	65592965	0.9981	80745091	0.9704	0.9944	0.9829	0.9144	0.4713	0.8399	0.6413	0.3471	0.0647
CRC794_T1	187,490,662 (100%)	79,405,932 (42.35%)	187,450,206 (99.98%)	182,828,276 (98.63%)	2,063,146 (1.10%)	1,739,442 (0.93%)	65717829	83208050	10335.3	2700.97	13036.2	0.6942	0.1814	0.8756	157.27	32.46	65599536	0.9982	74795716	0.8989	0.9965	0.9924	0.9601	0.5863	0.7036	0.5404	0.3134	0.0673
CRC795_N1	186,393,666 (100%)	56,351,822 (30.23%)	186,332,093 (99.97%)	183,253,458 (99.03%)	1,209,600 (0.65%)	993,002 (0.53%)	65717829	83208050	13017.7	3503.8	16521.5	0.7065	0.1902	0.8967	198.08	42.11	65592965	0.9981	78257171	0.9405	0.9969	0.9947	0.9816	0.7545	0.7765	0.6121	0.3884	0.1043
CRC795_T1	306,788,217 (100%)	122,607,920 (39.97%)	306,648,079 (99.95%)	301,079,084 (98.35%)	3,912,730 (1.28%)	3,281,658 (1.07%)	65717829	83208050	18049.9	6497.3	24547.2	0.6563	0.2362	0.8925	274.66	78.09	65612680	0.9984	82767047	0.9947	0.9976	0.9965	0.9909	0.8844	0.9657	0.8728	0.6275	0.2351
CRC796_N1	281,825,255 (100%)	133,363,409 (47.32%)	281,751,046 (99.97%)	276,055,120 (99.07%)	1,583,002 (0.56%)	1,243,560 (0.44%)	65717829	83208050	14221.2	4153.62	18374.8	0.6644	0.1941	0.8585	216.4	49.92	65573249	0.9978	79297271	0.953	0.9943	0.9847	0.9431	0.6954	0.8148	0.6394	0.3991	0.1193
CRC796_T1	285,185,070 (100%)	122,018,105 (42.79%)	285,107,277 (99.97%)	274,301,742 (97.96%)	4,381,482 (1.54%)	3,732,557 (1.31%)	65717829	83208050	14666.7	3819.7	18486.4	0.6606	0.1721	0.8327	223.18	45.91	65599536	0.9982	77058975	0.9261	0.9969	0.9947	0.9815	0.8024	0.755	0.5922	0.39	0.1237
CRC797_N1	342,632,976 (100%)	166,313,698 (48.54%)	342,523,825 (99.97%)	318,808,986 (96.17%)	10,588,028 (3.09%)	9,206,584 (2.69%)	65717829	83208050	15652.4	4027.21	19679.6	0.6655	0.1712	0.8367	238.18	48.4	65468101	0.9962	77233712	0.9282	0.995	0.9929	0.9816	0.8304	0.7518	0.5957	0.3987	0.1327
CRC797_T1	262,662,351 (100%)	119,466,020 (45.48%)	262,566,601 (99.96%)	254,608,338 (98.25%)	3,690,646 (1.41%)	3,165,039 (1.20%)	65717829	83208050	13778.7	3717.85	17496.5	0.6904	0.1863	0.8767	209.66	44.68	65461529	0.9961	77416769	0.9304	0.9949	0.9924	0.9775	0.7672	0.7628	0.6032	0.39	0.1159
CRC798_N1	298,414,078 (100%)	170,579,574 (57.16%)	298,313,001 (99.97%)	288,862,414 (97.97%)	2,421,066 (0.81%)	1,951,062 (0.65%)	65717829	83208050	11849.2	3683.18	15532.4	0.6409	0.1992	0.8401	180.3	44.26	65422098	0.9955	78415266	0.9424	0.9908	0.9789	0.9268	0.6357	0.7829	0.6142	0.383	0.1056
CRC798_T1	217,528,605 (100%)	76,272,396 (35.06%)	217,446,754 (99.96%)	213,674,822 (98.46%)	2,677,586 (1.23%)	2,294,422 (1.05%)	65717829	83208050	14197	4770.3	18967.3	0.674	0.2265	0.9005	216.03	57.33	65481244	0.9964	81901683	0.9843	0.9952	0.9933	0.9791	0.7549	0.9208	0.785	0.5119	0.1524
CRC799_N1	274,574,611 (100%)	111,542,906 (40.62%)	274,511,759 (99.98%)	265,806,302 (98.17%)	3,965,042 (1.44%)	3,378,661 (1.23%)	65717829	83208050	15623.5	4094.46	19717.9	0.6876	0.1802	0.8678	237.74	49.21	65645539	0.9989	78390303	0.9421	0.9978	0.9961	0.9864	0.8273	0.7824	0.6228	0.4131	0.1319
CRC799_T1	204,907,897 (100%)	85,257,376 (41.61%)	204,857,010 (99.98%)	193,017,606 (96.84%)	5,374,604 (2.62%)	4,634,769 (2.26%)	65717829	83208050	10998.6	2921.53	13920.1	0.6737	0.1789	0.8526	167.36	35.11	65632395	0.9987	75702683	0.9098	0.9971	0.9934	0.966	0.641	0.7178	0.5556	0.3339	0.0782
CRC79_N1	210,965,916 (100%)	89,708,372 (42.52%)	210,873,901 (99.96%)	207,384,358 (98.96%)	1,638,214 (0.78%)	1,390,200 (0.66%)	65755218	83216925	11219.4	3360.05	14579.5	0.643	0.1926	0.8356	170.62	40.38	65630283	0.9981	81003354	0.9734	0.9968	0.9945	0.9754	0.6542	0.8502	0.6619	0.3913	0.0864
CRC79_T1	238,110,317 (100%)	102,548,471 (43.07%)	237,997,044 (99.95%)	234,964,094 (99.25%)	1,182,646 (0.50%)	963,051 (0.40%)	65755218	83216925	12486.1	3302.26	15788.4	0.654	0.173	0.827	189.89	39.68	65630283	0.9981	78548455	0.9439	0.9967	0.9946	0.9785	0.6982	0.7784	0.5986	0.3654	0.093
CRC7_N1	218,822,422 (100%)	101,267,479 (46.28%)	218,730,183 (99.96%)	214,555,766 (98.69%)	1,621,762 (0.74%)	1,351,447 (0.62%)	65755218	83216925	11682.4	3422.18	15104.6	0.6816	0.1997	0.8813	177.66	41.12	65663160	0.9986	80603913	0.9686	0.9974	0.9951	0.9772	0.671	0.8342	0.6513	0.3916	0.0901
CRC7_T1	203,510,259 (100%)	90,476,541 (44.46%)	203,428,963 (99.96%)	200,205,564 (98.94%)	1,096,758 (0.54%)	874,395 (0.43%)	65755218	83216925	11280.8	3173.45	14454.3	0.6886	0.1937	0.8823	171.56	38.13	65650009	0.9984	78839714	0.9474	0.9971	0.9944	0.9707	0.6205	0.7823	0.6044	0.3564	0.083
CRC800_N1	252,522,132 (100%)	93,291,108 (36.94%)	252,448,527 (99.97%)	247,693,582 (98.99%)	1,756,350 (0.70%)	1,391,842 (0.55%)	65717829	83208050	15705.9	4332.74	20038.6	0.698	0.1925	0.8905	238.99	52.07	65645539	0.9989	80062785	0.9622	0.9979	0.9961	0.9868	0.839	0.8283	0.6642	0.4415	0.1451
CRC800_T1	321,115,833 (100%)	122,076,280 (38.02%)	320,989,532 (99.96%)	315,303,824 (98.33%)	4,467,386 (1.39%)	3,882,072 (1.21%)	65717829	83208050	19527.5	7095.64	26623.1	0.6566	0.2386	0.8952	297.14	85.28	65665254	0.9992	82833613	0.9955	0.9984	0.9974	0.9925	0.9064	0.9711	0.8898	0.657	0.2669
CRC801_N1	183,925,736 (100%)	75,181,277 (40.88%)	183,788,457 (99.93%)	177,943,524 (97.61%)	1,078,262 (0.59%)	775,085 (0.42%)	65717829	83208050	10658.4	3067.85	13726.2	0.6698	0.1928	0.8626	162.18	36.87	65599536	0.9982	76293461	0.9169	0.9956	0.9882	0.9452	0.5767	0.7353	0.5724	0.3389	0.0754
CRC801_T1	311,425,795 (100%)	133,378,921 (42.83%)	311,342,658 (99.97%)	295,181,396 (97.18%)	7,228,856 (2.32%)	6,237,811 (2.00%)	65717829	83208050	15736.8	4144.86	19881.7	0.6543	0.1723	0.8266	239.46	49.81	65625824	0.9986	77965942	0.937	0.9974	0.9954	0.9835	0.8288	0.7759	0.6133	0.4096	0.1388
CRC802_N1	384,766,547 (100%)	182,616,658 (47.46%)	384,660,754 (99.97%)	341,982,576 (93.29%)	22,024,818 (5.72%)	19,329,601 (5.02%)	65717829	83208050	17472.5	4897.71	22370.2	0.6346	0.1779	0.8125	265.87	58.86	65474673	0.9963	80012860	0.9616	0.9952	0.9936	0.9853	0.863	0.8284	0.6699	0.459	0.1673
CRC802_T1	267,435,212 (100%)	102,068,666 (38.17%)	267,359,699 (99.97%)	252,783,058 (96.94%)	5,473,180 (2.05%)	4,726,291 (1.77%)	65717829	83208050	14683.3	3375.38	18058.7	0.6849	0.1574	0.8423	223.43	40.57	65461529	0.9961	74163334	0.8913	0.9946	0.9926	0.9813	0.7988	0.6846	0.5318	0.3462	0.1075
CRC804_N1	248,272,819 (100%)	96,428,096 (38.84%)	248,195,849 (99.97%)	241,031,396 (98.46%)	2,504,494 (1.01%)	2,085,024 (0.84%)	65717829	83208050	13865	3115.37	16980.3	0.7133	0.1603	0.8736	210.98	37.44	65441814	0.9958	71126241	0.8548	0.9943	0.9922	0.9804	0.7904	0.6533	0.5148	0.3315	0.0963
CRC804_T1	208,393,862 (100%)	69,912,190 (33.55%)	208,339,566 (99.97%)	196,460,366 (96.64%)	4,901,890 (2.35%)	4,240,044 (2.03%)	65717829	83208050	12274.8	2943.51	15218.3	0.6754	0.162	0.8374	186.78	35.38	65441814	0.9958	74654262	0.8972	0.9943	0.9917	0.9747	0.7149	0.6866	0.5265	0.3249	0.0833
CRC805_N1	325,190,614 (100%)	132,527,137 (40.75%)	325,080,813 (99.97%)	280,579,030 (91.45%)	23,965,266 (7.37%)	20,969,195 (6.45%)	65717829	83208050	16563.7	4661.37	21225	0.6338	0.1784	0.8122	252.04	56.02	65632395	0.9987	80894866	0.9722	0.9977	0.9961	0.9874	0.8501	0.8508	0.6853	0.4571	0.1562
CRC805_T1	261,224,239 (100%)	96,412,684 (36.91%)	261,144,107 (99.97%)	241,532,826 (95.85%)	9,150,440 (3.50%)	7,939,583 (3.04%)	65717829	83208050	15096.2	4044.24	19140.5	0.6644	0.178	0.8424	229.71	48.6	65619252	0.9985	78681532	0.9456	0.9974	0.9955	0.9846	0.8133	0.786	0.6243	0.412	0.13
CRC806_N1	250,813,714 (100%)	107,710,304 (42.94%)	250,752,976 (99.98%)	230,005,706 (95.07%)	10,409,246 (4.15%)	9,043,492 (3.61%)	65717829	83208050	13079.3	3640.44	16719.7	0.6591	0.1834	0.8425	199.02	43.75	65645539	0.9989	79288950	0.9529	0.9976	0.9952	0.9796	0.7476	0.7975	0.627	0.3971	0.1084
CRC806_T1	299,563,847 (100%)	126,311,887 (42.17%)	299,465,271 (99.97%)	287,003,330 (97.54%)	5,648,448 (1.89%)	4,848,355 (1.62%)	65717829	83208050	16601.6	4356.08	20957.6	0.688	0.1805	0.8685	252.62	52.35	65645539	0.9989	79105893	0.9507	0.998	0.9965	0.9887	0.853	0.7983	0.6375	0.4292	0.1476
CRC807_N1	345,373,501 (100%)	142,740,415 (41.33%)	345,250,096 (99.96%)	304,310,762 (93.14%)	19,812,534 (5.74%)	17,223,185 (4.99%)	65717829	83208050	17589.9	4674.49	22264.4	0.6407	0.1703	0.811	267.66	56.18	65625824	0.9986	78590003	0.9445	0.9974	0.9957	0.9863	0.8615	0.7903	0.6378	0.439	0.1645
CRC807_T1	243,076,897 (100%)	87,918,799 (36.17%)	243,009,655 (99.97%)	233,545,236 (97.92%)	3,570,896 (1.47%)	3,020,106 (1.24%)	65717829	83208050	14355.1	3529.68	17884.8	0.6881	0.1692	0.8573	218.44	42.42	65599536	0.9982	75037019	0.9018	0.9969	0.9947	0.9817	0.7913	0.7097	0.56	0.3662	0.1121
CRC808_N1	435,518,345 (100%)	222,380,020 (51.06%)	435,334,734 (99.96%)	404,204,968 (95.42%)	15,032,608 (3.45%)	13,168,029 (3.02%)	65717829	83208050	19817.2	5268.68	25085.9	0.6671	0.1773	0.8444	301.55	63.32	65500960	0.9967	78448549	0.9428	0.9956	0.9941	0.9865	0.8956	0.7899	0.6437	0.4584	0.192
CRC808_T1	235,517,786 (100%)	100,561,287 (42.70%)	235,438,122 (99.97%)	226,374,938 (97.92%)	3,950,558 (1.68%)	3,412,660 (1.45%)	65717829	83208050	12801.7	3273.7	16075.4	0.6933	0.1773	0.8706	194.8	39.34	65474673	0.9963	75203435	0.9038	0.9949	0.9923	0.9748	0.7381	0.7174	0.5641	0.3584	0.0981
CRC809_N1	162,019,541 (100%)	58,464,049 (36.08%)	161,908,769 (99.93%)	158,528,894 (98.69%)	837,792 (0.52%)	606,890 (0.37%)	65717829	83208050	9987.45	2953.61	12941.1	0.6669	0.1972	0.8641	151.97	35.5	65546962	0.9974	79463687	0.955	0.9926	0.9797	0.9202	0.514	0.8023	0.5993	0.3245	0.0651
CRC809_T1	319,398,430 (100%)	141,424,433 (44.28%)	319,308,120 (99.97%)	300,082,896 (96.43%)	9,293,142 (2.91%)	8,085,802 (2.53%)	65717829	83208050	15799.6	4498.82	20298.5	0.6348	0.1807	0.8155	240.42	54.07	65612680	0.9984	79596820	0.9566	0.9972	0.995	0.9809	0.8162	0.8168	0.6532	0.4406	0.1538
CRC80_N1	260,462,508 (100%)	117,231,396 (45.01%)	260,347,586 (99.96%)	257,144,066 (99.28%)	1,269,582 (0.49%)	1,037,470 (0.40%)	65755218	83216925	13162.1	3565.84	16728	0.6552	0.1775	0.8327	200.17	42.85	65511923	0.9963	79638597	0.957	0.9948	0.9928	0.9817	0.7588	0.8094	0.626	0.3905	0.1019
CRC80_T1	232,611,582 (100%)	98,798,818 (42.47%)	232,511,119 (99.96%)	229,842,146 (99.30%)	821,692 (0.35%)	656,031 (0.28%)	65755218	83216925	11782.8	2810.99	14593.8	0.6638	0.1583	0.8221	179.19	33.78	65498772	0.9961	75727401	0.91	0.9944	0.9919	0.9759	0.6908	0.7103	0.5326	0.3171	0.0731
CRC810_N1	299,507,684 (100%)	112,644,230 (37.61%)	299,389,124 (99.96%)	269,997,764 (92.94%)	13,984,368 (4.67%)	12,199,082 (4.07%)	65717829	83208050	16939.7	4638.7	21578.4	0.648	0.1774	0.8254	257.76	55.75	65481244	0.9964	80104389	0.9627	0.9952	0.9935	0.9854	0.8619	0.819	0.6506	0.4451	0.1601
CRC810_T1	253,410,918 (100%)	120,750,493 (47.65%)	253,353,604 (99.98%)	234,912,908 (95.65%)	9,281,140 (3.66%)	8,080,257 (3.19%)	65717829	83208050	11448.6	3333.22	14781.8	0.6289	0.1831	0.812	174.21	40.06	65454957	0.996	78581682	0.9444	0.9945	0.9908	0.9651	0.6552	0.7815	0.6054	0.3689	0.0925
CRC811_N1	312,999,467 (100%)	127,763,512 (40.82%)	312,923,189 (99.98%)	298,666,530 (97.57%)	5,619,146 (1.80%)	4,783,667 (1.53%)	65717829	83208050	17064.5	4011.43	21075.9	0.7007	0.1647	0.8654	259.66	48.21	65612680	0.9984	75228398	0.9041	0.9972	0.9955	0.9877	0.8604	0.7144	0.5682	0.3851	0.1361
CRC811_T1	234,529,127 (100%)	90,552,656 (38.61%)	234,455,720 (99.97%)	220,815,152 (96.68%)	6,184,742 (2.64%)	5,341,945 (2.28%)	65717829	83208050	13297.9	3451.26	16749.1	0.6767	0.1756	0.8523	202.35	41.48	65612680	0.9984	77075616	0.9263	0.9971	0.9949	0.9815	0.7652	0.7444	0.583	0.3727	0.1044
CRC812_N1	332,619,649 (100%)	151,172,665 (45.45%)	332,533,931 (99.97%)	304,011,714 (95.20%)	13,539,740 (4.07%)	11,734,486 (3.53%)	65717829	83208050	16120.3	4294.69	20415	0.6531	0.174	0.8271	245.3	51.61	65625824	0.9986	78140679	0.9391	0.9974	0.9954	0.9843	0.8255	0.7776	0.6232	0.4192	0.1419
CRC812_T1	285,290,799 (100%)	129,499,766 (45.39%)	285,198,058 (99.97%)	275,874,154 (98.20%)	4,157,994 (1.46%)	3,542,897 (1.24%)	65717829	83208050	14902.6	3939.55	18842.2	0.6925	0.1831	0.8756	226.77	47.35	65619252	0.9985	77508298	0.9315	0.9974	0.9954	0.9839	0.8155	0.7648	0.6099	0.4052	0.1294
CRC813_N1	236,853,935 (100%)	105,778,330 (44.66%)	236,783,044 (99.97%)	225,580,088 (97.33%)	5,253,152 (2.22%)	4,530,902 (1.91%)	65717829	83208050	12178	3345.03	15523	0.6718	0.1845	0.8563	185.31	40.2	65448385	0.9959	77242032	0.9283	0.9944	0.9912	0.9708	0.7112	0.7547	0.5918	0.3707	0.0958
CRC813_T1	310,456,730 (100%)	140,995,518 (45.42%)	310,348,946 (99.97%)	291,483,446 (96.53%)	9,004,018 (2.90%)	7,832,707 (2.52%)	65717829	83208050	15717.4	4276.64	19994.1	0.6715	0.1827	0.8542	239.17	51.4	65461529	0.9961	78198925	0.9398	0.9948	0.9927	0.9805	0.8123	0.7826	0.6261	0.4189	0.1417
[truncated: 664 more rows]
