# Supplementary material for: Comprehensive profiling of 1015 patients’ exomes reveals genomic-clinical associations in colorectal cancer
Source: Nat Commun. 2022 Apr 29;13:2342. doi: 10.1038/s41467-022-30062-8 (PMC9055073; doi:10.1038/s41467-022-30062-8)
Supplement: Supplementary file 2 — Supplementary Data [file 41467_2022_30062_MOESM2_ESM.zip › Supplementary Data/Supplementary Data 6.xlsx]

## Sheet: Supplementary Data 6
Supplementary Data 6. Association between prognosis and alteration of oncogenic signaling pathways (statistical significance was detected using multiple cox regression; “Uni” means the adjustment for the targeted pathways only contained tumor mutation burden; “Multi” means the adjustment for the targeted pathways within multiple cox regression contained tumor mutation burden, pathological stage a…
Items	OS_HR_Uni	OS_Pvalue_Uni	OS_HR_Multi	OS_Pvalue_Mult	DFS_HR_Uni	DFS_Pvalue_Uni	DFS_HR_Multi	DFS_Pvalue_Mult
Cell.Cycle	1.62823	0.0110848	2.26403	4.07418e-05	0.922859	0.772563	1.07292	0.801231
Hippo	0.941819	0.851376	0.965751	0.913668	1.78067	0.0896864	1.98896	0.0429962
MYC	1.29508	0.157492	1.37202	0.0911841	1.13098	0.584392	1.03184	0.893648
NOTCH	1.08259	0.67575	1.24286	0.262678	1.52562	0.0969134	1.43083	0.165318
NRF2	3.69245e-07	0.992308	6.4999e-07	0.993528	3.18332e-07	0.992953	3.27079e-07	0.993277
PI3K	1.0348	0.836578	0.908562	0.568195	1.17294	0.430678	1.15958	0.475865
TGF.Beta	2.07868	1.53168e-06	1.55882	0.00418895	1.52912	0.0359696	1.3767	0.116847
RTK.RAS	1.38632	0.0459868	1.37927	0.0527099	1.60158	0.0231379	1.50532	0.0505536
TP53	1.09061	0.528713	0.985592	0.917352	1.55965	0.0100523	1.37865	0.0672475
WNT	0.816726	0.211154	0.808294	0.19262	0.857717	0.46498	0.863393	0.491753
