# Supplementary material for: Comprehensive profiling of 1015 patients’ exomes reveals genomic-clinical associations in colorectal cancer
Source: Nat Commun. 2022 Apr 29;13:2342. doi: 10.1038/s41467-022-30062-8 (PMC9055073; doi:10.1038/s41467-022-30062-8)
Supplement: Supplementary file 2 — Supplementary Data [file 41467_2022_30062_MOESM2_ESM.zip › Supplementary Data/Supplementary Data 7.xlsx]

## Sheet: Supplementary Data 7
Supplementary Data 7. Association between overall survival and combination of alterations in oncogenic signaling pathways. (statistical significance was detected using univariate cox regression; Combo_VS_Path1: Comparison between patients with Path1 alteration and patients with both Path1 and Path2 alteration; Combo_VS_Path2: Comparison between patients with Path2 alteration and patients with bot…
Path1	Path2	Combo_VS_Path1-HR	Combo_VS_Path1-Pvalue	Combo_VS_Path2-HR	Com_VS_Path2-Pvalue	Combo_VS_Wt-HR	Combo_VS_Wt-Pval
Cell_Cycle	Hippo	0.755406	0.678749	0.177775	0.0167419	0.382629	0.0415369
Cell_Cycle	MYC	0.532629	0.124594	0.378313	0.0268272	0.26958	0.000239963
Cell_Cycle	NOTCH	1.13505	0.847306	0.541131	0.0944792	0.550728	0.0676075
Cell_Cycle	NRF2	5.13653e+06	0.996301	1.83456	0.999886	2.24632e+06	0.996499
Cell_Cycle	PI3K	1.02972	0.94195	0.340166	0.0015335	0.529975	0.0295074
Cell_Cycle	TGF.Beta	0.751702	0.436901	0.498144	0.0253402	0.37444	0.000257833
Cell_Cycle	RTK.RAS	0.794845	0.754753	0.40791	0.000121188	0.403263	0.000231668
Cell_Cycle	TP53	0.546707	0.115559	0.332945	2.44e-05	0.344859	2.78e-05
Cell_Cycle	WNT	0.610824	0.378819	0.270873	2.59e-06	0.482569	0.00854991
Hippo	MYC	0.120983	0.0506191	1.16495	0.80116	0.413988	0.066671
Hippo	NOTCH	3.26e-08	0.996122	0.921994	0.879947	0.555523	0.220537
Hippo	NRF2	439334	0.995647	NA	NA	527388	0.995586
Hippo	PI3K	0.183422	0.120433	0.611416	0.351551	0.754204	0.545577
Hippo	TGF.Beta	3.2e-08	0.995315	1.22131	0.625987	0.676992	0.30372
Hippo	RTK.RAS	7.59e-08	0.994793	0.866385	0.728584	0.799822	0.593382
Hippo	TP53	0.113883	0.0379932	0.597283	0.164531	0.637046	0.205897
Hippo	WNT	2.73e-07	0.995793	0.471184	0.119455	0.762407	0.579268
MYC	NOTCH	0.462041	0.252914	0.355109	0.00257092	0.38737	0.00299857
MYC	NRF2	1.57581e+06	0.996456	0.923352	0.999985	1.28355e+06	0.996507
MYC	PI3K	0.200574	0.0048515	0.167685	4.56e-08	0.301418	2.12e-05
MYC	TGF.Beta	0.423047	0.0161113	0.565942	0.064889	0.396406	0.00109689
MYC	RTK.RAS	0.715552	0.584915	0.68479	0.0810859	0.587904	0.0266657
MYC	TP53	0.672251	0.277801	0.58611	0.0251566	0.680687	0.105886
MYC	WNT	1.35103	0.520523	0.484801	0.00409972	0.724273	0.219242
NOTCH	NRF2	2.94632e+06	0.994901	NA	NA	2.28846e+06	0.994988
NOTCH	PI3K	1.04961	0.887516	0.595199	0.216274	0.799153	0.398073
NOTCH	TGF.Beta	0.581063	0.0757852	0.943791	0.87672	0.615283	0.0434654
NOTCH	RTK.RAS	0.865544	0.765306	0.587203	0.0651341	0.714023	0.179255
NOTCH	TP53	1.0253	0.93455	0.769391	0.327792	0.668699	0.109333
NOTCH	WNT	1.23798	0.696994	0.811592	0.506846	1.19221	0.514043
NRF2	PI3K	0.942125	0.999991	1.72165e+06	0.995815	1.94359e+06	0.995779
NRF2	TGF.Beta	0.800432	0.999953	1.41076e+06	0.99309	916844	0.993301
NRF2	RTK.RAS	NA	NA	1.10431e+06	0.993235	847763	0.993364
NRF2	TP53	1.80078	0.999871	1.63074e+06	0.995069	1.70059e+06	0.995054
NRF2	WNT	NA	NA	1.26553e+06	0.994215	1.7255e+06	0.994087
PI3K	TGF.Beta	0.602434	0.0691628	1.21881	0.491237	0.737209	0.185844
PI3K	RTK.RAS	1.00361	0.995221	1.26834	0.259975	0.858741	0.46286
PI3K	TP53	0.812718	0.459266	0.988735	0.959509	1.01224	0.955296
PI3K	WNT	1.79209	0.165363	1.0855	0.727313	1.26797	0.296212
TGF.Beta	RTK.RAS	0.478636	0.156273	0.588119	0.00405871	0.536257	0.002849
TGF.Beta	TP53	0.926485	0.778473	0.608107	0.0164919	0.675459	0.0580816
TGF.Beta	WNT	1.93014	0.0499787	0.644518	0.0421084	0.856657	0.488405
RTK.RAS	TP53	0.959181	0.820934	0.713419	0.196849	0.838014	0.402011
RTK.RAS	WNT	1.50507	0.11505	0.521865	0.0565645	1.11196	0.609822
TP53	WNT	1.55887	0.0935717	0.942598	0.790062	1.23428	0.295212
